# Supplementary material for: Squamate reptiles challenge paradigms of genomic repeat element evolution set by birds and mammals
Source: Nat Commun. 2018 Jul 17;9:2774. doi: 10.1038/s41467-018-05279-1 (PMC6050309; doi:10.1038/s41467-018-05279-1)
Supplement: Supplementary file 4 — Supplementary Data 1 [file 41467_2018_5279_MOESM4_ESM.xlsx]

## Sheet: Sheet1
Supplementary Data 1. Genome sampling statistics for 66 squamate species
Illumina MiSeq shotgun sequencing samples
Species	Common name	Totat Combined Reads	Total Raw bp	Total Nuclear bp	GC content (%)
Coleonyx elegans*	Yucatán banded gecko	3479532	869883000	661966988	45.64
Gekko gekko	Tokay gecko	2074340	518585000	399222362	46.57
Zonosaurus madagascariensis	Madagascar plated lizard	1570986	392746500	285011068	43.21
Platysaurus intermedius	Common flat lizard	3498226	1084450060	713972746	44.22
Lepidophyma mayae	Mayan tropical Night Lizard	2048596	512149000	376651498	46.27
Lepidophyma flavimaculatum	Yellow-spotted night lizard	2910410	727602500	540463724	45.94
Plestiodon fasciatus	Five-lined skink	3072974	768243500	594792793	46.76
Tribolonotus gracilis	Red-eyed croc skink	2604866	807508460	579616674	46.07
Lamprolepis smaragdina	Emerald tree skink	2808668	870687080	376649200	43.9
Aspidoscelis scalaris	Plateau spotted whiptail	250110	77534100	54953808	43.38
Proctoporus pachyurus	Tschudi's lightbulb lizard	1504862	466507220	333261942	40.2
Bipes canaliculauts*	Four-toed worm lizard	5322166	1330541500	1031694072	43.31
Varanus exanthematicus	Savannah monitor	2905680	900760800	642548170	44.41
Abronia graminea	Green arboreal alligator lizard	1344546	336136500	263697926	45.36
Abronia matudai	Matuda's arboreal Alligator Lizard	1583430	395857500	305932955	45.76
Ophisaurus attenuatus*	Slender glass lizard	3307234	823808500	619395214	45.41
Trioceros melleri	Meller's chameleon	2343340	726435400	504624342	44.18
Uromastyx geyri	Saharan spiny-tailed lizard	1998784	619623040	447386744	42.31
Dendragama boulengeri	Boulenger's tree agama	2134810	661791100	480620070	42.8
Lophocalotes ludekingi	Crested lizard	1694118	525176580	372355916	43.89
Gonocephalus grandis	Great anglehead lizard	2037934	631759540	325284517	43.75
Bronchocela jubata	Maned forest lizard	2303186	713987660	516377597	42.74
Calotes sp.		3712834	928208500	611431640	45.09
Sceloporus poinsettii	Crevice spiny lizard	2523062	630765500	403601134	42.95
Sceloporus teapensis	Teapa scaly lizard	2446190	611547500	465440852	42.91
Phrynosoma cornutum	Texas horned lizard	1953066	488266500	352479216	42.92
Crotaphytus collaris	Eastern collared lizard	2839282	709820500	560017110	42.72
Norops humillis	Ground anole lizard	2365870	591467500	420458457	45.04
Oplurus quadrimaculatus	Madagascar spiny-tailed iguana	3392902	848225500	658997359	40.57
Eryx jaculus	Javelin sand boa	2310286	577571500	410158507	42.9
Acrochordus granulatus	Little file snake	2698706	836598860	606704306	39.26
Pareas carinata	Keeled slug-eating snake	1553330	388332500	300894252	43.35
Sistrurus catenatus*	Massasauga	3800896	950224000	731856378	42.09
Bothriechis schlegelii	Eyelash viper	1463136	453572160	305424903	40.57
Cerrophidion godmani	Godman's montane pitviper	2154462	538615500	377329574	42.26
Bothrops asper	Terciopelo	4029527	1020000000	673181829	44.9
Tropidolaemus subannulatus*	North Philippine temple pitviper	5315414	1328853500	914955964	42.4
Cerastes cerastes*	Horned desert viper	5176826	1294206500	921873870	42.26
Ahaetulla prasina	Asian vine snake	3487320	871830000	653137137	42.17
Thelotornis kirtlandii	Twig snake	2416080	604020000	456106084	43.21
Coluber constrictor	Black racer	2382600	595650000	323175136	41.57
Pantherophis emoryi	Great plains rat snake	2860290	715072500	496928698	44.04
Coniophanes piceivittis	Black striped snake	1905662	476415500	346481831	41.88
Coniophanes fissidens	Yellowbelly snake	1431564	357891000	259876691	47.81
Cerberus rhynchops	Dog-faced water snake	2368578	734259180	544544296	41.24
* = merging of two independent replicates
454 shotgun sequencing samples		Total number of reads	Total Raw bp	Total Nuclear bp	GC content (%)
Leptotyphlops dulcis	Texas blind snake	71058	11828885	11823143	43.18
Typhlops reticulatus	Reticulate worm snake	50087	6741155	6720475	46.13
Anilius scytale	American pipe snake	50319	7542192	7508176	43.23
Casarea dussumieri	Round island boa	470682	76243119	76218678	43.4
Loxocemus bicolor	Mexican burrowing python	40583	6172347	6163619	42.59
Crotalus atrox	Western diamondback rattlesnake	63094	19098306	18965550	38.79
Agkistrodon contortryx	Copperhead	280303	60344580	60175941	42.49
Sibon nebulatus	Slug-eating snake	43542	12772185	10989600	41.01
Micrurus fulvius	Eastern coral snake	26831	7735311	6769294	39.35
Whole assembled genomes		Number of Scaffolds	Total bp	Total unambiguous nt	GC content (%)
Gekko japonicus	Schlegel's Japanese gecko	335469	2490274461	2402030469	45.47
Ophisaurus gracilis	Burmese glass lizard	6715	1781357942	1729274821	43.71
Pogona vitticeps	Central bearded dragon	100000	1659313787	1592670006	41.84
Anolis carolinensis	Green anole lizard	6457	1799143587	1701422805	40.32
Boa constrictor	Boa constrictor	111002	1387463918	1387241914	40.26
Python molurus bivittatus	Burmese python	39112	1435034535	1385275938	39.61
Crotalus mitchellii	Speckled rattlesnake	478598	1139346324	1129318242	38.65
Crotalus viridis	Prairie rattlesnake	56243	1213434727	1191577356	38.61
Deinagkistrodon acutus	Five-pacer viper	162571	1506308921	1417468057	39.82
Pantherophis guttatus	Corn snake	883920	1404220341	1358371200	39.58
Thamnophis sirtalis	Common garter snake	7930	1424897867	1122631552	39.92
Ophiophagus hannah	King cobra	296399	1594076454	1379208606	39.51
