# Supplementary material for: Squamate reptiles challenge paradigms of genomic repeat element evolution set by birds and mammals
Source: Nat Commun. 2018 Jul 17;9:2774. doi: 10.1038/s41467-018-05279-1 (PMC6050309; doi:10.1038/s41467-018-05279-1)
Supplement: Supplementary file 5 — Supplementary Data 2 [file 41467_2018_5279_MOESM5_ESM.xlsx]

## Sheet: Squamate C val
Supplementary Data 2. Flow cytometry estimates of squamate, bird and mammal genome size (C-value)
Genome size data estimated from FC (flow cytometry) for 86 squamate reptile species. Animal Genome Size database (last accessed 05 August 2017)
Order	Family	Species	Common Name	C-value
Squamata	Agamidae	Amphibolurus longirostris	Long-nosed water dragon	2
Squamata	Agamidae	Laudakia bochariensis	Unknown	1.97
Squamata	Agamidae	Laudakia caucasia	Rock agama	1.87
Squamata	Agamidae	Laudakia himalayana	Rock agama	1.91
Squamata	Agamidae	Phrynocephalus helioscopus	Toad-headed agama	2.08
Squamata	Agamidae	Phrynocephalus versicolor	Toad-headed agama	1.95
Squamata	Agamidae	Pogona vitticeps	Bearded dragon	1.81
Squamata	Agamidae	Trapelus sanguinolentus	Steppe agama	1.72
Squamata	Anguidae	Anguis fragilis	Slow worm	2
Squamata	Anguidae	Pseudopus apodus	Armored glass lizard	1.9
Squamata	Boidae	Eryx jaculus	Javelin sand boa	1.73
Squamata	Boidae	Python curtus	Blood python	1.83
Squamata	Colubridae	Chironius fuscus	N/A	2.24
Squamata	Colubridae	Coluber najadum	Dahl's whip snake	1.77
Squamata	Colubridae	Coluber nummifer	Desert whip snake	1.73
Squamata	Colubridae	Coluber ravergieri	Ravergier's whip snake	1.71
Squamata	Colubridae	Coluber schmidti	Whip snake	1.65
Squamata	Colubridae	Eirenis collaris	Collared dwarf racer	1.8
Squamata	Colubridae	Eirenis punctatolineatus	Dotted dwarf racer	1.86
Squamata	Colubridae	Elaphe quatuorlineata	Bulgarian ratsnake	1.83
Squamata	Colubridae	Liophis miliaris	Swampsnake	2.01
Squamata	Colubridae	Natrix natrix	European grass snake	1.99
Squamata	Colubridae	Natrix tessellata	Dice snake	1.91
Squamata	Colubridae	Nerodia rhombifera	Broad-banded water snake	2.03
Squamata	Colubridae	Nerodia sipedon	Northern water snake	1.9
Squamata	Colubridae	Nerodia sipedon	Northern water snake	2
Squamata	Colubridae	Oxyrhopus petola	Red-banded snake	1.54
Squamata	Colubridae	Tantilla melanocephala	Black-headed snake	2.25
Squamata	Colubridae	Telescopus fallax	Cat snake	1.87
Squamata	Colubridae	Thamnophis sirtalis	Common garter snake	1.91
Squamata	Elapidae	Furina ornata	Orange-naped snake	2
Squamata	Elapidae	Micrurus lemniscatus	South American coral snake	1.85
Squamata	Elapidae	Simoselaps anomalus	Eastern brown snake	1.81
Squamata	Elapidae	Simoselaps fasciolatus	Narrow-banded snake	1.85
Squamata	Elapidae	Simoselaps incinctus	Burowing snake	1.85
Squamata	Eublepharidae	Coleonyx brevis	Texas banded gecko	2.01
Squamata	Eublepharidae	Coleonyx elegans	Banded gecko	1.56
Squamata	Eublepharidae	Coleonyx mitratus	Banded gecko	1.76
Squamata	Eublepharidae	Coleonyx variegatus	Western banded gecko	1.92
Squamata	Eublepharidae	Eublepharis angramainyu	Eyelid gecko	2
Squamata	Eublepharidae	Eublepharis cf. fuscus	Eyelid gecko	1.88
Squamata	Eublepharidae	Eublepharis macularius	Leopard gecko	1.86
Squamata	Eublepharidae	Goniurosaurus araneus	Eyelid gecko	1.87
Squamata	Eublepharidae	Goniurosaurus lichtenfelderi	Eyelid gecko	1.85
Squamata	Eublepharidae	Goniurosaurus luii	Eyelid gecko	1.87
Squamata	Eublepharidae	Hemitheconyx caudicinctus	Eyelid gecko	1.81
Squamata	Eublepharidae	Holodactylus africanus	Eyelid gecko	1.76
Squamata	Gekkonidae	Gekko sinensis	Gecko	2.83
Squamata	Iguanidae	Cyclura cornuta	Horned ground iguana	1.8
Squamata	Lacertidae	Eremias grammica	Reticulate racerunner	1.9
Squamata	Lacertidae	Eremias multiocellata	Multi-cellated racerunner	1.73
Squamata	Lacertidae	Lacerta agilis	Sand lizard	1.6
Squamata	Lacertidae	Lacerta viridis	Green lacerta lizard	1.66
Squamata	Lacertidae	Lacerta vivipara	European common lizard	1.64
Squamata	Lacertidae	Ophisops elegans	Snake-eyed lizard	1.57
Squamata	Lacertidae	Podarcis muralis	European wall lizard	1.7
Squamata	Polychrotidae	Anolis carolinensis	Green anole	2.2
Squamata	Polychrotidae	Anolis cf. nitens, sp.1	Anole	2.29
Squamata	Polychrotidae	Anolis cf. nitens, sp.2	Anole	2.49
Squamata	Scincidae	Asymblepharus alaicus	Skink	1.93
Squamata	Scincidae	Carlia triacantha	Desert rainbow skink	1.41
Squamata	Scincidae	Cryptoblepharus plagiocephalus	Snake-eyed skink	1.51
Squamata	Scincidae	Ctenotus alacer	Skink	1.57
Squamata	Scincidae	Ctenotus leonhardii	Leonhard's skink	1.65
Squamata	Scincidae	Ctenotus quattuordecimlineatus	Fourteen-lined skink	1.59
Squamata	Scincidae	Ctenotus saxatilis	Skink	1.5
Squamata	Scincidae	Egernia inornata	Desert skink	1.69
Squamata	Scincidae	Eremiascincus fasciolatus	Narrow-banded sand swimmer	1.61
Squamata	Scincidae	Lerista desertorum	Skink	1.64
Squamata	Scincidae	Lerista frosti	Skink	2.6
Squamata	Scincidae	Lerista labialis	Southern sandslider	1.73
Squamata	Scincidae	Mabuya mabouya	American shiny skink	1.27
Squamata	Scincidae	Menetia greyii	Common dwarf skink	1.71
Squamata	Scincidae	Morethia ruficauda	Southwestern mulch skink	1.64
Squamata	Scincidae	Tiliqua scincoides	Eastern blue-tongued lizard	1.82
Squamata	Teiidae	Kentropyx calcarata	N/A	1.55
Squamata	Tropiduridae	Liolaemus sp.	Snow swift	2.05
Squamata	Tropiduridae	Tropidurus umbra	Green tree climber	2.11
Squamata	Typhlopidae	Ramphotyphlops braminus	Flowerpot blindsnake	2.98
Squamata	Typhlopidae	Typhlops vermicularis	European blindsnake	1.96
Squamata	Varanidae	Varanus komodoensis	Komodo dragon	1.93
Squamata	Varanidae	Varanus niloticus	Nile monitor	2.19
Squamata	Varanidae	Varanus salvadorii	Crocodile monitor	2.29
Squamata	Viperidae	Bothrops atrox	Fer-de-lance	1.82
Squamata	Viperidae	Crotalus horridus	Timber rattlesnake	1.75
Squamata	Viperidae	Vipera berus	Adder	1.88
Squamata	Viperidae	Vipera eriwanensis	Steppe adder	1.79

## Sheet: Mammal C val
Supplementary Data 2. Flow cytometry estimates of squamate, bird and mammal genome size (C-value)
Genome size dataestimates from FC (flow cytometry) for 170 mammal species/subspecies. Animal Genome Size database (last accessed 05 August 2017)
Order	Family	Species	Common Name	C-value
Artiodactyla	Bovidae	Addax nasomaculatus	Addax	3.98
Artiodactyla	Bovidae	Aepyceros melampus	Impala	4.69
Artiodactyla	Bovidae	Bos javanicus javanicus	Banteng	3.75
Artiodactyla	Bovidae	Bos taurus	Domestic cattle	3.6
Artiodactyla	Bovidae	Bos taurus	Domestic cattle	3.65
Artiodactyla	Bovidae	Bos taurus	Domestic cattle	3.7
Artiodactyla	Bovidae	Capra falconeri	Markhor	3.23
Artiodactyla	Bovidae	Gazella dama ruficollis	Dama gazelle	3.48
Artiodactyla	Bovidae	Gazella granti	Grant's gazelle	3.3
Artiodactyla	Bovidae	Litocranius walleri	Gerenuk	3.66
Artiodactyla	Bovidae	Ovis aries aries	Sheep	3.41
Artiodactyla	Bovidae	Tragelaphus angasii	Lowland nyala	3.94
Artiodactyla	Camelidae	Camelus bactrianus	Bactrian camel	2.41
Artiodactyla	Camelidae	Camelus dromedarius	Dromedary camel	2.62
Artiodactyla	Cervidae	Muntiacus muntjak	Barking deer	3.44
Artiodactyla	Cervidae	Muntiacus muntjak vaginalis	Indian muntjac	2.22
Artiodactyla	Cervidae	Muntiacus reevesi	Reeves's (Chinese) muntjac	2.85
Artiodactyla	Cervidae	Rangifer tarandus	Reindeer, caribou	3.41
Artiodactyla	Giraffidae	Giraffa camelopardalis	Giraffe	2.85
Artiodactyla	Giraffidae	Giraffa camelopardalis	Reticulated giraffe	2.69
Artiodactyla	Suidae	Sus scrofa domesticus	Domestic pig	2.99
Artiodactyla	Suidae	Sus scrofa domesticus	Domestic pig	3
Artiodactyla	Suidae	Sus scrofa domesticus	Domestic pig	3.21
Artiodactyla	Suidae	Sus scrofa scrofa	Vietnamese pot-bellied pig	2.81
Carnivora	Canidae	Canis familiaris	Domestic dog	2.8
Carnivora	Canidae	Canis familiaris	Domestic dog	2.85
Carnivora	Canidae	Canis familiaris	Domestic dog	2.88
Carnivora	Canidae	Canis latrans	Coyote	2.82
Carnivora	Canidae	Canis lupus	Timber wolf	2.81
Carnivora	Canidae	Canis rufus	Red wolf	3.04
Carnivora	Canidae	Lycaon pictus	African hunting dog	2.73
Carnivora	Canidae	Nyctereutes procyonoides procyonoides	Chinese raccoon dog	3.27
Carnivora	Canidae	Nyctereutes procyonoides viverrinus	Japanese raccoon dog	3.19
Carnivora	Canidae	Urocyon cinereoargenteus	Gray fox	3.07
Carnivora	Canidae	Vulpes vulpes	Red fox	2.85
Carnivora	Felidae	Felis catus	Domestic cat	2.91
Carnivora	Felidae	Felis catus	Domestic cat	3.1
Carnivora	Felidae	Felis lynx	Lynx	2.92
Carnivora	Felidae	Felis silvestris	Wildcat	2.92
Carnivora	Felidae	Felis silvestris	Wildcat	3
Carnivora	Felidae	Neofelis nebulosa	Clouded leopard	2.77
Carnivora	Felidae	Panthera leo	African lion	2.95
Carnivora	Felidae	Panthera tigris	Tiger	2.71
Carnivora	Felidae	Panthera tigris tigris	Bengal tiger	2.9
Carnivora	Mustelidae	Mustela putorius	Domestic ferret	2.81
Carnivora	Otariidae	Zalophus californianus	California sea lion	3.15
Carnivora	Phocidae	Phoca largha	Spotted seal / Largha seal	2.94
Carnivora	Procyonidae	Procyon lotor	Raccoon	2.85
Carnivora	Ursidae	Ursus arctos	Brown bear	2.75
Carnivora	Ursidae	Ursus hibetanus	Himalayan black bear	2.75
Cetacea	Delphinidae	Sousa chinensis chinensis	Chinese white dolphin	3.46
Cetacea	Delphinidae	Tursiops truncatus	Bottlenose dolphin	3.27
Cetacea	Lipotidae	Lipotes vexillifer	Chinese river dolphin / Baiji	3.91
Cetacea	Monodontidae	Delphinapterus leucas	Beluga whale	3.29
Cetacea	Phocoenidae	Neophocaena phocaenoides asiaorientalis	Yangtze finless porpoise	3.46
Chiroptera	Mormoopidae	Pteronotus parnellii	Parnell's moustached bat	2.67
Chiroptera	Mormoopidae	Pteronotus personatus	Moustached bat	2.84
Chiroptera	Noctilionidae	Noctilio leporinus	Greater bulldog bat	2.63
Chiroptera	Phyllostomidae	Artibeus jamaicensis	Fruit bat	2.74
Chiroptera	Phyllostomidae	Artibeus lituratus	Big fruit bat	2.7
Chiroptera	Phyllostomidae	Carollia brevicauda	Short-tailed fruit bat	2.93
Chiroptera	Phyllostomidae	Carollia perspicillata	Short-tailed fruit bat	3.06
Chiroptera	Phyllostomidae	Dermanura phaeotis	Dwarf fruit bat	2.85
Chiroptera	Phyllostomidae	Dermanura tolteca	Dwarf fruit bat	2.71
Chiroptera	Phyllostomidae	Dermanura watsoni	Dwarf fruit bat	2.73
Chiroptera	Phyllostomidae	Glossophaga soricina	Pallas's long-tongued bat	2.78
Chiroptera	Phyllostomidae	Lonchorhina aurita	Tomes's sword-nosed bat	2.56
Chiroptera	Phyllostomidae	Macrophyllum macrophyllum	Long-legged bat	3.29
Chiroptera	Phyllostomidae	Mimon cozumelae	Cozumel spear-nosed bat	2.47
Chiroptera	Phyllostomidae	Phylloderma stenops	Peters's spear-nosed bat	2.45
Chiroptera	Phyllostomidae	Phyllostomus discolor	Pale spear-nosed bat	2.52
Chiroptera	Phyllostomidae	Sturnira lilium	Common yellow-shouldered bat	2.84
Chiroptera	Phyllostomidae	Tonatia bidens	Round-eared bat	2.35
Chiroptera	Phyllostomidae	Tonatia evotis	Davis's round-eared bat	2.51
Chiroptera	Phyllostomidae	Trachops cirrhosus	Frog-eating bat	2.41
Chiroptera	Phyllostomidae	Uroderma bilobatum	Tent-building bat	2.67
Chiroptera	Phyllostomidae	Vampyressa pusilla	Yellow-eared bat	2.73
Chiroptera	Phyllostomidae	Vampyrodes caraccioli	Great stripe-faced bat	2.49
Chiroptera	Vespertilionidae	Eptesicus furinalis	Big brown bat	2.43
Chiroptera	Vespertilionidae	Lasiuris borealis	Red bat	2.56
Chiroptera	Vespertilionidae	Lasiuris ega	Yellow bat	2.93
Chiroptera	Vespertilionidae	Lasiuris intermedius	Hairy-tailed bat	2.91
Chiroptera	Vespertilionidae	Myotis keaysi	Little brown bat	2.65
Chiroptera	Vespertilionidae	Rhogeessa tumida	Little yellow bat	2.8
Didelphimorpha	Didelphidae	Didelphis virginiana	Virginia opossum	4.15
Diprotodontia	Macropodidae	Macropus parma	Parma wallaby	4.02
Diprotodontia	Macropodidae	Macropus rufogrigeus	Bennett's wallaby	5.58
Insectivora	Soricidae	Sorex araneus	Common shrew	2.91
Insectivora	Talpidae	Talpa occidentalis	Mole	2.5
Lagomorpha	Leporidae	Lepus timidus	Mountain hare	3.25
Lagomorpha	Leporidae	Oryctolagus cuniculus	Rabbit	3.26
Lagomorpha	Leporidae	Oryctolagus cuniculus	Rabbit	3.42
Perissodactyla	Equidae	Equus caballus	Horse	3.15
Perissodactyla	Equidae	Equus caballus	Horse	3.21
Perissodactyla	Rhinocerotidae	Diceros bicornis	Black rhinoceros	3.34
Perissodactyla	Tapiridae	Tapirus bairdii	Baird's tapir	2.54
Perissodactyla	Tapiridae	Tapirus indicus	Malayan tapir	2.75
Primates	Cercopithecidae	Chlorocebus sabaeus	Green monkey	4.04
Primates	Hominidae	Gorilla gorilla	Gorilla	4.16
Primates	Hominidae	Gorilla gorilla	Western lowland gorilla	3.52
Primates	Hominidae	Pan troglodytes	Chimpanzee	3.46
Primates	Hominidae	Pan troglodytes	Chimpanzee	3.76
Primates	Hominidae	Pongo pygmaeus	Orangutan	3.6
Primates	Lemuridae	Eulemur coronatus	Crowned lemur	3.47
Primates	Lemuridae	Eulemur coronatus x Eulemur macaco	Lemur (hybrid)	3.05
Primates	Lemuridae	Eulemur fulvus albocollaris	Brown lemur	2.73
Primates	Lemuridae	Eulemur fulvus mayottensis	Brown lemur	2.86
Primates	Lemuridae	Eulemur macaco	Black lemur	2.68
Primates	Lemuridae	Eulemur macaco	Black lemur	2.74
Primates	Lemuridae	Eulemur rubriventer	Red-bellied lemur	2.59
Proboscidea	Elephantidae	Elephas maximus	Asian elephant	4.03
Proboscidea	Elephantidae	Loxodonta africana	African elephant	4.11
Rodentia	Abrocomidae	Abrocoma bennetti	Chincilla rat	3.6
Rodentia	Bathyergidae	Bathyergus suillus	Cape dune mole-rat	2.9
Rodentia	Bathyergidae	Cryptomys damarensis	Damaraland mole-rat	3.6
Rodentia	Bathyergidae	Cryptomys hottentotus	African mole-rat	3.4
Rodentia	Bathyergidae	Georhychus capensis	African mole-rat	3.2
Rodentia	Bathyergidae	Heliophobius argenteocinereus	African silvery mole-rat	3.05
Rodentia	Bathyergidae	Heterocephalus glaber	Naked mole-rat	2.9
Rodentia	Caviidae	Cavia porcellus	Guinea pig	3.92
Rodentia	Caviidae	Cavia porcellus	Guinea pig	4.1
Rodentia	Caviidae	Cavia tschudii	Wild guinea pig	4.55
Rodentia	Caviidae	Dolichotis patagonum	Patagonian cavy	3.7
Rodentia	Caviidae	Dolichotis salinicola	Mara	3.85
Rodentia	Caviidae	Galea musteloides	Cui	3.95
Rodentia	Caviidae	Microcavia australis	Rock cavy	3.1
Rodentia	Chinchillidae	Lagostomus maximus	Plains viscacha	3.3
Rodentia	Ctenomyidae	Ctenomys boliviensis	Tuco-tuco	3.77
Rodentia	Ctenomyidae	Ctenomys boliviensis	Tuco-tuco	4.3
Rodentia	Ctenomyidae	Ctenomys conoveri	Tuco-tuco	3.9
Rodentia	Ctenomyidae	Ctenomys fochi	Tuco-tuco	4.55
Rodentia	Ctenomyidae	Ctenomys frater	Tuco-tuco	3.77
Rodentia	Ctenomyidae	Ctenomys leucodon	Tuco-tuco	3.88
Rodentia	Ctenomyidae	Ctenomys lewisi	Tuco-tuco	3.56
Rodentia	Ctenomyidae	Ctenomys mendocinus	Tuco-tuco	4.9
Rodentia	Ctenomyidae	Ctenomys opimus	Tuco-tuco	2.8
Rodentia	Ctenomyidae	Ctenomys opimus	Tuco-tuco	3.16
Rodentia	Ctenomyidae	Ctenomys opimus	Tuco-tuco	4.8
Rodentia	Ctenomyidae	Ctenomys porteousi	Tuco-tuco	3.2
Rodentia	Ctenomyidae	Ctenomys steinbachi	Tuco-tuco	3.73
Rodentia	Echimyidae	Proechimys semispinosus	Central American spiny rat	3.85
Rodentia	Geomyidae	Geomys attwateri	Eastern pocket gopher	3.31
Rodentia	Geomyidae	Geomys breviceps	Eastern pocket gopher	3.35
Rodentia	Geomyidae	Geomys bursarius major	Eastern pocket gopher	3.67
Rodentia	Geomyidae	Geomys knoxjonesi	Eastern pocket gopher	3.67
Rodentia	Geomyidae	Thomomys bottae actuosus	Western pocket gopher	4.21
Rodentia	Geomyidae	Thomomys bottae alienus	Western pocket gopher	4.71
Rodentia	Geomyidae	Thomomys bottae bottae	Western pocket gopher	5.3
Rodentia	Geomyidae	Thomomys bottae fulvus	Western pocket gopher	4.58
Rodentia	Geomyidae	Thomomys bottae grahamensis	Western pocket gopher	4.86
Rodentia	Geomyidae	Thomomys bottae ingens	Western pocket gopher	5.26
Rodentia	Geomyidae	Thomomys bottae internatus	Western pocket gopher	4.3
Rodentia	Geomyidae	Thomomys bottae laticeps	Western pocket gopher	5.01
Rodentia	Geomyidae	Thomomys bottae leucodon	Western pocket gopher	4.98
Rodentia	Geomyidae	Thomomys bottae mewa	Western pocket gopher	5.22
Rodentia	Geomyidae	Thomomys bottae minor	Western pocket gopher	5.19
Rodentia	Geomyidae	Thomomys bottae morulus	Western pocket gopher	4.38
Rodentia	Geomyidae	Thomomys bottae planorum	Western pocket gopher	5.37
Rodentia	Geomyidae	Thomomys bottae ruidosae	Western pocket gopher	4.67
Rodentia	Geomyidae	Thomomys bottae sylvifugus	Western pocket gopher	5.59
Rodentia	Geomyidae	Thomomys monticola	Western pocket gopher	2.17
Rodentia	Geomyidae	Thomomys talpoides fossor	Western pocket gopher	2.57
Rodentia	Geomyidae	Thomomys townsendii relictus	Western pocket gopher	5.2
Rodentia	Geomyidae	Thomomys townsendii similis	Western pocket gopher	5.38
Rodentia	Geomyidae	Thomomys townsendii townsendii	Western pocket gopher	5.6
Rodentia	Geomyidae	Thomomys umbrinus intermedius	Western pocket gopher	4.38
Rodentia	Hystricidae	Hystrix africaenaustralis	Short-tailed porcupine	2.9
Rodentia	Muridae	Apodemus sylvaticus	Wood mouse	3.29
Rodentia	Muridae	Calomyscus mystax	Mouse-like hamster	3.11
Rodentia	Muridae	Cricetus cricetus	Common hamster	3.57
Rodentia	Muridae	Graomys centralis	N/A	3.69
Rodentia	Muridae	Graomys griseoflavus	N/A	2.81
Rodentia	Muridae	Mesocricetus auratus	Golden hamster	3.43
Rodentia	Muridae	Mus musculus	House mouse	3.25
Rodentia	Muridae	Mus musculus	House mouse	3.26
Rodentia	Muridae	Mus musculus	House mouse	3.35
Rodentia	Muridae	Ondatra zibethicus	Muskrat	2.78
Rodentia	Muridae	Rattus norvegicus	Brown rat	3.05
Rodentia	Muridae	Rattus norvegicus	Brown rat	3.36
Rodentia	Muridae	Rattus rattus	Black rat	3.03
Rodentia	Myocastoridae	Myocastor coypus	Nutria, coypu	3.6
Rodentia	Octodontidae	Aconaemys fuscus	Viscacha rat	3.75
Rodentia	Octodontidae	Aconaemys porteri	Viscacha rat	3.7
Rodentia	Octodontidae	Aconaemys sagei	Viscacha rat	3.7
Rodentia	Octodontidae	Octodon bridgesi	Viscacha rat	3.85
Rodentia	Octodontidae	Octodon degus	Degu	4.3
Rodentia	Octodontidae	Octodon degus	Degu	4.32
Rodentia	Octodontidae	Octodon lunatus	Viscacha rat	4.4
Rodentia	Octodontidae	Octodontomys gliroides	Chozchoz	4.1
Rodentia	Octodontidae	Octomys mimax	Viscacha rat	3.8
Rodentia	Octodontidae	Octomys mimax	Viscacha rat	4
Rodentia	Octodontidae	Spalacopus cyanus	Coruro	3.54
Rodentia	Octodontidae	Spalacopus cyanus	Coruro	4.2
Rodentia	Octodontidae	Tympanoctomys barrerae	Red viscacha rat	8.4

## Sheet: Bird  C val
Supplementary Data 2. Flow cytometry estimates of squamate, bird and mammal genome size (C-value)
Genome size data estimates from FC (flow cytometry) for 140 bird species/subspecies. Animal Genome Size database (last accessed 05 August 2017)
Order	Family	Species	Common Name	C-value
Anseriformes	Anatidae	Anas capensis	Cape teal	1.41
Anseriformes	Anatidae	Anas castanea	Chestnut-breasted teal	1.36
Anseriformes	Anatidae	Anas platyrhynchos	Mallard	1.44
Anseriformes	Anatidae	Anas platyrhynchos	Mallard	1.46
Anseriformes	Anatidae	Anas platyrhynchos	Mallard	1.49
Anseriformes	Anatidae	Anas platyrhynchos	Mallard	1.54
Anseriformes	Anatidae	Anser rossii	Ross's goose	1.38
Anseriformes	Anatidae	Cairina scutulata	White-winged wood duck	1.49
Anseriformes	Anatidae	Cygnus atratus	Black swan	1.45
Anseriformes	Anatidae	Cygnus buccinator	Trumpeter swan	1.54
Anseriformes	Anatidae	Cygnus melanocoryphus	Black-necked swan	1.53
Anseriformes	Anatidae	Cygnus olor	Mute swan	1.48
Anseriformes	Anatidae	Dendrocygna viduata	White-faced whistling duck	1.37
Anseriformes	Anatidae	Mergus cucullatus	Hooded merganser	1.23
Anseriformes	Anatidae	Mergus cucullatus	Hooded merganser	1.28
Anseriformes	Anatidae	Mergus merganser	American merganser	2
Anseriformes	Anatidae	Netta rufina	Red-crested pochard	1.38
Casuariiformes	Dromaiidae	Dromaius novaehollandiae	Emu	1.63
Charadriiformes	Recurvirostridae	Recurvirostra avosetta	Pied avocet	1.59
Ciconiiformes	Ciconiidae	Anastomus lamelligerus	African open-billed stork	1.62
Ciconiiformes	Ciconiidae	Ciconia abdimii	Adbim's stork	1.53
Ciconiiformes	Ciconiidae	Ciconia ciconia	White stork	1.58
Ciconiiformes	Ciconiidae	Ciconia episcopus	Woolly-necked stork	1.61
Ciconiiformes	Ciconiidae	Ciconia maguari	Maguari stork	1.54
Ciconiiformes	Ciconiidae	Ciconia stormi	Storm's stork	1.68
Ciconiiformes	Ciconiidae	Leptoptilos crumeniferus	Marabou stork	1.55
Ciconiiformes	Phoenicopteridae	Phoenicopterus ruber	Greater flamingo	1.52
Columbiformes	Columbidae	Caloenas nicobarica	Nicobar pigeon	1.54
Columbiformes	Columbidae	Columba livia	Rock pigeon	1.46
Columbiformes	Columbidae	Columba livia	Rock pigeon	1.59
Columbiformes	Columbidae	Ducula bicolor	Pied imperial pigeon	1.6
Columbiformes	Columbidae	Goura cristata	Western crowned pigeon	1.39
Columbiformes	Columbidae	Goura victoria	Victoria crowned pigeon	1.38
Columbiformes	Columbidae	Ptilinopus perlatus	Pink-spotted dove	1.48
Columbiformes	Columbidae	Ptilinopus pulchellus	Crimson-capped fruit dove	1.47
Columbiformes	Columbidae	Ptilinopus regina	Rose-crowned fruit dove	1.37
Columbiformes	Columbidae	Trugon terrestris	Thick-billed ground pigeon	1.7
Coraciiformes	Bucerotidae	Bucorvus abyssinicus	Abyssinian ground hornbill	1.43
Falconiformes	Accipitridae	Aegypius monachus gingintanus	Cinereous vulture	1.59
Falconiformes	Accipitridae	Aguila chrysaetos	Golden eagle	1.48
Falconiformes	Accipitridae	Buteo buteo	Eurasian buzzard	1.53
Falconiformes	Accipitridae	Circus aeruginosus	Marsh harrier	1.43
Falconiformes	Accipitridae	Circus cyaneus	Northern harrier	1.42
Falconiformes	Accipitridae	Circus pygargus	Montagu's harrier	1.46
Falconiformes	Accipitridae	Elanus caerulens	Black-winged kite	1.55
Falconiformes	Accipitridae	Gyps bengalensis	Asian white-backed vulture	1.39
Falconiformes	Accipitridae	Haliaeetus leucocephalus	Bald eagle	1.43
Falconiformes	Accipitridae	Harpia harpyja	Harpy eagle	1.58
Falconiformes	Accipitridae	Milvus migrans	Black kite	1.47
Falconiformes	Accipitridae	Neophron percnopterus	Egyptian vulture	1.58
Falconiformes	Accipitridae	Neophron percnopterus	Egyptian vulture	1.6
Falconiformes	Accipitridae	Pernis apivorus	Honey buzzard	1.53
Falconiformes	Falconidae	Falco peregrinus	Peregrine falcon	1.45
Falconiformes	Falconidae	Falco sparverius	American kestrel	1.43
Falconiformes	Falconidae	Falco tinnunculus	Eurasian kestrel	1.54
Falconiformes	Falconidae	Falco vespertinus	Red-footed falcon	1.47
Galliformes	Phasianidae	Argusianus argus	Great argus	1.52
Galliformes	Phasianidae	Chrysolophus pictus	Golden pheasant	1.21
Galliformes	Phasianidae	Coturnix coturnix	Quail	1.35
Galliformes	Phasianidae	Coturnix japonica	Japanese quail	1.41
Galliformes	Phasianidae	Guttera edouardi	Crested (Kenyan) guineafowl	1.54
Galliformes	Phasianidae	Meleagris gallopavo	Turkey	1.31
Galliformes	Phasianidae	Numida meleagris	Guineafowl	1.31
Galliformes	Phasianidae	Pavo muticus	Green peafowl	1.34
Galliformes	Phasianidae	Phasianus colchicus	Common pheasant	1.26
Gruiformes	Cariamidae	Cariama cristata	Red-legged seriema	1.5
Gruiformes	Gruidae	Anthropoides paradisea	Stanley crane	1.52
Gruiformes	Gruidae	Balearica pavonina	Black (W. African) crowned crane	1.48
Gruiformes	Gruidae	Balearica pavonina	Black (W. African) crowned crane	1.52
Gruiformes	Gruidae	Balearica regulorum	Gray (E. African) crowned crane	1.44
Gruiformes	Gruidae	Balearica regulorum	Gray (E. African) crowned crane	1.51
Gruiformes	Gruidae	Grus vipio	Japanese white-naped crane	1.63
Gruiformes	Otididae	Ardeotis kori	Kori bustard	1.42
Gruiformes	Rallidae	Gallinula chloropus	Moorhen	1.53
Gruiformes	Rallidae	Gallirallus philippensis	Buff-banded rail	1.59
Passeriformes	Corvidae	Aphelocoma coerulescens coerulescens	Florida scrub jay	1.56
Passeriformes	Corvidae	Corvus corone	Carrion crow	1.46
Passeriformes	Corvidae	Cyanocitta cristata	Blue jay	1.43
Passeriformes	Emberizidae	Pipilo erythrophthalmus	Rufous-sided towhee	1.55
Passeriformes	Emberizidae	Zonotrichia albicollis	White-throated sparrow	1.37
Passeriformes	Estrildidae	Lonchura striata	White-backed munia	1.42
Passeriformes	Estrildidae	Taeniopygia guttata	Zebra finch	1.25
Passeriformes	Eurylaimidae	Calyptomena viridis	Green broadbill	1.31
Passeriformes	Icteridae	Euphagus cyanocephalus	Brewer's blackbird	1.46
Passeriformes	Icteridae	Passerina amoena	Lazuli bunting	1.39
Passeriformes	Oriolidae	Oriolus chinensis	Black-naped oriole	1.43
Passeriformes	Ploceidae	Passer domesticus	House sparrow	1.51
Passeriformes	Ploceidae	Passer domesticus	House sparrow	1.57
Passeriformes	Sturnidae	Streptocitta albicollis	White-collared mynah	1.58
Passeriformes	Sylviidae	Regulus calendula	Ruby-crowned kinglet	1.31
Passeriformes	Turdidae	Hylocichla mustelina	Wood thrush	1.38
Passeriformes	Turdidae	Hylocichla mustelina	Wood thrush	1.5
Piciformes	Capitonidae	Psilopogon pyrolophus	Fire-tufted barbet	1.69
Piciformes	Ramphastidae	Megalaima mystacophanos	Red-throated barbet	2.02
Piciformes	Ramphastidae	Megalaima oorti	Black-browed barbet	1.63
Psittaciformes	Psittacidae	Agapornis personata	Masked lovebird	1.35
Psittaciformes	Psittacidae	Agapornis roseicollis	Peach-faced lovebird	1.31
Psittaciformes	Psittacidae	Amazona aestiva	Blue-fronted parrot	1.61
Psittaciformes	Psittacidae	Amazona albifrons	White-fronted parrot	1.47
Psittaciformes	Psittacidae	Amazona amazonica	Amazon parrot	1.6
Psittaciformes	Psittacidae	Amazona amazonica	Orange-winged parrot	1.41
Psittaciformes	Psittacidae	Amazona autumnalis	Red-lored parrot	1.52
Psittaciformes	Psittacidae	Amazona barbadensis	Yellow-shouldered parrot	1.6
Psittaciformes	Psittacidae	Amazona brasiliensis	Red-tailed parrot	1.62
Psittaciformes	Psittacidae	Amazona farinosa guatemalae	Mealy parrot	1.58
Psittaciformes	Psittacidae	Amazona leucocephala	Cuban parrot	1.58
Psittaciformes	Psittacidae	Amazona ochrocephala	Yellow-crowned parrot	1.9
Psittaciformes	Psittacidae	Amazona ochrocephala ochrocephala	Yellow-headed parrot	1.7
Psittaciformes	Psittacidae	Amazona ochrocephala oratrix	Yellow-headed parrot	1.74
Psittaciformes	Psittacidae	Amazona ochrocephala tresmariae	Yellow-headed parrot	2.08
Psittaciformes	Psittacidae	Amazona pretrei	Red-spectacled parrot	1.41
Psittaciformes	Psittacidae	Amazona tucumana	Tucuman parrot	1.49
Psittaciformes	Psittacidae	Amazona viridigenalis	Red-crowned parrot	1.54
Psittaciformes	Psittacidae	Anodorhynchus hyacinthinus	Hyacinth macaw	1.35
Psittaciformes	Psittacidae	Anodorhynchus hyacinthinus	Hyacinth macaw	1.43
Psittaciformes	Psittacidae	Ara ambiguus	Great green macaw	1.37
Psittaciformes	Psittacidae	Ara ararauna	Blue-and-yellow macaw	1.4
Psittaciformes	Psittacidae	Ara ararauna	Blue-and-yellow macaw	1.45
Psittaciformes	Psittacidae	Ara ararauna	Blue-and-yellow macaw	1.48
Psittaciformes	Psittacidae	Ara caninde	Wagler's (Caninde) macaw	1.52
Psittaciformes	Psittacidae	Ara chloroptera	Green-winged macaw	1.48
Psittaciformes	Psittacidae	Ara chloroptera	Green-winged macaw	1.48
Psittaciformes	Psittacidae	Ara macao	Scarlet macaw	1.34
Psittaciformes	Psittacidae	Ara macao	Scarlet macaw	1.42
Psittaciformes	Psittacidae	Ara militaris	Military macaw	1.37
Psittaciformes	Psittacidae	Ara militaris	Military macaw	1.38
Psittaciformes	Psittacidae	Ara rubrogenys	Red-fronted macaw	1.39
Psittaciformes	Psittacidae	Ara rubrogenys	Red-fronted macaw	1.42
Psittaciformes	Psittacidae	Aratinga solstitalis	Sun conure	1.36
Psittaciformes	Psittacidae	Cacatua alba	White cockatoo	1.27
Psittaciformes	Psittacidae	Cacatua galerita	Sulpher-crested cockatoo	1.58
Psittaciformes	Psittacidae	Cacatua moluccensis	Salmon-crested cockatoo	1.52
Psittaciformes	Psittacidae	Cacatua moluccensis	Salmon-crested cockatoo	1.54
Psittaciformes	Psittacidae	Cacatua sanguinea	Little corella	1.71
Psittaciformes	Psittacidae	Cacatua sulphurea abbotti	Cockatoo	1.22
Psittaciformes	Psittacidae	Cacatua sulphurea citrinocristata	Citron-crested cockatoo	1.33
Psittaciformes	Psittacidae	Cacatua sulphurea sulphurea	Yellow-crested cockatoo	1.48
Psittaciformes	Psittacidae	Cyanoliseus patagonus	Burrowing parakeet	1.31
Psittaciformes	Psittacidae	Deroptyus accitrinus	Hawk-headed parrot	1.64
Psittaciformes	Psittacidae	Eclectus roratus	Eclectus parrot	1.59
Psittaciformes	Psittacidae	Eclectus roratus	Eclectus parrot	1.67
Psittaciformes	Psittacidae	Enicognathus leptorhynchus	Slender-billed parakeet	1.28
Psittaciformes	Psittacidae	Eolophus roseicapilla	Galah	1.24
Psittaciformes	Psittacidae	Eolophus roseicapilla	Galah	1.43
Psittaciformes	Psittacidae	Lorius garrulus	Chattering lory	1.36
Psittaciformes	Psittacidae	Melopsittacus undulatus	Budgerigar	1.33
Psittaciformes	Psittacidae	Nymphicus hollandicus	Cockateil	1.45
Psittaciformes	Psittacidae	Nymphicus hollandicus	Cockateil	1.46
Psittaciformes	Psittacidae	Poicephalus senegalus	Senegal parrot	1.37
Psittaciformes	Psittacidae	Probosciger aterrimus	Palm cockatoo	1.64
Psittaciformes	Psittacidae	Psittacula krameri	Ring-necked parakeet	1.37
Psittaciformes	Psittacidae	Psittaculirostris edwardsii	Edward's fig parrot	1.52
Psittaciformes	Psittacidae	Psittacus erithacus	Gray parrot	1.46
Psittaciformes	Psittacidae	Psittacus erithacus	Grey parrot	1.4
Psittaciformes	Psittacidae	Trichoglossus haematodus	Rainbow lory	1.33
Sphenisciformes	Spheniscidae	Spheniscus demersus	Jackass penguin	1.63
Strigiformes	Strigidae	Athene noctua	Little owl	1.67
Strigiformes	Strigidae	Bubo bubo	Northern eagle owl	2.03
Strigiformes	Strigidae	Nyctea scandiaca	Snowy owl	1.68
Strigiformes	Strigidae	Otus asio	Eastern screech owl	1.47
Strigiformes	Strigidae	Otus asio	Eastern screech owl	1.48
Strigiformes	Strigidae	Strix aluco	Tawny owl	1.59
Strigiformes	Strigidae	Strix nebulosa	Great grey owl	1.65
Strigiformes	Tytonidae	Tyto alba	Common barn owl	1.73
