# Supplementary material for: Squamate reptiles challenge paradigms of genomic repeat element evolution set by birds and mammals
Source: Nat Commun. 2018 Jul 17;9:2774. doi: 10.1038/s41467-018-05279-1 (PMC6050309; doi:10.1038/s41467-018-05279-1)
Supplement: Supplementary file 6 — Supplementary Data 3 [file 41467_2018_5279_MOESM6_ESM.xlsx]

## Sheet: SuppData 3 Mammal_Bird_TEs
Supplementary Data 3. Genomic transposable element (TE) content in bird and mammal genomes
Data used for the generation of Figure 1a and 1b
Birds
Species	Common name	TE content	Source
Picoides pubescens	Downy woodpecker	0.225497	Kapusta et al, 2017	Dynamics of genome size evolution in birds and mammals
Merops nubicus	Carmine bee-eater	0.0848247	Kapusta et al, 2017	Dynamics of genome size evolution in birds and mammals
Apaloderma vittatum	Bar-tailed trogon	0.0901538	Kapusta et al, 2017	Dynamics of genome size evolution in birds and mammals
Aptenodytes forsteri	Emperor penguin	0.0615551	Kapusta et al, 2017	Dynamics of genome size evolution in birds and mammals
Pygoscelis adeliae	Adelie penguin	0.0676265	Kapusta et al, 2017	Dynamics of genome size evolution in birds and mammals
Egretta garzetta	Little egret	0.0768835	Kapusta et al, 2017	Dynamics of genome size evolution in birds and mammals
Calypte anna	Anna’s hummingbird	0.086831	Kapusta et al, 2017	Dynamics of genome size evolution in birds and mammals
Chaetura pelagica	Chimney swift	0.0959858	Kapusta et al, 2017	Dynamics of genome size evolution in birds and mammals
Antrostomus carolinensis	Chuck-Will's-widow	0.086479	Kapusta et al, 2017	Dynamics of genome size evolution in birds and mammals
Gallus gallus	Chicken	0.0988205	Kapusta et al, 2017	Dynamics of genome size evolution in birds and mammals
Tinamus guttatus	White-throated tinamou	0.0463888	Kapusta et al, 2017	Dynamics of genome size evolution in birds and mammals
Struthio camelus	Common ostrich	0.049749	Kapusta et al, 2017	Dynamics of genome size evolution in birds and mammals
Geospiza fortis	Medium ground-finch	0.0852868	Kapusta et al, 2017	Dynamics of genome size evolution in birds and mammals
Corvus brachyrhynchos	American crow	0.08724	Kapusta et al, 2017	Dynamics of genome size evolution in birds and mammals
Manacus vitellinus	Golden-collared manakin	0.0728977	Kapusta et al, 2017	Dynamics of genome size evolution in birds and mammals
Melopsittacus undulatus	Budgerigar	0.0921692	Kapusta et al, 2017	Dynamics of genome size evolution in birds and mammals
Nestor notabilis	Kea	0.074036	Kapusta et al, 2017	Dynamics of genome size evolution in birds and mammals
Falco peregrinus	Peregrine falcon	0.0605369	Kapusta et al, 2017	Dynamics of genome size evolution in birds and mammals
Colius striatus	Speckled mousebird	0.0976879	Kapusta et al, 2017	Dynamics of genome size evolution in birds and mammals
Haliaeetus albicilla	White-tailed eagle	0.0621167	Kapusta et al, 2017	Dynamics of genome size evolution in birds and mammals
Cathartes aura	Turkey vulture	0.052382	Kapusta et al, 2017	Dynamics of genome size evolution in birds and mammals
Chlamydotis macqueenii	MacQueen’s bustard	0.0685862	Kapusta et al, 2017	Dynamics of genome size evolution in birds and mammals
Tauraco erythrolophus	Red-crested turaco	0.0940155	Kapusta et al, 2017	Dynamics of genome size evolution in birds and mammals
Cuculus canorus	Common cuckoo	0.100388	Kapusta et al, 2017	Dynamics of genome size evolution in birds and mammals
	WITHOUT WOODPECKER
	Min	0.0463888
	Max	0.100388
	Avg	0.0779409
	fold variation	2.16
	WITH WOODPECKER
	Min	0.0463888
	Max	0.225497
	Avg	0.0840891
	fold variation	4.86102
Mammals
Species	Common name	TE content	Source
Homo sapiens	Humans	0.4849	RepMasker genome database	Last accessed: 15 August 2017
Pan troglodytes	Chimp	0.4877	RepMasker genome database	Last accessed: 15 August 2017
Gorilla gorilla	Gorilla	0.4612	RepMasker genome database	Last accessed: 15 August 2017
Pongo pygmaeus abelii	Orangutan	0.4879	Locke DP et al, 2013	Comparative and demographic analysis of orang-utan genomes
Macaca mulatta	Macaca	0.4733	RepMasker genome database	Last accessed: 15 August 2017
Callithrix jacchus	Marmoset	0.4757	TMG Sequencing, 2014	The common marmoset genome provides insight into primate biology and evolution
Tarsius syrichta	Tarsier	0.4187	Schmitz J et al, 2016	Genome sequence of the basal haplorrhine primate Tarsius syrichta reveals unusual insertions
Rattus norvegicus	Rat	0.3918	RepMasker genome database	Last accessed: 15 August 2017
Mus musculus	Mouse	0.4173	RepMasker genome database	Last accessed: 15 August 2017
Cavia porcellus	Guinea Pig	0.3706	RepMasker genome database	Last accessed: 15 August 2017
Oryctolagus cuniculus	Rabbit	0.4313	RepMasker genome database	Last accessed: 15 August 2017
Myotis lucifugus	Microbat	0.3551	RepMasker genome database	Last accessed: 15 August 2017
Pteropus vampyrus	Megabat	0.334	RepMasker genome database	Last accessed: 15 August 2017
Equus caballus	Horse	0.46	Wade CM et al, 2009	Genome Sequence, Comparative Analysis, and Population Genetics of the Domestic Horse
Bos taurus	Cow	0.4798	RepMasker genome database	Last accessed: 15 August 2017
Tursiops truncatus	Dolphin	0.4124	RepMasker genome database	Last accessed: 15 August 2017
Sus scrofa	Pig	0.431	RepMasker genome database	Last accessed: 15 August 2017
Felis catus	Cat	0.4148	RepMasker genome database	Last accessed: 15 August 2017
Ailuropoda melanoleuca	Panda	0.392	RepMasker genome database	Last accessed: 15 August 2017
Canis lupus familiaris	Dog	0.3966	RepMasker genome database	Last accessed: 15 August 2017
Erinaceus europeus	Hedgehog	0.4284	RepMasker genome database	Last accessed: 15 August 2017
Loxodonta africana	Elephant	0.5638	RepMasker genome database	Last accessed: 15 August 2017
Procavia capensis	Rock hyrax	0.5053	RepMasker genome database	Last accessed: 15 August 2017
Macropus eugenii	Tammar wallabi	0.528	Renfree MB et al, 2011	Genome sequence of an Australian kangaroo, Macropus eugenii, provides insight into the evolution of mammalian reproduction and development
Monodelphis domestica	Opossum	0.522	Mikkelsen TS et al, 2007	Genome of the marsupial Monodelphis domestica reveals innovation in non-coding sequences
Ornithorhynchus anatinus	Platypus	0.4496	Warren WC et al, 2008	Genome analysis of the platypus reveals unique signatures of evolution
	Min	0.334
	Max	0.5638
	Avg	0.445123
	fold variation	1.68802
