# Supplementary material for: Squamate reptiles challenge paradigms of genomic repeat element evolution set by birds and mammals
Source: Nat Commun. 2018 Jul 17;9:2774. doi: 10.1038/s41467-018-05279-1 (PMC6050309; doi:10.1038/s41467-018-05279-1)
Supplement: Supplementary file 7 — Supplementary Data 4 [file 41467_2018_5279_MOESM7_ESM.xlsx]

## Sheet: Sheet1
Supplementary Data 4. Repeat element landscape composition for 66 sampled squamate genomes estimated using RepeatMasker
	Total Repeat Masked	Total SSRs	Total TEs		SINEs	LINEs					PLEs	DIRS	LTR	DNA transposons			Unclassified
Species						CR1-L3	L2	BovB	L1	Others				hAT	Tc1	Others
Gekkota
Coleonyx elegans	24.37	0.78	23.67		3.48	4.49	4.66	1.49	1.6	0.33	0.74	0.73	1.76	1.04	0.41	0.47	2.31
Gekko gekko	45.24	0.42	44.8		5.95	7.62	4.15	2.49	2.79	0.31	1.18	0.99	5.19	1.71	0.51	0.97	10.62
Gekko japonicus	42.12	1.07	41.27		6.9	6.38	3.48	2.29	2.62	0.28	0.69	1.98	3.31	1.76	0.52	0.69	10.53
Scincoidea
Zonosaurus madagascariensis	36.66	1.98	34.3		2.1	4.92	4.86	2.18	0.98	0.38	0.79	0.24	1.74	4.61	0.72	2.36	8.71
Platysaurus intermedius	40.02	1.81	37.8		2.73	6.24	5.42	2.23	1.33	0.65	0.92	0.23	1.28	6.09	1.44	2.6	6.76
Lepidophyma flavimaculatum	44.2	0.92	44.01		1.92	7.55	6.22	1.38	1.42	0.48	2.04	0.92	4.11	3.97	1.72	2.72	9.55
Lepidophyma mayae	44.87	0.89	43.37		1.84	7.3	5.98	1.26	1.4	0.42	2.22	0.87	4.05	3.75	1.54	2.8	9.31
Lamprolepis smaragdina	35.03	1.19	34.66		3.24	4.02	3.16	2.29	0.79	0.79	0.25	0.42	2.17	5.77	1.62	3.31	4.36
Tribolonotus gracilis	36.97	2.27	34.3		1.73	4.8	2.8	0.4	1.39	0.48	0.26	0.3	2.05	9.97	1.71	2.96	5.55
Plestiodon fasciatus	36.15	0.17	34.74		2.55	3.98	1.14	1.15	0.68	0.35	0.31	0.17	1.92	13.58	1.71	2.35	7.45
Lacertoidea
Aspidoscelis scalaris	36.72	3.15	32.84		2.57	5.31	3.39	0.82	1.17	1.43	0.26	0.33	1.84	4.28	1.07	1.4	8.97
Proctoporus pachyurus	33.31	3.27	29.41		3.71	4.31	2.85	1.08	1.25	1.16	0.02	0.58	1.5	2.52	1.41	2.31	6.74
Bipes canaliculauts	41.83	0.94	40.5		4.47	3.54	4.87	10.34	1.07	0.35	0.08	0.13	1.77	3.06	1.94	1.59	7.34
Anguimorpha
Abronia graminea	49.82	1.57	46.79		2.82	8.13	7.16	1.58	1.78	0.81	1.7	0.81	5.71	3.8	0.52	6.11	6.85
Abronia matudai	48.99	1.55	46.68		2.63	8.02	7.45	1.42	1.61	0.77	1.53	0.83	5.83	3.85	0.67	5.96	6.57
Ophisaurus attenuatus	48.9	1.11	34.27		3.05	6.63	4.77	5.63	1.76	0.79	0.61	0.22	2.02	3.4	0.79	2.04	6.41
Ophisaurus gracilis	44.78	1.89	42.26		2.21	5.59	6.54	0.43	1.16	1.31	0.77	0.54	6.49	5.66	0.14	5.59	6.34
Varanus exanthematicus	35.68	1.52	47.63		2.57	8.06	6.81	1.53	0.89	0.42	2.12	0.82	6.38	3.86	0.58	5.93	4.28
Iguania
Bronchocela jubata	41.15	1.22	30.22		3.53	4.06	3.31	2.51	1.58	1.21	0.51	1.75	2	2.54	0.81	1.88	6
Gonocephalus grandis	41.56	1.11	31.57		3.38	2.63	2.73	5.32	1.29	1.08	0.62	1.98	2.23	3.08	1.79	1.55	5.38
Calotes sp.	41.98	1.55	39.76		4.55	1.9	3.59	4.33	1.32	1.07	2.25	0.83	4.2	5.09	1.4	1.95	5.19
Dendragama boulengeri	39.7	2.46	37.12		2.56	4.99	2.66	1.94	1.76	1.2	0.27	0.85	2.67	6.75	3.09	2.79	5.66
Lophocalotes ludekingi	42.94	2.6	39.66		2.44	5.73	2.71	1.79	2.03	1.12	0.73	0.79	3.74	6.94	2.79	2.76	6.2
Pogona vitticeps	32.4	2.57	39.05		2.49	5.34	5.28	2.04	0.86	1.32	0.67	0.83	3.32	5.74	2.98	2.66	4.32
Uromastyx geyri	31.35	2.41	38.87		2.55	4.81	5.14	1.91	1.31	0.98	0.57	0.83	3.34	5.74	3.68	2.73	5.33
Trioceros melleri	41.52	2.76	38.19		2.49	5.58	2.65	1.79	1.46	2.86	0.45	1.21	3.02	7.36	2.61	2.52	5.3
Crotaphytus collaris	37.3	2.1	42.95		3.89	5.14	5.77	2.7	1.86	0.36	1.73	2.01	2.72	3.82	2.63	4.06	2.65
Phrynosoma cornutum	49.56	1.89	43.39		4.05	5.42	5.99	2.85	1.71	0.46	1.47	2.03	2.84	3.83	2.7	4.1	6.98
Sceloporus poinsettii	45.49	1.81	35.41		2.66	6.31	3.94	4.55	1.61	0.54	1.26	1.18	2.37	2.94	2.14	2.79	6.1
Sceloporus teapensis	45.36	1.33	48.19		4.16	5.35	8.11	4.05	1.69	0.63	0.71	1.79	3.83	4.07	2.27	4.88	6.29
Anolis carolinensis	51.4	1.74	43.55		1.4	9.91	2.45	0.87	2	2.43	0.25	2.58	3.67	2.53	1.25	4.15	5.7
Norops humillis	57.6	3.32	53.55		3.74	3.97	9.24	3.32	2.15	1.61	0.86	0.75	5.89	5.58	2.84	6.43	9.17
Oplurus quadrimaculatus	45.3	2.26	43.5503		5.13	3.72	4.43	2.46	3.73	0.83	0.46	2.08	5.83	6.1	5.17	6.33	10.22
Non colubroid snakes
Leptotyphlops dulcis	50.4	1.18	48.67		2.42	10.41	7.27	0.73	0.51	2.84	1.52	0. 10	3.35	3.2	2.31	2.31	11.7
Typhlops reticulatus	46.77	1.84	44.33		1.43	7.82	2.22	0.96	0.56	2.13	0.71	0.01	3.58	3.38	2.03	1.54	16.13
Anilius scytale	40.8	1.46	39.11		2.12	3.87	4.17	3.03	1.64	1.99	2.07	0.04	3.19	2.53	3.56	2.07	8.82
Boa constrictor	34.9	2.34	32.21		2.58	2.91	4.06	3.88	2.43	1.45	1.05	0.05	2.5	1.91	2.07	1.83	5.43
Eryx jaculus	44.44	2.1	42.11		3.53	2.74	6.29	4.93	2.35	2.62	1.13	0.19	3.61	2.8	3.19	2.27	6.41
Loxocemus bicolor	41.28	1.24	40.14		2.2	2.5	3.77	5.23	1.79	3.14	2.53	0.05	2.53	1.48	2.82	1.86	9.93
Python molurus	31.02	1.99	28.7		1.6	2.1	3.4	3.05	2.9	1.71	0.93	0.05	1.9	1.56	2.11	1.31	5.98
Casarea dussumieri	42.57	11.46	30.87		2.62	2.74	3.22	3.93	1.31	2.44	0.99	0.2	2.75	2.08	4.12	1.92	2.55
Acrochordus granulatus	43.75	1.13	42.29		3.22	1.44	4.01	12.42	2	2.62	1.99	0.06	1.81	2.69	4.36	1.47	3.38
Colubroidea
Pareas carinata	53.37	4.08	48.19		2.15	3.04	7.87	1.33	3.77	3.16	1.11	0.18	5.21	2.65	3.45	1.47	12.84
Agkistrodon contortrix	55.25	4.8	49.64		2.28	9.81	1.69	2.38	3.01	2.19	2.3	2.21	7.43	7.45	4.27	2.59	1.89
Crotalus atrox	47.31	2.55	44.65		2.13	7.11	1.78	3.43	4.47	3.63	2.09	1.19	6.28	4.68	3.86	2.12	1.67
Crotalus mitchellii	35.27	2.03	32.98		2.42	4.41	1.92	2.13	2	1.63	1.61	0.86	3.44	3.78	4.22	1.87	2.5
Crotalus viridis	40.86	2.26	38.1		1.83	6.47	1.08	2.51	2.45	1.71	1.49	1.11	4.25	4.44	4.22	1.26	5.03
Sistrurus catenatus	48.09	4.29	42.91		2.23	8.61	1.9	3.05	1.71	3.88	1.48	1.21	5.19	4.07	3.54	1.96	3.9
Bothriechis schlegelli	51.1	4.27	46.31		2.34	7.05	2.88	2.61	4.25	2.17	2.41	1.81	6.92	5.28	3.86	2.52	1.98
Bothrops asper	60.74	6.44	53.09		2.54	7.66	6.51	2.35	3.47	2.02	2.07	2.19	5.99	7.76	4.34	2.79	3.48
Cerrophidion godmani	53.47	3.67	49.4		3.17	9.09	2.97	3.23	3.01	2.57	2.23	2	6.62	5.92	4.26	2.45	1.84
Tropidolaemus subannulatus	48.15	3.54	44.03		2.01	7.91	6.34	3.24	1.68	4.16	1.14	1.73	4.05	2.96	3.6	1.94	3.26
Deinagkistrodon acutus	48.86	4.33	43.51		2.13	8.18	2.26	2.52	2.31	3.64	1.53	1.95	4.34	5.02	4.64	1.54	3.44
Cerastes cerastes	54.43	2.54	51.13		5.02	3.86	1.86	6.6	4.09	8.33	1.65	0.34	6.71	4.23	4.53	2.07	1.88
Cerberus rhynchops	48.4	3.32	44.04		2.41	2.48	4.53	1.97	3.26	7.5	2.43	1.01	6.06	4	3.85	1.96	2.29
Ahaetulla prasina	58.38	6.5	51.39		3.97	5.1	3.65	1.93	3.42	9.97	1.73	0.51	4.54	5.08	4.25	2.11	4.94
Coluber constrictor	53.34	4.91	47.91		4.49	3.37	2.68	1.98	2.99	7	1.61	0.88	4.28	5.8	5.5	2.02	5.16
Pantherophis emoryi	58.28	4.75	52.67		4.8	4.97	7.4	2.11	3.39	2.88	1.64	1.04	5.61	6.49	5.43	2.36	4.47
Pantherophis guttatus	43.38	2.6	40.04		3.53	4.43	2.75	1.97	2.54	2.35	1.66	0.74	3.38	5.31	5.1	2.02	3.99
Thelotornis kirtlandii	57.19	4.6	51.97		5.89	2.64	5.17	1.7	3.08	8.24	1.49	1.06	4.37	5.91	4.45	2.1	6.01
Coniophanes fissidens	73.02	14.16	56.34		4.26	6.21	7.16	3.02	1.35	9.26	1.79	1.37	4.45	7.42	3.56	2.71	4.8
Coniophanes piceivittis	59.35	7.92	50.19		3.66	5.78	3.81	2.57	2.47	9.92	1.26	0.9	3.37	5.43	3.82	2.72	4.56
Sibon nebulatus	57.57	3.1	53.34		3.55	9.62	4.53	4.53	2.59	6.18	1.33	0.68	4.62	5.87	3.63	2.65	3.4
Thamnophis sirtalis	39.01	2.83	35.69		3.9	3.22	1.01	1.49	1.44	3.19	1.11	0.87	2.6	4.31	4.53	1.64	6.37
Micrurus fulvius	48.17	3.16	44.04		3.44	3.89	4.31	1.63	3.11	6.81	1.74	0.83	4.28	3.8	4	1.86	4.09
Ophiophagus hannah	41.32	2.99	37.87		3.09	5.05	2.78	1.46	2.43	2.31	1.46	0.6	2.79	3.2	4.5	1.14	6.74
