# Supplementary material for: Squamate reptiles challenge paradigms of genomic repeat element evolution set by birds and mammals
Source: Nat Commun. 2018 Jul 17;9:2774. doi: 10.1038/s41467-018-05279-1 (PMC6050309; doi:10.1038/s41467-018-05279-1)
Supplement: Supplementary file 8 — Supplementary Data 5 [file 41467_2018_5279_MOESM8_ESM.xlsx]

## Sheet: Loci-Mbp
Supplementary Data 5. Microsatellite density estimates across 66 squamate species
Loci/Mbp density estimates for each species and averages for each major squamate lineages are reported for 2-6mer SSR loci and for the total microsatellite content as estimated in PAL-finder.
Family	Species	Loci/Mbp
		2mer	3mer	4mer	5mer	6mer	Total
Gekkota	Coleonyx elegans	60.74	74.26	101.78	16.99	8.03	261.81
Gekkota	Gekko gecko	60.05	126.3	124.66	24.31	14.24	349.55
Gekkota	Gekko japonicus	90.57	165.78	177.66	31.15	14.43	479.59
Scincoidea	Zonosaurus madagascariensis	127.9	119.72	237	53.94	13.69	552.26
Scincoidea	Platysaurus intermedius	117.33	118.62	240.5	44.73	24.33	545.51
Scincoidea	Lepidophyma mayae	73.98	93.79	158.52	17.91	8.42	352.62
Scincoidea	Lepidophyma flavimaculatum	67.68	94.62	147.62	20.85	14.73	345.51
Scincoidea	Plestiodon fasciatus	132.02	114.51	140.51	20.15	15.19	422.38
Scincoidea	Tribolonotus gracilis	92.73	68.03	410.13	17.38	6	594.27
Scincoidea	Lamprolepis smaragdina	90.93	58.62	129.3	15.96	5.77	300.57
Lacertoidea	Aspidoscelis scalaris	64.24	129.55	219.04	42.05	27.5	482.37
Lacertoidea	Proctoporus pachyurus	131.82	289.99	420.64	41.18	39.82	923.45
Lacertoidea	Bipes canaliculauts	72.19	153.76	160.87	21.77	9.9	418.49
Anguimorpha	Varanus exanthematicus	62.52	82.56	202.55	38.79	13.04	399.46
Anguimorpha	Abronia graminea	153.52	132.45	193.16	32.89	13.55	525.57
Anguimorpha	Abronia matudai	180.73	139.75	204.96	34.08	15.59	575.1
Anguimorpha	Ophisaurus gracilis	226.01	217.15	273.37	49.39	14.83	780.74
Anguimorpha	Ophisaurus attenuatus	158.55	139.5	196.17	34.13	14.52	542.86
Iguania	Trioceros melleri	96.03	133.95	207.1	44.01	16.38	497.47
Iguania	Uromastyx geyri	54.62	75.74	188.27	39.98	24.67	383.27
Iguania	Pogona vitticeps	128.42	118.32	262.22	43.2	16.2	568.36
Iguania	Dendragama boulengeri	170.73	133.56	323.78	68.98	27.46	724.5
Iguania	Lophocalotes ludekingi	247.77	136.06	311.22	66.56	38.82	800.42
Iguania	Gonocephalus grandis	159.05	149.36	331.85	92.62	26.01	758.9
Iguania	Bronchocela jubata	142.27	142.4	323.73	74.97	40.73	724.1
Iguania	Calotes sp.	163.7	135.2	282.73	69.74	72.78	724.15
Iguania	Sceloporus poinsettii	110.58	152.23	146.72	26.22	15.5	451.25
Iguania	Sceloporus teapensis	116.24	176.74	168.17	30.49	43.6	535.25
Iguania	Phrynosoma cornutum	91	151.78	135.07	37.53	25.55	440.93
Iguania	Crotaphytus collaris	106.82	108.04	142.68	27.81	52.23	437.58
Iguania	Norops humillis	120.45	147.18	390.59	21.78	106.67	786.66
Iguania	Oplurus quadrimaculatus	84.96	95.34	139.71	34.98	80.34	435.32
Iguania	Anolis carolinensis	98.73	262.53	198.52	28.87	12.55	601.2
Lizards	Avg	116.815	134.466	220.933	38.3452	26.4567	537.014
	SD	47.1755	49.4696	86.6354	18.7334	22.8834	163.652
Scolecophidia	Typhlops reticulatus	87.0446	123.607	202.433	89.2249	19.7905	522.1
Scolecophidia	Leptotyphlops dulcis	91.9539	78.1134	209.029	38.4879	9.29019	426.875
Aniliidae	Anilius scytale	86.75	72.29	173.65	44.84	15.48	393.01
Bolyeriidae	Casarea dussumieri	69.15	83.15	158.52	32.66	20.2	363.69
Boidae	Boa constrictor	99.44	101.9	273.48	60.2	23.37	558.38
Boidae	Eryx jaculus	90.4	86.6	263.67	60.34	27.6	528.61
Pythonidae	Loxocemus bicolor	97.18	88.24	167.35	29.47	9.82	392.06
Pythonidae	Python molurus	104.56	98.35	265.6	56.5	20.26	545.28
Acrochordidae	Acrochordus granulatus	46.49	54.1	170.69	27.78	4.45	303.51
Non Colubroid Snakes	Avg	85.8854	87.3722	209.38	48.8336	16.6956	448.168
	SD	17.8585	19.6339	46.6263	19.8576	7.51302	92.3449
Pareatidae	Pareas carinata	119.135	82.3445	250.895	56.9835	254.717	764.076
Viperidae	Crotalus atrox	172.991	182.156	468.039	229.771	29.5311	1082.49
Viperidae	Crotalus mitchellii	119.695	145.904	305.196	84.3342	11.9751	667.105
Viperidae	Crotalus viridis	120.926	133.335	274.896	77.9915	14.6025	621.751
Viperidae	Sistrurus catenatus	127.785	142.262	304.504	89.0962	15.6185	679.266
Viperidae	Agkistrodon contortrix	114.417	119.773	290.91	83.5136	20.8551	629.468
Viperidae	Bothriechis schlegelii	220.686	120.219	277.685	94.9726	20.9937	734.557
Viperidae	Cerrophidion godmani	197.063	208.69	566.123	150.224	50.8629	1172.96
Viperidae	Bothrops asper	145.994	129.414	300.699	92.1644	24.3128	692.585
Viperidae	Tropidolaemus subannulatus	111.599	127.923	314.366	112.63	24.9379	691.455
Viperidae	Deinagkistrodon acutus	164.461	168.821	337.807	121.22	27.8779	820.188
Viperidae	Cerastes cerastes	113.277	116.804	221.453	83.4794	79.6404	614.654
Homalopsidae	Cerberus rhynchops	111.978	83.2243	293.111	103.164	30.8725	622.35
Colubridae	Ahaetulla prasina	109.478	93.4367	605.349	299.732	40.9608	1148.96
Colubridae	Thelotornis kirtlandii	104.858	87.6695	315.112	114.073	34.917	656.629
Colubridae	Coluber constrictor	117.047	102.268	345.939	118.456	95.0016	778.711
Colubridae	Pantherophis emoryi	119.351	101.063	321.052	98.4034	28.2733	668.143
Colubridae	Pantherophis guttatus	262.816	97.0498	457.036	96.5061	33.5558	946.964
Colubridae	Coniophanes piceivittis	186.744	111.119	1487.92	302.7	756.331	2844.81
Colubridae	Coniophanes fissidens	156.512	121.381	1034.89	242.554	59.1378	1614.47
Colubridae	Sibon nebulatus	141.497	158.877	342.597	126.301	38.8549	808.128
Colubridae	Thamnophis sirtalis	157.182	104.552	346.688	89.3552	44.1872	741.965
Elapidae	Micrurus fulvius	117.294	97.6468	348.485	100.897	20.9771	685.3
Elapidae	Ophiophagus hannah	148.525	111.178	388.35	134.713	39.2902	822.056
Colubroid Snakes	Avg	144.221	122.796	424.962	129.301	74.9285	896.21
	SD	40.0703	32.0058	281.444	68.0708	153.111	476.788

## Sheet: bp_Mbp
Supplementary Data 5. Microsatellite density estimates across 66 squamate species
Bp/Mbp density estimates for each species and averages for each major squamate lineages are reported for 2-6mer SSR loci and for the total microsatellite content as estimated in PAL-finder.
Family	Species	bp/Mbp
		2mer	3mer	4mer	5mer	6mer	Total
Gekkota	Coleonyx elegans	1114.14	1050.1	1384.51	268.86	262.07	4079.68
Gekkota	Gekko gecko	1019.6	2096.1	2037.5	445.64	391.78	5990.62
Gekkota	Gekko japonicus	1605.92	2860.14	2851.52	528.24	293.13	8138.95
Scincoidea	Zonosaurus madagascariensis	2730.18	2205.11	4343.97	1104.45	304.26	10688
Scincoidea	Platysaurus intermedius	2413.34	2115.69	4118.43	838.48	571.78	10057.7
Scincoidea	Lepidophyma mayae	1324.2	1436.78	2862.16	285	219.64	6127.78
Scincoidea	Lepidophyma flavimaculatum	1181.99	1425.63	2584.84	335.54	468.32	5996.32
Scincoidea	Plestiodon fasciatus	3106.69	1798.6	2062.05	319.51	408.29	7695.14
Scincoidea	Tribolonotus gracilis	1794.01	980.24	6548.24	275.37	148.33	9746.19
Scincoidea	Lamprolepis smaragdina	2037.48	870.48	2126.13	255.26	134.49	5423.84
Lacertoidea	Aspidoscelis scalaris	1064.75	2435.32	4438.56	824.42	682.94	9445.99
Lacertoidea	Proctoporus pachyurus	2379.77	5419.57	8125.43	666.04	864.74	17455.6
Lacertoidea	Bipes canaliculauts	1125.34	2938.42	2128.01	343.39	223.5	6758.66
Anguimorpha	Varanus exanthematicus	1170.44	1195.59	3399.05	786.41	324.79	6876.28
Anguimorpha	Abronia graminea	3277.05	2440.76	2846.73	524.62	366.19	9455.35
Anguimorpha	Abronia matudai	4100.37	2657.95	3053.95	546.49	442.53	10801.3
Anguimorpha	Ophisaurus gracilis	5044.67	4183.94	4204.94	819.03	294.9	14547.5
Anguimorpha	Ophisaurus attennatus	3389.86	2614.25	2911.14	547.18	410.67	9873.1
Iguania	Trioceros melleri	1678.75	2147.09	3110.97	735.92	356.77	8029.5
Iguania	Uromastyx geyri	927.47	1242.06	3908.75	735.26	500.6	7314.14
Iguania	Pogona vitticeps	2658.91	2267.7	6288.45	791.74	371.95	12378.8
Iguania	Dendragama boulengeri	4004.01	3248.34	8535.32	1319.15	783.04	17889.9
Iguania	Lophocalotes ludekingi	5005.01	3013.5	7487.3	1192.42	1067.49	17765.7
Iguania	Gonocephalus grandis	3355	3461.93	6999.16	1652.2	632.88	16101.2
Iguania	Bronchocela jubata	2870.52	3513.88	8099.1	1481.35	1262.89	17227.7
Iguania	Calotes sp.	3375.49	2733.65	6037.49	1283.08	2485.13	15914.8
Iguania	Sceloporus poinsettii	2073.6	2595.75	2331.35	427.4	385.69	7813.79
Iguania	Sceloporus teapensis	2166.43	2992.91	2766.99	506.99	1148.5	9581.82
Iguania	Phrynosoma cornutum	1549.7	2528.93	2105.26	655.68	600.78	7440.35
Iguania	Crotaphytus collaris	1942.55	1681.5	2142.32	478.61	1284.38	7529.36
Iguania	Norops humillis	2694.4	2421.44	5824.09	344.45	3787.82	15072.2
Iguania	Oplurus quadrimaculatus	1626.74	1663.24	2448.39	684.41	1936.76	8359.54
Iguania	Anolis carolinensis	2106.54	6417.96	3234.03	485.52	246.52	12490.6
Lizards	Avg	2361.06	2504.68	4040.79	681.458	717.077	10305.1
	SD	1125.08	1189.03	2092.09	368.769	755.532	4043.2
Scolecophidia	Typhlops reticulatus	3012.85	2190.2	4055.37	1836.49	434.72	11529.6
Scolecophidia	Leptotyphlops dulcis	2434.79	1307.36	3517.76	650.313	181.443	8091.66
Aniliidae	Anilius scytale	3636.21	1260.51	3081.53	949.29	425.87	9353.41
Bolyeriidae	Casarea dussumieri	1724.03	1291.51	2913.26	613.81	471.26	7013.87
Boidae	Boa constrictor	1796.65	1734.44	4997.37	1505.89	599.08	10633.4
Boidae	Eryx jaculus	1699.63	1602.77	5004.01	1336.99	702.94	10346.3
Pythonidae	Loxocemus bicolor	2444.3	1273.02	2771.64	598.18	236.82	7323.96
Pythonidae	Python molurus	1943.9	1898.98	5732.26	1443.77	576.67	11595.6
Acrochordidae	Acrochordus granulatus	676.54	710.77	2719.06	479.13	111.16	4696.66
Non Colubroid Snakes	Avg	2152.1	1474.4	3865.81	1045.98	415.551	8953.84
	SD	854.672	434.097	1132	494.199	201.624	2340.41
Pareatidae	Pareas carinata	2177.37	1677.42	4984.17	1292.58	8450.71	18582.2
Viperidae	Crotalus atrox	3624.36	3976.01	11194.4	7920.39	778.906	27494
Viperidae	Crotalus mitchellii	2993.67	3238.2	5129.87	2015.72	251.139	13628.6
Viperidae	Crotalus viridis	2127.67	2031.7	4049.18	1355.21	278.244	9842
Viperidae	Sistrurus catenatus	2433.35	2416.9	5362.27	1914.18	306.332	12433
Viperidae	Agkistrodon contortrix	2261.05	2256.41	6496.2	2485.73	524.34	14023.7
Viperidae	Bothriechis schlegelii	3988.82	2291.48	5492.52	2507.65	451.063	14731.5
Viperidae	Cerrophidion godmani	3926.7	4362.98	12309	4088.25	1292.33	25979.3
Viperidae	Bothrops asper	3026.83	2307.28	6090.44	2400.94	644.691	14470.2
Viperidae	Tropidolaemus subannulatus	2101.76	2501.76	6089.14	2756.6	634.61	14083.9
Viperidae	Deinagkistrodon acutus	2992.9	3850.58	6977.02	3908.5	958.955	18688
Viperidae	Cerastes cerastes	2094.13	2049.97	4480.1	2118.7	2247.12	12990
Homalopsidae	Cerberus rhynchops	2335.53	1554.65	6152.5	2804.99	674.45	13522.1
Colubridae	Ahaetulla prasina	2014.28	1604.15	15379.7	8330.12	966.606	28294.9
Colubridae	Thelotornis kirtlandii	2012.97	1431.24	6421.86	3512.91	1020.67	14399.6
Colubridae	Coluber constrictor	2110.81	1655.42	6382.96	3110.94	2865.28	16125.4
Colubridae	Pantherophis emoryi	2125.79	1609.56	5484.17	2125.89	597.299	11942.7
Colubridae	Pantherophis guttatus	4729.97	1617.06	11192.2	2368.74	885.636	20793.6
Colubridae	Coniophanes piceivittis	3639.39	1847.73	33660.6	6550.23	22239.6	67937.5
Colubridae	Coniophanes fissidens	3025.58	2331.15	23568.8	7268.74	1694.86	37889.1
Colubridae	Sibon nebulatus	3851.1	2965.17	6115.96	2902.29	818.41	16652.9
Colubridae	Thamnophis sirtalis	2501.36	1348.27	6718.71	1624.8	1189.2	13382.3
Elapidae	Micrurus fulvius	2784.34	1569.29	7335.48	2000.21	495.473	14184.8
Elapidae	Ophiophagus hannah	2655.03	1771.45	6195.46	2570.23	837.63	14029.8
Colubroid Snakes	Avg	2813.95	2261.08	8885.95	3330.61	2129.31	19420.9
	SD	774.927	844.721	6815.44	2052.19	4590.44	12215.5
