# Supplementary material for: Squamate reptiles challenge paradigms of genomic repeat element evolution set by birds and mammals
Source: Nat Commun. 2018 Jul 17;9:2774. doi: 10.1038/s41467-018-05279-1 (PMC6050309; doi:10.1038/s41467-018-05279-1)
Supplement: Supplementary file 9 — Supplementary Data 6 [file 41467_2018_5279_MOESM9_ESM.xlsx]

## Sheet: sheet1
Supplementary Data 6. Statistics of the microsatellite landscape across lineages of squamate reptiles
	Taxonomic Group	2mer bp/Mbp	3mer bp/Mbp	4mer bp/Mbp	5mer bp/Mbp	6mer bp/Mbp	Tot SSR bp/Mbp			Taxonomic Group	2mer loci/Mbp	3mer loci/Mbp	4mer loci/Mbp	5mer loci/Mbp	6mer loci/Mbp	Tot SSR loci/Mbp		AATAG
																		Fold difference	bp/Mbp	loci/Mbp
	Average									Average								Colubroidea-Lizard	103.37	75.9251
	Lizards	2361.06	2504.68	4040.79	681.457	717.078	10305.1			Lizards	116.81	134.47	220.93	38.34	26.46	537.014		Colubroidea -Non Colubroid snakes	56.35	70.65
	Non Colubroid snakes	2152.1	1474.4	3865.81	1045.98	415.551	8953.84			Non Colubroid snakes	85.8848	87.3728	209.381	48.8339	16.6947	448.167		Lizard-Non Colubroid snakes	1.83	1.07
	Colubroid snakes	2813.95	2261.08	8885.95	3330.61	2129.31	19420.9			Colubroid snakes	144.22	122.8	424.96	129.3	74.93	896.21		Colubroidea-other	87.69	74.73
	Standard Deviation									Standard Deviation								ATAG
	Lizards	1125.08	1189.04	2092.09	368.769	755.532	4043.2			Lizards	47.18	49.47	86.64	18.73	22.88	163.65		Fold difference	bp/Mbp	loci/Mbp
	Non Colubroid snakes	854.671	434.097	1132	494.2	201.625	2340.41			Non Colubroid snakes	17.8574	19.6332	46.6278	19.8574	7.51268	92.345		Colubroidea-Lizard	8.35373	9.28811
	Colubroid snakes	774.927	844.721	6815.44	2052.19	4590.44	12215.5			Colubroid snakes	40.07	32.01	281.44	68.07	153.11	476.79		Colubroidea -Non Colubroid snakes	5.29	6.04
																		Lizard-Non Colubroid snakes	1.58	1.54
	Fold Difference									Fold Difference								Colubroidea-other	7.43	8.33
	Colubroidea-Lizard	1.19182	0.902739	2.19906	4.88747	2.96943	1.8846			Colubroidea-Lizard	1.23463	0.913213	1.92348	3.37211	2.83212	1.66888
	Colubroidea -Non Colubroid snakes	1.30754	1.53356	2.2986	3.18418	5.12407	2.169			Colubroidea -Non Colubroid snakes	1.67924	1.40543	2.02961	2.64778	4.48817	1.99972
	Lizard-Non Colubroid snakes	1.09709	1.69879	1.04526	0.651498	1.72561	1.15091			Lizard-Non Colubroid snakes	1.36012	1.53899	1.05517	0.785201	1.58474	1.19825
	Colubroidea-other	1.21486	0.990003	2.21966	4.38485	3.26349	1.93908			Colubroidea-other	1.30889	0.987308	1.94528	3.18539	3.07528	1.73022
	Kruskal–Wallis test	2mer loci/Mbp	3mer loci/Mbp	4mer loci/Mbp	5mer loci/Mbp	6mer loci/Mbp	Tot SSR loci/Mbp			Kruskal–Wallis test	2mer loci/Mbp	3mer loci/Mbp	4mer loci/Mbp	5mer loci/Mbp	6mer loci/Mbp	Tot SSR loci/Mbp
	chi-squared	5.5659	9.6412	22.523	44.679	11.163	25.227			chi-squared	16.442	11.155	26.949	42.67	13.465	29.65
	df	2	2	2	2	2	2			df	2	2	2	2	2	2
	p-val	0.06186	0.008062	1.286e-05	1.987e-10	0.003768	3.327e-06			p-val	0.000269	0.003782	1.406e-06	5.425e-10	0.001192	3.645e-07
	Dunn test for multiple comparisons (p-values adjusted with the Benjamini-Hochberg method)									Dunn test for multiple comparisons (p-values adjusted with the Benjamini-Hochberg method)
	2mer	Z	P.unadj	P.adj	p-val					2mer	Z	P.unadj	P.adj	p-val
	Colubroidea - Lizard	2.11907	0.0340844	0.102253						Colubroidea - Lizard	2.57804	0.0099361	0.0149042
	Colubroidea - Non colubroid snakes	1.79367	0.0728659	0.109299						Colubroidea - Non colubroid snakes	3.89647	9.7607e-05	0.000292821
	Lizard - Non colubroid snakes	0.352614	0.724377	0.724378						Lizard - Non colubroid snakes	2.21084	0.0270471	0.0270471
Kruskal–Wallis test	Colubroidea - Other squamates				0.01966				Kruskal–Wallis test	Colubroidea - Other squamates				0.0006761
	3mer	Z	P.unadj	P.adj	p-val					3mer	Z	P.unadj	P.adj	p-val
	Colubroidea - Lizard	-0.804674	0.421008	0.421008						Colubroidea - Lizard	-0.875285	0.381419	0.381419
	Colubroidea - Non colubroid snakes	2.43228	0.015004	0.022506						Colubroidea - Non colubroid snakes	2.60998	0.00905466	0.013582
	Lizard - Non colubroid snakes	3.10217	0.00192109	0.00576326						Lizard - Non colubroid snakes	3.33724	0.000846135	0.00253841
Kruskal–Wallis test	Colubroidea - Other squamates				0.894				Kruskal–Wallis test	Colubroidea - Other squamates				0.894
	4mer	Z	P.unadj	P.adj	p-val					4mer	Z	P.unadj	P.adj	p-val
	Colubroidea - Lizard	4.50735	6.56424e-06	1.96927e-05						Colubroidea - Lizard	4.87149	1.1076e-06	3.3228e-06
	Colubroidea - Non colubroid snakes	3.15419	0.00160943	0.00241414						Colubroidea - Non colubroid snakes	3.58182	0.000341205	0.000511807
	Lizard - Non colubroid snakes	0.0629669	0.949793	0.949793						Lizard - Non colubroid snakes	0.247672	0.804388	0.804388
Kruskal–Wallis test	Colubroidea - Other squamates				2.081e-06				Kruskal–Wallis test	Colubroidea - Other squamates				2.156e-07
	5mer	Z	P.unadj	P.adj	p-val					5mer	Z	P.unadj	P.adj	p-val
	Colubroidea - Lizard	6.65658	2.80275e-11	8.40825e-11						Colubroidea - Lizard	6.46093	1.04064e-10	3.12191e-10
	Colubroidea - Non colubroid snakes	3.20232	0.00136325	0.00204488						Colubroidea - Non colubroid snakes	3.45036	0.000559837	0.000839755
	Lizard - Non colubroid snakes	-1.42025	0.155534	0.155534						Lizard - Non colubroid snakes	-1.02286	0.306373	0.306373
Kruskal–Wallis test	Colubroidea - Other squamates				6.507e-11				Kruskal–Wallis test	Colubroidea - Other squamates				1.107e-10
	6mer	Z	P.unadj	P.adj	p-val					6mer	Z	P.unadj	P.adj	p-val
	Colubroidea - Lizard	2.78841	0.00529678	0.00794518						Colubroidea - Lizard	3.07085	0.00213449	0.00640345
	Colubroidea - Non colubroid snakes	2.79694	0.00515891	0.0154767						Colubroidea - Non colubroid snakes	3.06349	0.0021877	0.00328156
	Lizard - Non colubroid snakes	0.917917	0.358662	0.358662						Lizard - Non colubroid snakes	0.993477	0.320477	0.320477
Kruskal–Wallis test	Colubroidea - Other squamates				0.001316				Kruskal–Wallis test	Colubroidea - Other squamates				0.0004118
	Tot SSR	Z	P.unadj	P.adj	p-val					Tot SSR	Z	P.unadj	P.adj	p-val
	Colubroidea - Lizard	4.4897	7.13246e-06	2.13974e-05						Colubroidea - Lizard	4.60518	4.12118e-06	1.23635e-05
	Colubroidea - Non colubroid snakes	3.85019	0.000118027	0.00017704						Colubroidea - Non colubroid snakes	4.49621	6.91768e-06	1.03765e-05
	Lizard - Non colubroid snakes	0.79898	0.424302	0.424302						Lizard - Non colubroid snakes	1.38807	0.165116	0.165116
Kruskal–Wallis test	Colubroidea - Other squamates				7.097e-07				Kruskal–Wallis test	Colubroidea - Other squamates				1.4e-07
