# Supplementary material for: Squamate reptiles challenge paradigms of genomic repeat element evolution set by birds and mammals
Source: Nat Commun. 2018 Jul 17;9:2774. doi: 10.1038/s41467-018-05279-1 (PMC6050309; doi:10.1038/s41467-018-05279-1)
Supplement: Supplementary file 10 — Supplementary Data 7 [file 41467_2018_5279_MOESM10_ESM.xlsx]

## Sheet: sheet1
Supplementary Data 7. Statistical analysis of AATAG microsatellite loci seeding by transposable elements for 8 squamate genomes
P-values for a one-tailed Fisher’s exact test (α= 0.01) according to the null hypothesis of higher transposable element (TE) content in 5 randomly extracted genomic background than at the 5’-end of genomic AATAG loci.
	Anolis carolinensis	Boa constictor	Python molurus	Crotalus viridis	Crotalus mitchellii	Deinagkistrodon acutus	Thamnophis sirtalis	Ophiophagus hannah
SINEs	0.991	0.999	1	1	1	1	1	1
CR1/L3	0.002	0.734	0.055	< 2.2e-16	< 2.2e-16	< 2.2e-16	< 2.2e-16	< 2.2e-16
L2	0.191	0.861	0.368	1	1	1	1	1
Rex	< 2.2e-16	< 2.2e-16	< 2.2e-16	< 2.2e-16	< 2.2e-16	< 2.2e-16	< 2.2e-16	< 2.2e-16
BovB	0.015	0.421	0	1	1	1	0.993	1
DIRS	1	0.321	0.976	1	< 2.2e-16	1	1	0.893
PLEs	0.986	0.994	0.967	1	1	1	1	1
LTRs	0.999	0.998	0.999	1	1	1	1	1
DNA transposons	1	1	1	1	1	1	1	1
Joint (Genomic AATAG-TE) and conditional (TE|AATAG) probabilities of co-occurrence of an AATAG locus and a transposable element (TE) in whole genome and AATAG adjacent context.
	Anolis carolinensis	Boa constictor	Python molurus	Crotalus viridis	Crotalus mitchellii	Deinagkistrodon acutus	Thamnophis sirtalis	Ophiophagus hannah
Genomic (AATAG-CR1)	5.08497e-05	0.000158487	0.000149516	0.00271084	0.00215815	0.00197831	0.00257505	6.39977e-05
P(CR1|AATAG)	5.57968e-05	0.000134193	0.00017534	0.00676154	0.00370145	0.00706431	0.00615004	0.00812159
Genomic (AATAG-Rex)	5.15502e-07	2.5093e-06	1.36909e-06	6.31598e-05	4.72862e-05	0.000187922	0.000131717	1.09406e-05
P(Rex|AATAG)	8.43151e-05	0.000199692	7.70187e-05	0.00152564	0.00133635	0.00160509	0.00319664	0.00495893
