# Supplementary material for: Squamate reptiles challenge paradigms of genomic repeat element evolution set by birds and mammals
Source: Nat Commun. 2018 Jul 17;9:2774. doi: 10.1038/s41467-018-05279-1 (PMC6050309; doi:10.1038/s41467-018-05279-1)
Supplement: Supplementary file 11 — Supplementary Data 8 [file 41467_2018_5279_MOESM11_ESM.xlsx]

## Sheet: AdultBodyMass
Supplementary Data 8. Adult body mass measurements for 66 sampled squamate species
Species	Adult Maximum Mass (log10(g))	Source
Gekkota
Coleonyx elegans	1.568	Feldman et al., 2016
Gekko gekko	2.112	Feldman et al., 2016
Gekko japonicus	1.083	Feldman et al., 2016
Scincoidea
Zonosaurus madagascariensis	1.838	Feldman et al., 2016
Platysaurus intermedius	1.2	Feldman et al., 2016
Lepidophyma mayae	1.863	Feldman et al., 2016
Lepidophyma flavimaculatum	1.161	Feldman et al., 2016
Plestiodon fasciatus	1.541	Feldman et al., 2016
Tribolonotus gracilis	1.374	Feldman et al., 2016
Lamprolepis smaragdina	1.121	Feldman et al., 2016
Lacertoidea
Aspidoscelis scalaris	1.774	Feldman et al., 2016
Proctoporus pachyurus	0.645	Feldman et al., 2016
Bipes canaliculauts	1.147	Feldman et al., 2016
Anguimorpha
Varanus exanthematicus	1.283	Feldman et al., 2016
Abronia graminea	1.339	Feldman et al., 2016
Abronia matudai	2.166	Feldman et al., 2016
Ophisaurus gracilis	2.129	Feldman et al., 2016
Ophisaurus attenuatus	4	Feldman et al., 2016
Iguania
Trioceros melleri	1.603	Feldman et al., 2016
Uromastyx benti	2.354	Feldman et al., 2016
Pogona vitticeps	2.071	Feldman et al., 2016
Dendragama boulengeri	1.136	Feldman et al., 2016
Lophocalotes ludekingi	1.412	Feldman et al., 2016
Gonocephalus grandis	2.158	Feldman et al., 2016
Bronchocela jubata	2.071	Feldman et al., 2016
Calotes versicolor	2.594	Feldman et al., 2016
Sceloporus poinsettii	1.794	Feldman et al., 2016
Sceloporus teapensis	1.804	Feldman et al., 2016
Phrynosoma cornutum	1.865	Feldman et al., 2016
Crotaphytus collaris	1.084	Feldman et al., 2016
Oplurus quadrimaculatus	0.942	Feldman et al., 2016
Norops humillis	0.424	Feldman et al., 2016
Anolis carolinensis	2.077	Feldman et al., 2016
Non Colubroid Snakes
Typhlops reticulatus	2.024	Feldman et al., 2016
Leptotyphlops dulcis	0.687	Feldman et al., 2016
Anilius scytale	2.532	Feldman et al., 2016
Boa constrictor	4.548	Feldman et al., 2016
Eryx jaculus	2.405	Feldman et al., 2016
Loxocemus bicolor	3.196	Feldman et al., 2016
Python molurus	5.079	Feldman et al., 2016
Casarea dussumieri	3.171	Feldman et al., 2016
Acrochordus granulatus	2.478	Feldman et al., 2016
Colubroidea
Pareas carinata	1.735	Feldman et al., 2016
Agkistrodon contortrix	3.096	Feldman et al., 2016
Crotalus atrox	3.79	Feldman et al., 2016
Crotalus mitchellii	3.115	Feldman et al., 2016
Crotalus viridis	3.35	Feldman et al., 2016
Sistrurus catenatus	2.754	Feldman et al., 2016
Bothriechis schlegelli	2.466	Feldman et al., 2016
Bothrops asper	3.875	Feldman et al., 2016
Cerrophidion godmani	2.469	Feldman et al., 2016
Tropidolaemus subannulatus	2.669	Feldman et al., 2016
Deinagkistrodon acutus	3.221	Feldman et al., 2016
Cerastes cerastes	2.57	Feldman et al., 2016
Cerberus rhynchops	3.199	Feldman et al., 2016
Ahaetulla prasina	2.817	Feldman et al., 2016
Coluber constrictor	2.783	Feldman et al., 2016
Pantherophis emoryi	2.538	Feldman et al., 2016
Pantherophis guttatus	2.735	Feldman et al., 2016
Thelotornis kirtlandii	2.587	Feldman et al., 2016
Coniophanes fissidens	1.974	Feldman et al., 2016
Coniophanes piceivittis	1.608	Feldman et al., 2016
Sibon nebulatus	2.241	Feldman et al., 2016
Thamnophis sirtalis	2.936	Feldman et al., 2016
Micrurus fulvius	2.607	Feldman et al., 2016
Ophiophagus hannah	4.249	Feldman et al., 2016
Feldman et al. (2016). Body sizes and diversification rates of lizards, snakes, amphisbaenians and the tuatara. Global Ecology and Biogeography
