# Supplementary material for: Squamate reptiles challenge paradigms of genomic repeat element evolution set by birds and mammals
Source: Nat Commun. 2018 Jul 17;9:2774. doi: 10.1038/s41467-018-05279-1 (PMC6050309; doi:10.1038/s41467-018-05279-1)
Supplement: Supplementary file 12 — Supplementary Data 9 [file 41467_2018_5279_MOESM12_ESM.txt]

BovB Tree # taxon annotated (87 sequences)
#NEXUS
begin taxa;
	dimensions ntax=87;
	taxlabels
	A_graminea_BovB
	A_matudai_BovB
	Acrochordus_BovB
	Agkistrodon_BovB
	Ahaetulla_BovB
	Anilius_BovB
	Anole_BovB
	Aspidoscelis_BovB
	Bipes_BovB
	Boa_BovB
	Bothriechis_BovB
	Bothrops_BovB
	BovB_Amblyomma_limbatum
	BovB_Bh_Bothriocroton_hydrosauri
	BovB_Bos_taurus
	BovB_Burramys_parvus
	BovB_Ca_Ctenotus_atlas
	BovB_Egernia_stokesii
	BovB_Macropus_antilopinus
	BovB_Ovis_aries
	BovB_Pc_Procavia_capensis
	BovB_Petaurus_breviceps
	BovB_Plat_Ornithorhynchus
	BovB_Ta_Tachyglossus_aculeatus
	BovB_Tr_Tiliqua_rugosa
	BovB_VA_Vipera_ammodytes
	Bronchocela_BovB
	C_atrox_BovB
	C_fissidens_BovB
	C_mitchelli_BovB
	C_piceivittis_BovB
	C_viridis_BovB
	Calotes_BovB
	Casarea_BovB
	Cerastes_BovB
	Cerberus_BovB
	Cerrophidion
	Chameleon_BovB
	Cobra_BovB
	Coleonyx_BovB
	Coluber_BovB
	Crothaphytus_BovB_AC
	Deinagkistrodon_BovB
	Dendragama_BovB
	ET_Echinops_telfairi_RTE1
	Equus_caballus_RTE1
	G_japonicus_BovB
	Gekko_BovB
	Gonocephalus_BovB
	L_flavimaculatum_BovB
	L_mayae_BovB
	Lamprolepis_BovB
	Leptotyphlops_BovB
	Lophocalotes_BovB
	Loxocemus_BovB
	Loxodonta_africana_RTE1
	MD_Metatheria_RTE3
	MD_Monodelphis_domesstica_RTE3
	ME_Macropus_eugenii_RTE3
	Micrurus_BovB
	Norops_BovB
	O_attennatus_BovB
	Oplurus_BovB
	P_emoryi_BovB
	P_guttatus_BovB
	Pareas_BovB
	Pca_Procavia_capensis_RTE1
	Phrynosoma_BovB
	Platysaurus_BovB
	Pogona_BovB
	Proctoporus_BovB
	Python_BovB
	Ramphotyphlops
	S_catenatus_BovB
	S_poinsettii_BovB
	S_teapensis_BovB
	Sibon_BovB
	Sistrurus_BovB
	Skink_BovB
	Strongylocentrotus_purpuratus_RTE9
	Thamnophis_BovB
	Thelotornis_BovB
	Tribolonotus_BovB
	Trimeresurus_BovB
	Uromastyx_BovB
	Varanus_BovB
	Vipera_BovB
;
end;
begin trees;
	tree BovB_cleaned = [&R] (((BovB_Plat_Ornithorhynchus[&!color=#6666ff]:0.019439,BovB_Ta_Tachyglossus_aculeatus[&!color=#6666ff]:0.019141)[&!name="Monotrems",!color=#6666ff]:0.251704,(ET_Echinops_telfairi_RTE1[&!color=#0080ff]:0.098673,(Loxodonta_africana_RTE1[&!color=#0080ff]:0.063756,(BovB_Pc_Procavia_capensis[&!color=#0080ff]:0.019048,Pca_Procavia_capensis_RTE1[&!color=#0080ff]:0.019035)[&!colo…
end;
#BovB RAW Alignment (88 Taxa)
#NEXUS
BEGIN DATA;
DIMENSIONS NTAX=88 NCHAR=3134;
FORMAT DATATYPE=DNA GAP=- MISSING=?;
MATRIX
A_graminea_BovB TCCNCTGGGGAAGGTAATGGCAACCCACCCCAGTATTCTTGCCGTGAAAACTACATGGATCAGTACAACCAGAGATATGTCGGTATACCATCGGAAGATGGGACTCCCAGGTCGGAAGATGGTCAAAATGCTACTGGGGAGGAACAGAGGATAAGTTCAACTAGCCCCAGATGTGATGACGCAGCTAGCTCAAAGCCGAAAGGACGGCTAGCAGCCGACAATGCTGGTGGTGAACGACGAATCCGATGTTCTAAAGATCAACACACCATAGGAACCTGGAATGTAAGATCTATGAGCCAGGGCAAATTGGATGTGGTTATTAGTGAGATGTCAAGATTAAATATAGATATATTGGGGGTCAGTGAACTGAAATGGACTGGAAT…
A_matudai_BovB TCCNCTGGGGAAGGTAATGGCAACCCACCCCAGTATTCTTGCCGTGAAAACTACATGGATCAGTACAACCAGAGATATGTCGGTATACCATCGGAAGATGGGACTCCCAGGTCGGAAGATGGTCAAAATGCTACTGGGGAGGAACAGAGGATAAGTTCAACTAGCCCCAGATGTGATGACGCAGCTAGCTCAAAGCCGAAAGGACGGCTAGCGGCCGACAATGCTGGTGGTGAACGACGAATCCGATGTTCTAAAGATCAACACACCATAGGAACCTGGAATGTAAGATCTATGAGCCAGGGCAAATTGGATGTGGTTATTGGTGAGATGTCAAGATTAAATATAGATATATTGGGTGTCAGTGAACTGAAATGGACTGGAATG…
Acrochordus_BovB TCCACTGGAGAAGGAAATGGCAACCCACTCCAGTATCCCTGCCAAGAAAACCCCATGGACAGCNNNAACAAAAGGCTAAAAGATATGACGCCAGAAGATGAGCCCCTCAGGTCAGAAGGCGTCCAACATGCGACTGGGGAAGATCAGAGGGNAATTACAAGTAGCTCCAGAAAGAGTGAAATGGCTGGGCCAAAGCTGAAAGGATGCTCAGCTGTGGATGTGAATGCAGGTGAAAGGGAAGTACGATGCTGTAAAAAACAGTATTGCATAGGAACCTGGAACGTGAGATCCATGAATCAAGGTAAGCTAGATGTGGTCAAACGTGAGATGGCGAGATTGAATGTCGACATCTTGGGAATCAGTGAACTAAAATGGACAGGAA…
Agkistrodon_BovB TCCACTGGAGAAGGAAATGGCAACCCACTCCAGTATCTTTGCCATGAAAACCCCATGGACAGTNNNACCAAAAGGCAAAAAGATATGATGCTGGAAGATGAGCCCCTCAGGTCGGAAGGTGTCCAATATGCTACTGGGGAAGAGCAGAGGGCTAGTACTAGTAGCGCCAGAAAGAGTGAAGCGACTGGGCCAAAGCCGAAAGGACGCTCAGCTGTGGATGCATCTGGTGGTGAAAGGAAAGTCCGATGCTGTAAAGATCTTTTCTCCATAGGAACCTGGAATGTAAGATCCATGAATCAAGGCAAGCTAGACGTGGTCAAACAAGAGATGACAAGACTGAACATCGACATCTTAGGAATCAGCGAACTAAAATGGACAGGAA…
Ahaetulla_BovB TCCACTGGAGAAGGAAATGGCAACCCACTCCAGTATCTTTGCCATGAAAACCCCATGGACAGTNNNACAAAAAGGAAAAAAGATATGACGCCGGAAGATGAGCCCCTCAGGTCGGAAGGTGTCCAATATGCTACTGGGGAAGAGCGGAGGGCTAGTACTAGTAGCGCCAGAAAGAATGAAGCGACTGGGCCAAAGCCGAAAGGACGCTCAGCTGTGGATGTATCTGGTGGTGAAAGGAAAGTCCGATGCTGTAAAGATTTTTTCTCCATAGGAACCTGGAATGTAAGATCCATGAATCAAGGCAAGCTGGATGTGGTCAAACAAGAGATGACAAGACTGAACATCGACATCTTAGGAATCAGCGAACTAAAATGGACAGGAATG…
Anilius_BovB TCCACTGGAGAAGGAAATGGCAACCCACTCCAGTATCCTTGCCAAGAAAACCCCATGGACAGANNNACCAAAAGGATAAAAGAGATGATGCCGGAAGATGAGCCCCTCAGGTCGGAAGGCGTCCAATATGCTACTGGGGAAGAGCGGAGGGCAATTTCGAGTAGCTCCAGAAAGAGTGAAGCGGCTGGGCCAAAGCCGAAAGGACGCTCAGCTGTGGATGTGTCTGGTGGCGAAAGGAAAGTCCGATGCTCTAAAGAACAATACTGCATAGGAACTTGGAATGTAAGATCTATGAATCAAGGCAAGCTAGATGTGGTCAAACATGAGATGGCAAGATTGAACATCGACATTTTGGGAATCAGTGAATTAAAATGGACGGGAATGGG…
Anole_BovB TCCNCTGGGGAAGGTAATGGCAACCCACCCCAGTATTCTTGCCATGAAAACTACATGGATCAGTACAACCAGAGAAANGTCGGTATACCATCGGAAGATAGGACTCCCAGGTCGGAAGATGGTCAAAATGCTACTGGGGAGGAACAGAGGACTAGTCCAACTAGCCCCAGATGTGATGACGCAGTTAGCTCAAAGCTGAAAGGAAGGCTAACGGCCGACGGTGCTGGAGGTGAACGACGAATCCGATGTTCTAAAGATCAACACACTATAGGAACCTGGAATGTAAGATCTATGAGCCAGGGCAAACTGGACGTGGTTATTGGTGAGATGTCAAGATTAAAGATAGACATTCTGGGAGTCAGTGAACTGAAATGGACTGGAATGGGCC…
Aspidoscelis_BovB TCCATTGAAGAANNNAATGGCAACNCACTCCAGCATCCTTGCCAAGAAAACCCCATGAACACTNNNATCAAAAGGCTAAAAGATATGACACCAGAAGATGAACCCCTCAGGTCGGAAGGTGTCCAATATGTTACTGGGGAAGAGCAGAAGACAATTACAAGTAGCTCCAGAAAGAGTGAAGCAGCTGGGCCAAAGCTGAAAGGACACTCAGCTGTGGATGTGTCTGGTAGTGAAAGGAAAGTCCGATGCTGTAAAGAACAATACTGCATAGGAACCTGGAATGTAAGATATATGAACCAAGACAAACTGGATGTGGTCAAACATGAGATGCCAAGACTAAACATTGACTTTTTAGGAGTCAGTGAACTAAAATGGACAGGA…
Bipes_BovB TCCNCTGGGGAAGGAAATGGCAACCCACCCCAGTATTCCTGCCAAGAAAACTACATGGATCAGTACAACAAGAGATATATCGATATGCCATCGGAAGATGGGACTCCCAGGTCGGAAGATGGTCAAAATGCTACTGGGGAGGAACAGAGGGCAAGTCCAAGGAACCCCAGATGTGATGACGCAGCTAGCTCAAAGCCGAAAGGACGGCTAGCGGCCGACGGTGCTGGTGGTGATCGACGGGTTCGATGTTCTAAGGATCGACACACCATTGGAACCTGGAATGTAAGATCTATGAGCCAGGGCAAATTGAATGTGGTTATTAGTGAAATGTCAAGATTAAATATAGACATTTTAGGAGTTAGTGAACTGAAATGGACTGGAATGGGCC…
Boa_BovB TCCACTGGAGAAGGAAATGGCAACCCACTCCAGTATCCTTGCCAAGAAAACCCCATGGACAGTNNNANCAAAAGGCTAAAAGATATGACACCGGAAGATGAGCCCCTCAGGTCGGAAGGTGTCCAACATGCTACTGGGGAAGAGCGGAGGGCAATTCCAAGTAGCTCCAGAAAGAGTGAAGCGGCTGGGCCAAAGCCGAAAGGACGCTCAGCTGTGGATGTGTCTGGAAGTGAAAGGAAAGTCCGATGCTGTAAAGAACAATATTGCATAGGAACCTGGAATGTAAGATCTATGAATCAAGGTAAGTTGGATGTGGTCAAACGTGAGATGGCAAGATTGAACATCGACATCTTGGGAATCAGTGAACTAAAATGGACTGGAATGGGCGAA…
Bothriechis_BovB TCCACTGGAGAAGGAAATGGCAACCCACTCCAGTATCTTTGCCATGAAAACCCCATGGACAGTNNNACCAAAAGGCAAAAAGATATGACGCTGGAAGATGAGCCCCTCAGGTCGGAAGGTGTCCAATATGCTACTGGGGAAGAGCAGAGGGCTAGTACTAGTAGCGCCAGAAAGAATGAAGCGACTGGGCCAAAGCCGAAAGGACGCTCAGCTGTGGATACATCTGGTGGTGAAAGGAAAGTCCGATGCTGTAAAGATCTTTTCTCCATAGGAACCTGGAATGTAAGATCCATGAATCAAGGCAAGCTAGACGTAGTCAAACAAGAGATGACAAGACTGAACATCGACATCTTAGGAATCAGCGAACTAAAATGGACAGGAA…
Bothrops_BovB TCCACTGGAGAAGGAAATGGCAACCCACTCCAGTATCTTTGCCATGAAAACCCCATGGACAGTNNNACCAAAAGGCAAAAAGATATGACGCTGGAAGATGAGCCCCTCAGGTCGGAAGGTGTCCAATATGCTACTGGGGAAGAGCAGAGGGCTAGTACTAGTAGCGCCAGAAAGAGTGAAGCGACTGGGCCAAAGCCGAAAGGACGCTCAGCTGTGGATGCATCTGGTGGTGAAAGGAAAGTCCGATGCTGTAAAGATCTTTTCTCCATAGGAACCTGGAATGTAAGATCCATGAATCAAGGCAAGCTGGACGTGGTCAAACAAGAGATGACAAGACTGAACATCGACATCTTAGGAATCAGCGAACTAAAATGGACAGGAATGG…
BovB_Amblyomma_limbatum TTCAATAGAGAAGGAAATGGCAACCCACTCCAATATCTCTGCCATGAAAACTCCATCGATACANNNACCAAAAAGCAAAAAGATATGACANAAAAAGATCAGCCATTCAGGTCTGAAGGTGTCCAATATGCTATTGGGGAAGAGCGGAGGACTAGTACTAGTAGCGCAAAAAAAAAANAAGCGACTGCGTCAAAGACGAAAGGACGCACAGTTGCGGATGCATCTGGTGATGAAAGGAGAGTCCGATGCTGTAAAGACTTTGACTCCATAGGAACCTGGAATATAAGATCTATGAATCAAGGCAAGCTAGATTTGGTCAAAGAAGAGATGACAAGACTGAACATCGACATCTTAGGAATCAATGAACTAAAATGG…
BovB_Bh_Bothriocroton_hydrosauri TCCGCTGGAGAAGGAAATGGCAATCCACTCCAGTAnTCCTGCCAAGAAAACCCGATGAATTGCAGAACTAAAAGGCTAAACGATATGACACTGGAAGATGAGACCTTCAGGTCGGAAGGTGTCCATTATGCTACTGGGGAAGAGCAGAGCACGAGTACTGACACATCCAGAAAGAGCGAAGTAGGTGGGCCAAAACCGGAAGGAAGCTCAGCTGTGGATGTGTNAGGAAGTGAAAGGAAACTACGATGCTCTAAAGAGCAATACTGCATANGAACCTGGAACGTCAGATCTATGAATNAAGGTAAACTAGATGTGGTCAAACGCGAGATGTCAAGACTGAACATCGACATCATGGGAATTAGTCAA…
BovB_Bos_taurus TCCACTGGAGAAGGGAATGGCAAACCACTTCAGTATTCTTGCCTTGAGAACCCCATGAACAGTNNNATGAAAAGGCAAAATGATAGGATACTGAAAGAGGAACTCCCCAGGTCAGTAGGTGCCCAATATGCTACTGGAGATCAGTGGAGAAATAACTCCNNNNNNNNNAGAAAGAATGAAGGGATGGAGCCAAAGCAAAAACAATACCCAGCTGTGGATGTGACTGGTGATAGAAGCAAGGTCCGATGCTGTAAAGAGCAATATTGCATAGGAACCTGGAATGTCAGGTCCATGAATCAAGGCAAATTGGAAGTGGTCAAACAAGAGATGGCAAGAGTGAATGTCGACATTCTAGGAATCAGCGAACTGAAATGGACTGGAAT…
BovB_Burramys_parvus ------------------------------------------------------------------------------------------------------------------------------------------------------------------------------------------------------------------------------------------------------------------------------------------------------------------------------------------------------------------------------------------…
BovB_Ca_Ctenotus_atlas TCCGCTGGAGAAGGAATGGGCAACCCACTCCAGTACTCTTGCCAAGAAAACCCCATGGATTGCAAAACTAAAAGGCTAAACGATATGACACTGGAAGATGAGACCCCCAGGTCGGAAGGTGTCCATTATGCTACTGGGGAAGAGCAGAACACGAGTACTAGTAGCTCCAGAAAGAGTGAAGTAGCTGGGCCAAACCCGGAAGGAAACTCAGCTGTGGATGTATCTGGAAGTGAAAGGAAAGTGCGATGCTGCAAAGGACAATACTGCATAGGAACCTGGAACGTCAGATCTATGAATCAAGGTAAGTTAGATGTGGTCAAACGTGAGATGTCAAGGCTGAACATAGACCTCATGGGAGTCAGTGAACTAAAATGGA…
BovB_Egernia_stokesii TCCACTGAAGAAGGAAATGACAACCCACTCCAGCATCCTTACCAAGAAAACCCTATGAACTTAAGTATCAAAAGGCTAAAAGATATGATGCAAGAAGATGAGCCCCTCAGGTCAGAAGGCATCCAATATGCTACTGGGGAAGAGCAGAGGACAATTACAAGTAGCCCCAGAAAGAATGAAGGAGCTGGGCCAAAACCAAAAAGTCGCTCAGCTGCAGATGTGTCTGGAAGTGAAAGGAAAGTCCAATGCTGTAAAGAACAACACTGCATAGGAACCTGGAACGTGAGATCTATGAATCAAGGAAAACTGGATGTGGTCAAACATGAGATGGCAAGATTGAACACCGACATCTTCGGAATTAGTGAATTAAAATGGAC…
BovB_Macropus_antilopinus TCCACTNGAGAAGGAAATGGCAAACCACTTCAGTATCTTTGCCAAGAAAAGTCCCATGAACAGNNNTCTAAAAAGATANNNNNNNGGACAACAGAAGAGAAGCCCCTCAGGTTGGAAGGCATCCAACACACCACTGAGAAAGAGCAGAGGCAACTACAAGGTAGCTCCAGAACAAATGAAGCAGATGGACCAAAGCCAAAAGGAAGCTCAGCTGTGGGTGGAAACGCCGGTGAAAGGAAAGACCAACACCGTAAAGAAAAACAGATCACAAGAACCAGGAACCAAAGAAAGATGAACCAAGGGAAGCTGGATGAGGTCAAACAGGAGAAAAAAAGATTAAACATCAACATCCTGGGTGTCAGTGAACTTAAAT…
BovB_Ovis_aries TCCACTGGAGAAGGGAATGGCAAACCACTCCAGTATTCTTGCCTTGAGAACCCCATGAACAGTNNNATGAAAAGGCAAAAAGATATGACACTGAAAGATGAGCCCCCCAGGTCAGAAGGTGTCCAATATGCTACTGGAGAAGAGTGGAGAGCAATTACTAATAGCTCCAGAAAGAATGAAGAGGCTGGGCCAAAGCAGAAACAACACTCAGTTGTGGATGTGTCTGGTGATGAAAGTAAAGTCCAATGCTGTAAAGAACAATATTGCATAGGAACCTGGAATGTTAGGTCCATGAATCAAGGTAAATTGGAAGTGGTCAAACAGGAGATGGCAAGAGTGAACATCGACATCTTAGGAATCAGTGAACTAAAATGGACTGGAAT…
BovB_Pc_Procavia_capensis AGGAAGAAGGACCTGGCAGTCTACTTCNGAAAAGAATTAGCCAGGGAAAACCTTATGAATAGC---AGCNGAACATTGTCAGATATGGTGCCGGAAAGTGAGCCCCCCAGGTTGGAAGGCACTCAGAAGATGACTGGGGAAGAGCTGCCTCCTCAAAGTAGAGTCGACNNNCTTAATGACGTGGATGGAGTAAGGCCTTCAGGATCTTCATTTGCTGATGTGGCANGACTCAAAATGAGAAGAAACAGCTGCAAACATCCATTAATAATTGGAACATGGAATGTACGAAGTATGAATCTAGGAAAATTGGAAATTGTCAAAAATGAAATGGAATGCATAAACATTGATATCCTAGGCATTAGTGAGCTGAAAT…
BovB_Petaurus_breviceps ----------------------------------------------------------------------------------------------------------------------------------------------------------------------------------------------------------------------------------------------------------------------------------CTACTATCATCAAGAGGTATCTTAATTCTTCACTTTCTGCCATCAAAGTGGTATCATCTCCAAATCTGAGATTACTGATACTTTTCCTGGCAACCTTAATT…
BovB_Plat_Ornithorhynchus TGCGCGGAAGGAGGCAACGGTAAACCGCTTCCGTATTTTTACCAAGAAAACTCTATGGATACACATACCAGAACGACTACAGATATAGTGCTGGAAGATGAGCCCCTCAGGTCGGAAGGCACTCAACGAGCTACTGGGGAAGAGCAGACGATGTCTCAGAGTATCGTGGGTGTTTATGACGTGGCCGGAATAAAGCCTTCGGGACCTCCGGTCGCTGATGTTGCCATACGAGAAATGAGTATCCGAAGCTGTAAAGATACCCTTATTATTGGAACATGGAATGTGCGGAGTATGAACCAGGGAAAGCTGGAAATAGTCAAGAATGAAATGGACCGATTGAAGATCGACATCCTAGGAATAAGCGAACTGAAAT…
BovB_Ta_Tachyglossus_aculeatus TGCGCGGAAGGAGGCAATGGTAAACCACTTCTTTACTTTTACCAAGAAAACTCTATGGATACACATACCAGAATGACTACAGATATAGTGCTGGAAGATGAGCCCCTCAGGTTGGAAGGCACTCAACGAGCTACTGGAGATGAGCAGACGATGTCTCAGAGTATCATGTGTGTTTATGACGTGGCCAGAATAAAGCCTTCGGAACATCTGGTTGCTGATGTTGCCACGCAAGAAATGAGTATCCAAAGCTGTAAAGATACCCTTATTACTGCAACATGGAATGTACAAAGTATGAACCAGGGAAAGCTGGAAATAATCAAGAATGAAATGGACNGATTGAAGATCGACATCCTAAGAATAAGCAAAAT…
BovB_Tr_Tiliqua_rugosa TCCACTGGAGAAGGAAATGGCAACCCACTCCAGTATCCTTGCCAAGAAAACCCTATGGACTTTTGTATCAAAAGGCTAAAAGATACGATGCTGGAAGATGAGCCCCTCAGGTCAGAAGGCATCCAATATGCTACTGGGGAAGAGTGGAAGACAATTACAAGTAGCCCCAGAAAGAATGAAGGAGCTGGGCCAAAACCGAAAGGTCGCTCAGCTGCGGATGTGCCTGGAAGTGAAAGGAAAGCCCAACGCTGTAAAGAACAACATTGCATAGGAACCTGGAATGTGAGATCTATGAATTNAGGTAAGCTGGATGTGGTCCAACATGAGATGGCAAGATTGAACATTGACATCTTGGGAATTAGTGAACTAAAATGGA…
BovB_VA_Vipera_ammodytes TCCACTGGAGAAGGAAATGGCAACCCACTCCAGTATCTTTGCCATGAAAACCCTATGGACAGTNNNACCAAAAGGCAATACGATATGACGCTGGAAGATGAGCCCCTCAGGTCGGAAGGCATCCAATATGCTACTGGGGAAGAGCAGAGGGCTACTACTAGTAGCCCCAGAAAGAATGAAGCGACTGGGCCAAAGCCAAAAGGACACTCAGCTGTGGATGTGTCTGGTGGTGAAAGGAAAGTCCGATGCTGTAAAGATTTTTTCTCCATAGGAACCTGGAATGTAAGATCCATGAATCAAGGAAAGCTGGACGTGGTCAAACAAGAGATGACAAGATTGAACATCGACATCTTAGGAGTCAGCGAACTAAAATG…
Bronchocela_BovB TCCACTGGAGTAGGAACTGGCAACCCACCCCAGAATCCTTGCCAAAAAAACCTCATGGACAGANNNAACAAAAGGCTAAAAGATATGACGCCGGAAGATGAGCCCCTCAGGTTGGAAGGTGTCCAATATGCTACTGGGGAAGAGCAGAGGGCAAGTACAAGTAACCCCAGAAAGAATGAAGCAGCTGGGCCAAAGCCGAAAGGACGCTCAGCTGTGGATGTGTCTGACGGTGAAAGGAAAATCCGATGCTGTAAAGAACAATACTACATAGGAACCTGGAATGTAAGATCGATGAACCAAGGCAAGCTGGATGTAGTCAAGCAAGAGATGGCAAGACTGAACATTGATATCTTGGGTATCAGCGAATTAAAGTGGACAGGAA…
C_atrox_BovB TCCACTGGAGAAGGAAATGGCAAACCACTCCAGTATCTTTGCCATGAAAACCCCATGGACAGTNNNACTAAAAGGCAAAAAGATATGACGCTGGAAGATGAGCCCCTCAGGTCGGAAGGTGTCCAATATGCTACTGGGGAAGAGCAGAGGGCTAGTACTAGTAGCGCCAGAAAGAATGAAGCGACTGGGCCAAAGCCGAAAGGACGCTCAGCTGTGGATATATCTGGTGGTGAAAGGAAAGTCCGATGCTGTAAAGATTTTTTCTCCATAGGAACCTGGAATGTAAGATCCATGAATCAAGGCAAGCTAGACGTAGTCAAAAAAGAGATGACAAGACTGAACATCGACATCTTAGGAATCAGCGAACTAAAATGGACAGGAATGGG…
C_fissidens_BovB TCCACTGGAGAAGGAAATGGCAACCCACTCCAGTATCTTTGCCATGAAAACCCCATGGACAGTNNNACCAAAAGGCAAAAAGATATGATGCTGGAAGATGAGCCCCTCAGGTCGGAAGGTGTCCAATATGCTACTGGGGAAGAGCAGAGGGCTAGTACTAGTAGCGCCAGAAAGAGTGAAGCGACTGGGCCAAAGCCGAAAGGACGCTCAGCTGTGGATGTATCTGGTGGTGAAAGGAAAGTCCGATGCTGTAAAGATCTATACTCCATAGGAACCTGGAATGTAAGATCCATGAATCAAGGCAAGCTGGACATGGTCAAACAAGAGATGACAAGACTGAACATCGACATCTTAGGAATCAGCGAACTAAAATGGACAGGAA…
C_mitchelli_BovB		TCCACTGGAGAAGGAAATGGCAAACCACTCCAGTATCTTTGCCATGAAAACCCCATGGACAGTNNNACCAAAAGGCAAAAAGATATGACGCTGGAAGATGAGCCCCTCAGGTCGGAAGGTGTCCAATATGCTACTGGGGAAGAGCAGAGGGCTAGTACAAGTAGCGCCAGAAAGAATGAAGCGACTGGGCCAAAGCCGAAAGGACGCTCAGCTGTGGATGTATCTGGTGGTGAAAGGAAAGTCCGATGCTGTAAAGATCTTTTCTCCATAGGAACCTGGAATGTAAGATCCATGAATCAAGGTAAGCTGGATGTGGTCAAACAAGAGATGACAAGACTGAACATCGACATCTTAGGAATCAGTGAACTAAAATGGACAGGAATGGGTGAATTTAACTCA…
C_piceivittis_BovB				TCCACTGGAGAAGGAAATGGCAACCCACTCCAGTATCTTTGCCATGAAAACCCCATGGACAGTNNNACCAAAAGGCAAAAAGATATGATGCTGGAAGATGAGCCCCTCAGGTCGGAAGGTGTCCAATATGCTACTGGGGAAGAGCAGAGGGCTAGTACTAGTAGCGCCAGAAAGAGTGAAGCGACTGGGCCAAAGCCGAAAGGACGCTCAGCTGTGGATGTATCTGGTGGTGAAAGGAAAGTCCGATGCTGTAAAGATCTATTCTCCATAGGAACCTGGAATGTAAGATCCATGAATCAAGGCAAGCTGGACATGGTCAAACAAGAGATGACAAGACTGAACATCGACATCTTAGGAATCAGCGAACTAAAATGGACAGGAATGGGTGAATTTAATTCA…
C_viridis_BovB TCCACTGGAGAAGGAAATGGCAAACCACTCCAGTATCTTTGCCATGAAAACCCCATGGACAGTNNNACTAAAAGGCAAAAAGATATGACGCTGGAAGATGAGCCCCTCAGGTCGGAAGGTGTCCAATATGCTACTGGGGAAGAGCAGAGGGCTAGTACTAGTAGCGCCAGAAAGAATGAAGCGACTGGGCCAAAGCCGAAAGGACGCTCAGCTGTGGATATATCTGGTGGTGAAAGGAAAGTCCGATGCTGTAAAGATCTTTTCTCCATAGGAACCTGGAATGTAAGATCCATGAATCAAGGCAAGCTAGACGTAGTCAAAAAAGAGATGACAAGACTGAACATCGACATCTTAGGAATCAGCGAACTAAAATGGACAGGAATG…
Calotes_BovB TCCACTGGAGTAGGAAATGGCAACCCACTCCAGAATCCTTGCCAAAAAAACCTCATGGACAGANNNAACAAAAGGCTAAAAGATATGACGCCGGAAGATGAGCCCCTCAGGTTGGAAGGTGTCCAATATGCTACTGGGGAAGAGCAGAGGGCAAGTACAAGTAACCCCAGAAAGAATGAAGCAGCTGGGCCAAAGCCGAAAGGACGCTCAGCTGTGGATGTGTCTGACGGTGAAAGGAAAATCCGATGCTGTAAAGAACAATACTACATAGGAACCTGGAATGTAAGATCGATGAACCAAGGCAAGCTGGATGTAGTCAAGCAAGAGATGGCAAGACTGAACATTGATATCTTGGGTATCAGCGAATTAAAGTGGACAGGAATGGG…
Casarea_BovB TCCACTGGAGAAGGAAATGGCAACCCACTCCAGTATCCTTGCCAAGAAAACCCCATGGACAGANNNACCAAAAGGATAAAAGAGATGATGCCGGAAGATGAGCCCCTCAGGTCGGAAGGCGTCCAATATGCTACTGGGGAAGAGCGGAGGGCAATTTCGAGTAGCTCCAGAAAGAGTGAAGCGGCTGGGCCAAAGCCGAAAGGACGCTCAGCTGTGGATGTGTCTGGTGGCGAAAGGAAAGTCCGATGCTCTAAAGAACAATACTGCATAGGAACTTGGAATGTAAGATCTATGAATCAAGGCAAGCTAGATGTGGTCAAACATGAGATGGCAAGATTGAACATCGACATTTTGGGAATCAGTGAATTAAAATGGACGGGAATGGG…
Cerastes_BovB TCCACTGGAGAAGGAAATGGCAACCCACTCCAGTATCTTTGCCATGAAAACCCTATGGACAGTNNNACCAAAAGGCAAAACGATATGACGCTGGAAGATGAGCCCCTCAGGTCGGAAGGCGTCCAATATGCTACTGGGGAAGAGCAGAAGGCTAGTACTAGTAGCGCCAGAAAGAGTGAAGCGACTGGGCCAAAGCCGAAAGGACGCTCAGCTGTGGATGTGTCTGGTGGTGAAAGGAAAGTCCGATGCTGTAAAGATTTTTTCTCCATAGGAACCTGGAATGTAAGATCCATGAATCAAGGCAAGCTGGACGTGGTCAAACAAGAGATGACAAGACTAAACATCGACATCTTAGGTATCAGCGAACTAAAATGGACAGGAATGG…
Cerberus_BovB TCCACTGGAGAAGGAAATGGCAACCCACTCCAGTATCTTTGCCATGAAAACCCCATGGACAGTNNNACCAAAAGGCAAAAAGATATGATGCTGGAAGATGAGCCCCTCAGGTCAGAAGGTGTCCAATATGCTACTGGGGAAGAGCAGAGGGCTAGTACTAGTAGCGCCAGAAAGAGTGAAGCGACTGGGCCAAAGCCGAAAGGACGCTCAGCTGTGGATGTATCTGGTGGTGAAAGGAAAGTCCGATGCTGTAAAGATCTATTCTCCATAGGAACCTGGAATGTAAGATCCATGAATCAAGGCAAGCTGGATGTGGTCAAACAAGAGATGACAAGACTGAACATCGACATCTTAGGAATCAGCGAACTAAAATGGACAGGAATGG…
Cerrophidion TCCACTGGAGAAGGAAATGGCAAACCACTCCAGTATCTTTGCCATGAAAACCCCATGGACAGTNNNACTAAAAGGCAAAAAGATATGACACTGGAAGATGAGCCCCTCAGGTCGGAAGGTGTCCAATATGCTACTGGGGAAGAGCAGAGGGCTAGTACTAGTAGCGCCAGAAAGAATGAAGCGACTGGGCCAAAGCCGAAAGGACGCTCAGCTGTGGATATATCTGGTGGTGAAAGGAAAGTCCGATGCTGTAAAGATTTTTTCTCCATAGGAACCTGGAATGTAAGATCCATGAATCAAGGCAAGCTAGACGTAGTCAAAAAAGAGATGACAAGACTGAACATCGACATCTTAGGAATCAGCGAACTAAAATGGACAGGAATGGG…
Chameleon_BovB TCCACTGGAGAAGGAACTGGCAACCCACTCCAGTATCCTTGCCAAGAAAACCCCATGGACAGTNNNATCAAAAGGCTAAATGATATGATGCTGGAAGATGAGCCCCTCAGGTCAGAAGGTGTCCAATATGCTACTGGGGAAGAGCGGAGGACAAGTACAAGTAGCCCCAGAAAGAGTGAAGCGGCTGGGCCAAAGCCGAAAGGACGCTCAGCTGTGGATGGATCTGATAGTGAAAGGAAAGTCCGATGCTGTAAGGAACAATATTGCATAGGAACCTGGAATGTAAGATCTATGAATCAAGGCAAGCTGGAAGTGGTCAAAAATGAGATGGAAAGAATAAGCATTGACATCTTGGGAATCAGTGAACTAAAATGGACAGGGATG…
Cobra_BovB TCCACTGGAGAAGGAAATGGCAACCCACTCCAGTATCTTTGCCATGAAAACCCCATGGACAGTNNNACCAAAAGGCAAAAAGATATGATGCTGGAAGATGAGCCCCTCAGGTCGGAAGGTGTCCAATATGCTACTGGGGAAGAGCAGAGGGCTAGTACTAGTAGCGCCAGAAAGAATGAAGCGACTGGGCCAAAGCCGAAAGGACGCTCAGCTGTGGATGTATCTGGTGGTGAAAGGAAAGTCCGATGCTGTAAAGATCTATACTCCATAGGAACCTGGAATGTAAGATCCATGAATCAAGGCAAGCTGGACGTGGTCAAACAAGAGATGACAAGACTGAACATCGACATCTTAGGAATCAGCGAACTAAAATGGACAGGAATGGGTG…
Coleonyx_BovB TCCACTGGAGAAGGAAATGGCAAAACACAGCAGTATCCTTGCCATGAAAACCCTAAGGACAGTNNNACCAAAAGGCAAAACGAGATGATGCTGGAAGATCAGACCCCCAGGTTGGAAGGCACTCATTTGGCTACTGGGGAAGAGCCGAGGACAAGTACGAGTAGCACTACTCTTAATGAAGGGACTGGATTAAAGCCGAAAGGACGTCCAGTTGTGGATGTGAATAGATGCAAAAGGAACACTCCAAAGCTGTGCGACACATCATA-ATAGGAACATGGAATGTGAGAGGTATGACACCAGGTAAGTTAGAAATTGTAAAACAGGAAATGGAACGTTTAAGCATTGCAATCCTGGGTGTGAGTGAACTAAAGTGGACTGGCTCAG…
Coluber_BovB TCCACTGGAGAAGGAAATGGCAACCCACTCCAGTATCTTTGCCATGAAAACCCCATGGACAGTNNNACCAAAAGGAAAAAAGATATGATGCTGGAAGATGAGCCCCTCAGGTCGGAAGGTGTCCAATATGCTACTGGGGAAGAGCAGAGGGCTAGTACTAGTAGCGCCAGAAAGAGTGAAGCGACTGGGCCAAAGCCGAAAGGACGCTCAGCTGTGGATGCATCTGGTGGTGAAAGGAAAGTCCGATGCTGTAAAGATTTTTTCTCCATAGGAACCTGGAATGTAAGATCCATGAATCAAGGCAAGCTGGACGTGGTCAAACAAGAGATGACAAGACTGAACATCGACATCTTAGGAATCAGCGAACTAAAATGGACAGGAATGGG…
Crothaphytus_BovB_AC GCACAGAAGGAGGCATGGNNNACCCCTTTTAATGTCTTTTACCATGAAAACCCTATGATGAGACAATCCAAAATGAAACAAGAGATAGTGCCAGAAGATGAAACTCCCAGGTCAGATGGCACTCAAGANGCTACTGGGGTACAGCAGAGGACAACTTCAGTAGGAGCTGTGGCTAATGATGCAACTGGACTCAAGCTGAAAGGATGTTCAGCTGTTGACTATGCTCGAGGTGAAAGGAAAGTCCGAAAGNCTNGCACAACACATATTATAGGAACATGGAATGTGAGAAGCATGAATCAGGGGAAGCTAGACATAGTAAAACAAGAAATGGAATGTATAAACATTGCAATACTTGGGGTGAGTGAGCTAAAGTGGACA…
Deinagkistrodon_BovB TCCACTGGAGAAGGAAATGGCAACCCACTCCAGTATCTTTGCCATGAAAACCCCATGGACAGTNNNACCAAAAGGCAAAAAGATATGACGCTGGAAGATGAGCCCCTCAGGTCGGAAGGTGTCCAATATGCTACTGGGGAAGAGCAGAGGGCTAGTACTAGTAGCGCCAGAAAGAGTGAAGCGACTGGGCCAAAGCCGAAAGGACGCTCAGCTGTGGATGCATCTGGTGGTGAAAGGAAAGTCCGATGCTGTAAAGATCTTTTCTCCATAGGAACCTGGAATGTAAGATCCATGAATCAAGGCAAGCTAGACGTGGTCAAACAAGAGATGACAAGACTGAACATCGACATCTTAGGAATCAGCGAACTAAAATGGACA…
Dendragama_BovB TCCACTGGAGTAGGAACTGGCAACCCACCCCAGAATCCTTGCCAAAAAAACCTCATGGACAGANNNAACAAAAGGCTAAAAGATATGACGCCGGAAGATGAGCCCCTCAGGTTGGAAGGTGTCCAATATGCTACTGGGGAAGAGCAGAGGGCAAGTACAAGTAACCCCAGAAAGAATGAAGCGGCTGGGCCAAAGCCGAAAGGACGCTCAGCTGTGGATGTGTCTGACGGTGAAAGGAAAATCCGATGCTGTAAAGAACAATACTACATAGGAACCTGGAATGTAAGATCGATGAACCAAGGCAAGCTGGATGTAGTCAAGCAAGAGATGGCAAGACTGAACATTGATATCTTGGGTATCAGCGAATTAAAGTGGACAGGAAT…
G_japonicus_BovB TCCACTGGAGAAGGAAATGGCAACCCACTCCAGTATCTTTGCCAAGAAAACCCCATGGACAGTNNNAACAAAAGGCTAAAAGATATGACGCCGGAAGATGAGCCCCTCAGGTCGGAAGGTGTCCAATATGCTACTGGGGAAGAGCAGAGGGCAAGTACAAGTAACCCCAGAAAGAGTGAAGCGGCTGGGCCAAAGCCGAAAGGACGCTCAGTTGTGGATGTGTCTGATGGTGAAAGGAAAGTCCGATGCTGCAAAGAACAATACTGCATAGGAACCTGGAATGTAAGATCTATGAATCAAGGTAAGCTTGACGTGGTCAAAAATGAGATGGCAAGACTGAACATCGACATCTTGGGAATCAGTGAACTAAAGTGGACAGGAA…
Gekko_BovB TCCCCTGGAGAAGGAAATGGCAACCCACTCCAGTATCTTTGCCAAGAAAACCCCATGGACAGTNNNAACAAAAGGCTAAAAGATATGACGCCGGAAGATGAGCCCCTCAGGTCGGAAGGTGTCCAATATGCTACTGGGGAAGAGCAGAGGGCAAGTACGAGTAACCCCAGAAAGAGTGAAGCGGCTGGGCCAAAGCCGAAAGGACGCTCAGTTGTGGATGTGTCTGACGGTGAAAGGAAAGTCCGATGCTGCAAAGAACAATACTGCATAGGAACCTGGAATGTAAGATCTATGAATCAAGGTAAGCTTGACGTGGTCAAAAATGAGATGGCAAGAATGAACATCGACATCTTGGGAATCAGTGAACTAAAGTGGACAGGAATGGGCG…
Gonocephalus_BovB TCCACTGGAGTAGGAAATGGCAACCCACTCCAGAATCCTTGCCAAAAAAACCTCATGGACAGANNNAACAAAAGGCTAAAAGATATGACGCCGGAAGACGAGCCCCTCAGGTTGGAAGGTGTCCAATATGCTACTGGGGAAGAGCAGAGGGCAAGTACAAGTAACCCCAGAAAGAATGAAGCAGCTGGGCCAAAGCCGAAAGGACGCTCAGCTGTGGATGTGTCTGACGGTGAAAGGAAAATCCGATGCTGTAAAGAACAATACTACATAGGAACCTGGAATGTAAGATCGATGAACCAAGGCAAGCTGGATGTAGTCAAACAAGAGATGGCAAGACTGAACATTGATATCTTGGGTATCAGCGAATTAAAGTGGACAGGA…
L_flavimaculatum_BovB TCCACTGGAGAAGGCAATGGCAAACCACTCCAGTATCCTTGCCAAGAAAACCTCATGGACAGTNNNACCAAAAGGCTAAGAGATATGGCGCCGGAAGATGAGCCCCTCAGGTCGGAAGGTGCCCAATATGCTACTGGGGAAGAGCGGAGGGAATTTCCAAGTAGCTCCAGAAAGAATGAAGCGACTGGGCCAAAGCCGAAAGGATGCTCAGTTGTGGATGTGTCTGGTAGTGGAAGGAAAGTCCGATGCTGTAAAGAACAATATTGCTTAGGAACCTGGAATGTAAGATCAATGAATCAAGGTAAGCTGGAGGTGGTCAAACAGGAGATGGCAAGATTGAACATTGACATCTTAGGGATCAGCGAACTAAAATGGAC…
L_mayae_BovB TCCACTGGAGAAGGCAATGGCAAACCACTCCAGTATCCTTGCCAAGAAAACCTCATGGACAGTNNNACCAAAAGGCTAAGAGATATGGCGCCGGAAGATGAGCCCCTCAGGTCGGAAGGTGCCCAATATGCTACTGGGGAAGAGCGGAGGGAATTTCCAAGTAGCTCCAGAAAGAATGAAGCGACTGGGCCAAAGCCGAAAGGATGCTCAGTTGTGGATGTGTCTGGTAGTGGAAGGAAAGTCCGATGCTGTAAAGAACAATATTGCTTAGGAACCTGGAATGTAAGATCAATGAATCAAGGTAAGCTGGAGGTGGTCAAACAGGAGATGGCAAGATTGAACATTGACATCTTAGGGATCAGCGAACTAAAATGGACGGGAATGGG…
Lamprolepis_BovB TCCACTGGAGAAGGAAATGGCAACCCACTCCAGTATNCTTGCCAAGAAAACCCTATGGACAGCNNNATCAAAAGGCTAAAAGATATGACGCCGGAAGATGAGCCCCTCAGGTCGGAAGGTGTCCAATATGCTACTGGGGAAGAGCAGAGGGCAATTACAAGTAGCTCCAGAAAGAGTGAAGGAGCTGGGCCAAAGCCGAAAGGATGCCCAGCTGTGGATGTGTCTGGAAGTGAAAGGAAAGTCCGATGCTGTAAAGAGCAATATTGCATAGGAACCTGGAATGTAAGATCTATGAATCAAGGTAAGTTGGATGTGGTCAAACATGAGATGGCAAGATTGAACATCGACATCTTGGGAATTAGTGAACTAAAATGGACAGGAA…
Leptotyphlops_BovB TCCACTGGAGAAGGAAATGGCAACCCACTCCAGTATCCTTGCCAAGAAAACCTCATGGANAGANNNACCAACAGGATAAAAGATATGACACTGGAAGATGAGCCCCTCAGGTCAGAAGGTGTCCAAAACATTACTGAGGAAGAGCGGAGGGCAAGTACAAGTAGCTCCAGAAAGAATGAAGTGACTGGGCTAAAGCTGAAAGGATGTTCAGCTGTGGATGTGTCTGGTCATGAAAGGAAAGTCCGATGCTGCAAAGAACAATATTGCATAGGAACCTGGAATGTAAGATCTATGAACCACGGAAAGCTGGATGTGGTCAAACAGGAGATGGCAAAACTAAACATTGACATCTTGGGAGTCAGTGAACTAAAATGGACAGG…
Lophocalotes_BovB TCCACTGGAGTAGGAACCGGCAACCCACCCCAGAATCCTTGCCAAAAAAACCTCATGGACAGANNNAACAAAAGGCTAAAAGATATGACGCCGGAAGATGAGCCCCTCAGGTTGGAAGGTGTCCAATATGCTACTGGGGAAGAGCAGAGGGCAAGTACAAGTAACCCCAGAAAGAATGAAGCAGCTGGGCCAAAGCCGAAAGGACGCTCAGCTGTGGATGTGTCTGACGGTGAAAGGAAAATCCGATGCTGTAAAGAACAATACTACATAGGAACCTGGAATGTAAGATCGATGAACCAAGGCAAGCTGGATGTAGTCAAGCAAGAGATGGCAAGACTGAACATTGATATCTTGGGTATCAGCGAATTAAAGTGGACAGGA…
Loxocemus_BovB TCCACTGGAGAAGGAAATGGCAACCCACTCCAGTATCCTTGCCAAGAAAACCCCATGAACAGTNNNACCAAAAGGCTAATAGATATGACGCCGGAAGATGAGTCCCCCAGGTCGGAAGGTGTCCAATATGCTACTGGGGAAGAGCGGAGGGCAATTCCGAGTAGCTCCAGAAAGAGTGAAGCGGCTGGGCCAAAGCCGAAAGGACGCTCAGCTGTGGATGTGTCTGGAAGTGGAAGGAAGGTCCGATGCTGTAAAGAACAATATTCCATAGGAACCTGGAATGTAAGATCTATGAATCAGGGCAAGCTGGATGTGGTCAAACAGGAGATGTCAAGATTGAACATCGATATCTTAGGTATCAGCGAATTAAAATGGACAGGAATG…
Micrurus_BovB TCCACTGGAGAAGGAAATGGCAACCCACTCCAGTATCTTTGCCATGAAAACCCCATGGACAGTNNNACCAAAAGGCAAAAAGATATGATGCTGGAAGATGAGCCCCTCAGGTCGGAAGGTGTCCAATATGCTACTGGGGAAGAGCAGAGGGCTAGTACTAGTAGCGCCAGAAAGAATGAAGCGACTGGGCCAAAGCCGAAAGGACGCTCAGCTGTGGATGTATCTGGTGGTGAAAGGAAAGTCCGATGCTGTAAAGATCTATACTCCATAGGAACCTGGAATGTAAGATCCATGAATCAAGGCAAGCTGGACGTGGTCAAACAAGAGATGACAAGACTGAACATCGACATCTTAGGAATCAGCGAACTAAAATGGACAGGAATGG…
Norops_BovB TCCNCTGGGGAAGGTAATGGCAACCCACCCCAGTATTCTTGCCAAGAAAACTACATGGACCAGTACAACCAGAGATATGTCGGTATGCCATCGGAAGATGGGACTCCCAGGTCGGAAGATGGTCAAAATGCTACTGGGGAGGAGCAGAGGATAAGTTCAACTAGCCCCAGATGTGATGACGCAGCTAGCTCAAAGCCGAAAGGAAGGCTAGCGGCCGACGGTGCTGGAGGTGAACGACGAATCCGATGCTCTAAAGATCAACACACCATAGGAACCTGGAATGTAAGATCTATGAGCCAGGGCAAACTGGATGTTGTTATTGGTGAGATGTCAAGACTAAAGATAGACATTCTGGGGGTCAGCGAACTGAAATGGACTGGAATGGGC…
Norops_BovB_2 GCACAGAAGGAGGCANAGNNNACCCCTTTTAATGTCTTTTACCATGAAAACCCTATGATGAGACAATCCAAAATGAAACAAGAGATAGTGCCAGAAGATGAAACTCCCAGGTCAGATGGCACTCAANAAGCTACTGGGGTACAGCAGAGGACAACTTCAGTAGGAGCTGTGGCTAATGATGCAACTGGACTCAAGCTGAAAGGATGTTCAGCTGTTGACTATGCTCGAGGTGAAAGGAAAGTCNGAAAGNCTNGCACAACACATATTATAGGAACATGGAATGTGAGAAGCATGAATCAGGGGAAGCTAGACATAGTAAAACAAGAAATGGAATGTATAAACATTGCAATACTTGGGGTGAGTGAGCTAAAGTGGACAGGAATGG…
O_attennatus_BovB TCCNCTGGGGAAGGTAATGGCAACCCACCCCAGTATTCTTGCCGTGAAAACTACATGGATCAGTACAACCAGAGATATGTCGGTATACCATCGGAAGATGGGACTCCCAGGTCGGAAGATGGTCAAAATGCTACTGGGGAGGAACAGAGGATAAGTTCAACTAGCCCCAGATGTGATGACGCAGCTAGCTCAAAGCCGAAAGGACGGCTAGCGGCCGACAATGCTGGTGGTGAACGACGAATCCGATGTTCTAAAGATCAACACACCATAGGAACCTGGAATGTAAGATCTATGAGCCAGGGCAAATTGGATGTGGTTATTGGTGAGATGTCAAGATTAAATATAGATATATTGGGTGTCAGTGAACTGAAATGGACTGGA…
Oplurus_BovB TCCACTGGAGAAGGCAATGGCAAACCACTCTGGTATCTTTGCCAAGAAAACCCCATGGAAAAGTACNNNTTCAGGAAAAATGATATGACACTGGAAGATGAGCCCCTCAAGTCAGAAGGTGTCCAAAAGGCTACTGGGGAAGAGCAGAAGGCAAGTACAAGTAGCTCCAGAAAGAGTGAAGCAGCTGGGCCAAAGCTGAAAGGATGTCCAATTGTGGATGAGTCTGGAGGTGAAAGGAAAGTCNAATGCTGTAAAGAAGAATACAACATAGGAACCTGGAATGTCAGATCTATGAACCAAGGTAAGCTGGATGTGGTCAAACATGAGATGGCAAGATTAAACATTGACATCTTGGGAGTCAGTGAACTAAAATGGATGGGAATGGG…
P_emoryi_BovB TCCACTGGAGAAGGAAATGGCAACCCACTCCAGTATCTTTGCCATGAAAACCCCATGGACAGTNNNACCAAAAGGAAAAAAGATATGATGCTGGAAGATGAGCCCCTCAGGTCGGAAGGTGTCCAATATGCTACTGGGGAAGAGCAGAGGGCTAGTACTAGTAGCGCCAGAAAGAGTGAAGCGACTGGGCCAAAGCCGAAAGGACGCTCAGCTGTGGATGCATCTGGTGGTGAAAGGAAAGTCCGATGCTGTAAAGATCTATTCTCCATAGGAACCTGGAATGTAAGATCCATGAATCAAGGCAAGCTGGACGTGGTCAAACAAGAGATGACAAGACTGAACATCGACATCTTAGGAATCAGCGAACTAAAATGGACAGGAATGG…
P_guttatus_BovB TCCACTGGAGAAGGAAATGGCAACCCACTCCAGTATCTTTGCCATGAAAACCCCATGGACAGTNNNACCAAAAGGAAAAAAGATATGACGCTGGAAGATGAGCCCCTCAGGTCGGAAGGTGTCCAATATGCTACTGGGGAAGAGCAGAGGGCTAGTACTAGTAGCGCCAGAAAGAGTGAAGCGACTGGGCCAAAGCCGAAAGGACGCTCAGCTGTGGATGCATCTGGTGGTGAAAGGAAAGTCCGATGCTGTAAAGATCTATTCTCCATAGGAACCTGGAATGTAAGATCCATGAATCAAGGCAAGCTGGACGTGGTCAAACAAGAGATGACAAGACTGAACATCGACATCTTAGGAATCAGCGAACTAAAATGGACAGGAAT…
Pareas_BovB TCCACTGGAGAAGGAAATGGCAACCCACTCCAGTATCCTTGCCAAGAAAACCCCATGGACAGTNNNTTTAAAAGGAAAAAAGTTATGATGCTGGAAGATGAGCCCCTCAGGTCGGAAGGCGTCCAACATGTTACTGGGGAAGAGCAGAGGGCAATTACAAGTAGCCCCAGAAAGAGTGAAGCGGCTGGGCCAAAGCCGAAAGGACGCCCAGCTGTGGATGTGGCTGGTGGTGAAAGTAAAGTCCGATGCTGCAAAGAGCAACTCTGCATAGGAACATGGAACGTGAGAACCATGAGTCAGGGCAAGCTAGATGTGGTCAAACAGGAGATGACTAGACTGAACATCGACATACTGGGAATCAGCGAGTTAAAGTGGACTGGAATGGGT…
Phrynosoma_BovB GTCCAAAAGGAGGCATGGGGAACCCCTTTTCATGTGTTTTACCATGAAAACCCTATGATGAGACAGTCTAACATGAAAACCGAGATAGTGCCCGATGATGAACACCCCAAGTCAGACGGCGTCCAAGANGCTACTGGGGGACAGCAGAGGACAACTTCAGTAGGAGCAGTGTTGCAAGATGCCCAAGGGCTAAGACTGAAGGGATGTTCAGTAGCAGACTACGTTAGAGGGGAAAGGAAAGTCCGAAAGNC-NGCATTACACATAAAATAGGGACATGGAATGTGAGAAGCATGAGCCAAGGGAAGCTAGACATAGTAAAAAATGGAAATGCAAGAATGAACATAGCAGTACTGGGGGTGAGTGAGTTAAAATGGACAGGAAT…
Platysaurus_BovB TCCACTGGAGAAGGAAATGGCAACCCACTCCAGTATCTTTGCCATGAAAACCCCATGGACAGTNNNACTAAAAGGCAAAAAGATATGGCGCTGGAAGATGAGCCCCTCAGGTCGGAAGGTGCCCAATATGCTACTGGGGAAGAGCAGAGGGCTAGTACTAGTAGCGTCAGAAAGAGTGAAGCGTCTGGGCCAAAGCCGAAAGGACGCTCAGATGTGGATGTATCTGATGGTGAAAGGAAAGTCCGATGCTGTAAAAATTTTTACTCCATAGGAACCTGGAATGTAAGATCGATGAATCAAGGCAAGCTGGACGTGGTCAAACAAGAGATGACAAGACTGAACATCGACATTCTAGGAATCAGCGAACTAAAATGGACAGGAA…
Pogona_BovB TCCACTGGAGCAGGAACTGGCAAGCCACTCCAGTATCTTTGCCAAGAAAACCCCATGAACAGANNNAACAAAAGGCTAAAAGATATGACGCTGGAAGATGAGCCCCTCAGGTCGGAAGGCGTCCAACATGCTACTGAGGAAGAGCGGAGGACAAGTACAAGTAGCTCCAGAGCTAATGAAGTGGTTGGGCCAAAGCCGAAAGGACGCTCAGCTGTGGACGTGCCTGGAAGTGAAAGGAAAGTCCGATGCTGCAAAGAAAAATACTGCATAGGAACCTGGAATGTAAGATCTATGAACCTTGGTAAGCTGGATGTGGTCAAACAGGAGATGGCAAGAATAAACATTGACATCCTGGGCGTCAGTGAACTAAAATGGACGGGAATGGGC…
Proctoporus_BovB TCCACTGGAGAAGGAAATGGCAACCCACTCCAGTATCCTTGCCAAGAAAACCCCATGAAAAGCNNNATTTACAGANAAAATGATATAATACTGGAAGATGAGCCCTTCAGGTCAGAAGGCGTCCAATACATTACTGGGGAAGAGCAGNNNNNAAGTACAAGTAGATCCAGAAAGAGTGAAGTAGCTGGGCCAAAGGTAATNGGATGCCCAGCTGTGGAAATGTCTGGTCATGAAAGGAAAGTCCGATNNNNNNNNNNNTCCTATTGCATAGGAACATGGAATATAAGATTAATGAACCAAGGTAAACTGGACATGGTCAAACAGGAGATGGCAAGATTAAACATTGACATTTTGGGAGTCAGTGAACTAAAATGGACAGGAA…
Python_BovB-1 TCCACTGGAGAAGGAAATGGCAACCCACTCCAGTATCCTTGCCAAGAAAACCCCATGGACAATNNNGTCAAAAGGCTAAAAGATATGACGCCGGAAGATGAGCCCCTCAGGTCGGAAGGTGTCCAATATGCTACTGGGGAAGAGCGGAGGGCAATTCCAAGTAGCTCCAGAAAGAGTGAAGCGGCTGGGCCAAAGCCGAAAGGACGTTCAGCTGTGGATGTATCTGGAAGCGAAAAGAAGGTCCGATGCTGTAAAGAACAATATTGTATAGGAACCTGGAATGTAAGATCTATGAACCAAGGCAAGCTGGATGTGGTCAAACATGAGATGACAAGATTGAACATCGACATCTTGGGAATCAGCGAATTAAAATGGACGGGAATGG…
Ramphotyphlops TCCACTGGAGAAGGCAATGGCAAACCACTCCAGTATCCTTGCCAAGAAAACCCCATGGACAGTNNNATCAAAAGGCTAAAAGATATGACGCCGGAAGATGAGTCCCCCAGGTCAGAAGGTGTCCAATATGCTACTGGGGAAGAGCGGAGGGCAATTCCAAGTAGCTACAGAAAGAGTGAAGTGGCTGGGCCAAAGCCGAAAGGACGCCCAGCTGTAGATGTGTCTGGAAGTGGAAGGAAAGTCCAATGCTGTAAAGAACAATATTGCATAGGAACCTGGAATGTAAGATCTATGAATCAAGGCAAGCTGGATGTGGTCAAACAGGAGATGACAAGATTAAACATCGATATCTTGGGAATCAGCGAACTAAAATGGACAGGAATG…
RTE_3_MD_RTE_Monodelphis_domes TCCACTGGAGAAGGAAATGGCAAACCACTCCAGTATCTTTGCCAAGAAAACCCCATGGACAGTNNNATTAAAATGATAAAAGATATGACACCGGAAGATGAGCCCCTCAGGTCAGAAGGTGTCCAACACGTTACTGGGGAAGAGCAGAGGACAACTACAAGTAGCTCCAGAAMKAATGAAGTGGCTGGGCCAAAGCCGAAAGGAAGCTCAGCTGCGGATGTGTCTGGTGACGAAAGGAAAGTCCGATGCTATAAAGATCAATATTGCATAGGAACCTGGAATGTAAGATCTNNGAACCAAGGTAAGCTGGATGTGATCAAACAGGAGATGGAAAGATTAAACATCGACATCTTGGGTGTCARTGAACT…
RTE_3_ME_RTE_Macropus_eugenii NNNNNNNNNNNNNNNNNNNNNNNNNNNNNNNNNNNNNNNNNNNNNNNNNNNNNNNNNNNNNNNNNNNNNNNNNNNNNNNNNNNNNNNNNNNNNNNNNNNNNNNNNNNNNNNNNNNNNNNNNNNNNNNNNNNNNNNNNNNNNNNNNNNNNNNNNNNNNNNNNNNNNNNNNNNNNNNNNNNNNNNNNNNNNNNNNNNNNNNNNNNNNNNNNNNNNNNNNNNNNNNNNNNNNNNNNNNNNNNNNNNNNNNNNNNNNNNNNNNNNNNNNNNNNNNNNNNNNNNNNNNNNNNNNNNNNNNNNNNNNNNNNNNNNNNNNNNNNNNNNNNNNNNNNNNNNNNNNNNNNNNNNNNNNNNNNNNNNNNNNNNNNNNNN…
Equus_caballus_RTE1 TTCCTTTTTTTTTTTCTTCTCTTTCTTTTAAACTTTTTTTACCTTGAAAACCCTATGATGAGACAGTCCAAAATGAAATATGAGATAGTGCTGGAAGATGAGACCCCCAGGTCGGAAGGCACTCAAACAGTTACTGGGGAAGAGCAAAGAACAAGTACGAATAGCACTGTTGCTAATGACGCAACTAGACTAAAGCCGGAAGGACGTCTAGCGGCTGAAGTGCACAAAGGTGAAAGGAAAGTCCGATGCTGTNNNACCACACACACAATTGGAACATGGAACGTGAGAAGCATGAACCAAGGTAAACTGGAAATTGTAAAGCAAGAAATGGAACGTTTAAATATCGCAGTGCTTGGCGTTAGCGAACTAAAATGGACTG…
ET_Echinops_telfairi_RTE1 -------------------------------------------------------------------------------------------------------------------------------------------------------------------------------------------------------------------------------------------------------------------------------GAACTCGGAATGTGCGAAGTATGAATCTAGGAAAATTGGAAGTGGTCAAAAATGAAATGGAACNNATAAAGATCGATATCCTAGGCATTAGTGAGCTGAAAT…
Loxodonta_africana_RTE1 TNGGAAGAAGGACCCGGCAGTCTACTTCTGAAAAGCGTTAGCCATGAAAACCTTATGAATAGCNNNAGTGGAACATTGTCTGATATAGTGCTGGAAGATGAGCCCCCCAGGTTGGAAGGCACTCAANAGATGACTGGGGAAGAGCTGCNNCTCCTCAAAGTAGAAGTTGACCTTAATGACGTGGATGGAGTAAAGCTTTCGGGACCTTCATTTGCTGATGTGGCACGACTCAATGAGAAGAAACNNAGCTGCAAACATCCATTAATAATCGGAACCTGGAATGTACGAAGTATGAATCTAGGAAAATTGGAAATCATCAAAAATGAAATGGAACACATAAACATCAATATCCTAGGCATTAGTGAGCTGAAATGG…
RTE1_Pca_RTE_Procavia_capensis ACTAAGAAGGACCCGGCAGTCTACTTCNGAAAGGAATTAGCCAGGGAAAACCTTATGAATAGCNNNAGCCGAACATTGTCAGATATGGTGCCGGAAAGTGAGCCCCCCAGGTTGGAAGGCACTCGGAAGACGACTGGGGAAGAGCTGCCTCCTCAAAGTAGAGTCGACNNNCTTAACGACGTGGATGGAGTAAGGCCTCCGGGATCTTCGTTCGCTGATGTGGCACGACTCAAAATGAGAAGAAACAGCTGCAAACATCCACTAATAATCGGGACATGGAATGTACGAAGTATGAATCTAGGAAAACTGGAAATTGTCAAAAATGAAATGGAACGCATAAACATTGACATCCTAGGCATTAGTGAGCT…
RTE3_MD_Metatheria TCCACTGGAGAAGGAAATGGCAAACCACTCCAGTATCTTTGCCAAGAAAACCCCATGGACAGTNNNATTAAAATGATAAAAGATATGACACCAGAAGATGAGCCCCTCAGGTCAGAAGGTGTCCAACATGCTACTGGGGAAGAGCAGAGGACAACTACAAGTAGCTCCAGNACTAATGAAGCAGCTGGGCCAAAGCCGAAAGGAAGCTCAGCTGTGGATGTGTCTGGTGACGAAAGGAAAGTCCGATGCTATAAAGATCAATATTGCATAGGAACCTGGAATGTAAGATCTATGAACCAAGGTAAGCTGGATGTGGTCAAACAGGAGATGGAAAGATTAAACATCGACATCTTGGGTGTCAGTGAACTTAAATGGACGGG…
RTE9_Strongylocentrotus_purpuratus ----------------------------------------------------------------------------------------------------------------------------------------------------------------------------------------------------------------------------------------------------------------------------------------------------------------------------------------------------------------------------…
S_catenatus_BovB TCCACTGGAGAAGGAAATGGCAAACCACTCCAGTATCTTTGCCATGAAAACCCCATGGACAGTNNNACTAAAAGGCAAAAAGATATGACGCTGGAAGATGAGCCCCTCAGGTCGGAAGGTGTCCAATATGCTACTGGGGAAGAGCAGAGGGCTAGTACTAGTAGCGCCAGAAAGAATGAAGCGACTGGGCCAAAGCCGAAAGGACGCTCAGCTGTGGATATATCTGGTGGTGAAAGGAAAGTCCGATGCTGTAAAGATTTTTTCTCCATAGGAACCTGGAATGTAAGATCCATGAATCAAGGCAAGCTAGACGTAGTCAAAAAAGAGATGACAAGACTGAACATCGACATCTTAGGAATCAGCGAACTAAAATGGACAGGAA…
S_poinsettii_BovB GTGCAGAAGGAGGCATGGNNNACCCCTTTTAATGTCTTTTACCATGAAAACCCTATGATGAGACAATCCAAAATGAAACAAGAGATAGTGCCAGAAGATGAGACTCCCAGGTCAGATGGCACTCAAGANGCTACTGGGGGACAGCAGAGGACAACTTCAGTAGGAGCTGTGGCTAATGATGCAACTGGACTCAAGCTGAAAGGATGTTCAGCTGTTGACTATGCTCGAGGTGAAAGGAAAGTCCGAAAGNCTNGCACAACACATATTATAGGAAACTGGAATGTGAGAAGCATGAATCAGGGGAAGCTAGACATAGTAAAACAAGAAATGGAATATATAAACATTGCAATACTTGGGGTGAGTGAGCTAAAGTGGACAGGA…
S_teapensis_BovB GTGCAGAAGGAGGCATGGNNNACCCCTTTTAATGTCTTTTACCATGAAAACCCTATGATGAGACAATCCAAAATGAAACAAGAGATAGTGCCAGAAGATGAAACTCCCAGGTCAGATGGCACTCAAGANGCTACTGGGGGACAGCAGAGGACAACTTCAGTAGGAGCTGTGGCTAATGATGCAACTGGACTCAAGCTGAAAGGATGTTCAGCTGTTGACTATGCTCGAGGTGAAAGGAAAGTCCGAAAGNCTNGCACAACACATATTATAGGAAACTGGAATGTGAGAAGCATGAATCAGGGGAAGCTAGACATAGTAAAACAAGAAATGGAATATATAAACATTGCAATACTTGGGGTGAGTGAGCTAAAGTGGACAGGAA…
Sibon_BovB-1 TCCACTGGAGAAGGAAATGGCAACCCACTCCAGTATCTTTGCCATGAAAACCCCATGGACAGTNNNACCAAAAGGCAAAAAGATATGATGCTGGAAGATGAGCCCCTCAGGTCGGAAGGTGTCCAATATGCTACTGGGGAAGAGCAGAGGGCTAGTACTAGTAGCGCCAGAAAGAGTGAAGCGACTGGGCCAAAGCCGAAAGGACGCTCAGCTGTGGATGTATCTGGTGGTGAAAGGAAAGTCCGATGCTGTAAAGATCTATACTCCATAGGAACCTGGAATGTAAGATCCATGAATCAAGGCAAGCTGGATGTGGTCAAACAAGAGATGACAAGACTGAACATCGACATCTTAGGAATCAGTGAACTAAAATGGACAGGAATGGG…
Sistrurus_BovB TCCACTGGAGAAGGAAATGGCAAACCACTCCAGTATCTTTGCCATGAAAACCCCATGGACAGTNNNACTAAAAGGCAAAAAGATATGACGCTGGAAGATGAGCCCCTCAGGTCGGAAGGTGTCCAATATGCTACTGGGGAAGAGCAGAGGGCTAGTACTAGTAGCGCCAGAAAGAATGAAGCGACTGGGCCAAAGCCGAAAGGACGCTCAGCTGTGGATATATCTGGTGGTGAAAGGAAAGTCCGATGCTGTAAAGATTTTTTCTCCATAGGAACCTGGAATGTAAGATCCATGAATCAAGGCAAGCTAGACGTAGTCAAAAAAGAGATGACAAGACTGAACATCGACATCTTAGGAATCAGCGAACTAAAATGGACAGGAATG…
Skink_BovB TCCACTGGAGAAGGAAATGGCAACCCACTCCAGTATCCTTGCCAAGAAAATCCCATGAACAGTNNNACCAAAAGGCTAAAAGATATGACGCCGGAAGATGAGACCCTCAGGTCGGAAGGTGTCCAATATGCTACTGAGGAAGAGCGGAGGACTATTCCAAGTAGACCCAGAAAGTGTGAAGCGGTTGGGCCAAAGCCAATAGGACGTCCAGCTGTGGATGTGTCTGAGGTTGAAAGGAAAATCCAATGCTGCAAGGAGCAATACTGCTTAGGAACATGGAATGTGAGGTCTATGAATCAAGGCAAGCTGGATGTGGTCAAAAATGAGATGGTAAGATTGAACATTGACATCTTGGGAATCAGCGAACTAAAATGGACGGGCATGGGCG…
Thamnophis_BovB-1 TCCACTGGAGAAGGAAATGGCAACCCACTCCAGTATCTTTGCCATGAAAACCCCATGGACAGTNNNACCAAAAGGCAAAAAGATATGATGCTGGAAGATGAGCCCCTCAGGTCGGAAGGTGTCCAATATGCTACTGGGGAAGAGCAGAGGGCTAGTACTAGTAGCGCCAGAAAGAGTGAAGCGGCTGGGCCAAAGCCGAAAGGACGCTCAGCTGTGGATGTATCTGGTGGTGAAAGGAAAGTCCGATGCTGTAAAGATCTATACTCCATAGGAACCTGGAATGTAAGATCCATGAATCAAGGCAAGCTGGACGTGGTCAAACAAGAGATGACAAGACTGAACATCGACATCTTAGGAATCAGTGAACTAAAATGGACAGGA…
Thelotornis_BovB TCCACTGGAGAAGGAAATGGCAACCCACTCCAGTATCTTTGCCATGAAAACCCCATGGACAGTNNNACCAAAAGGAAAAAAGATATGATGCTGGAAGATGAGCCCCTCAGGTCGGAAGGTGTCCAATATGCTACTGGGGAAGAGCAGAGGGCTAGTACTAGTAGCGCCAGAAAGAGTGAAGCGACTGGGCCAAAGCCGAAAGGACGCTCAGCTGTGGATGCATCTGGTGGTGAAAGGAAAGTCCGATGCTGTAAAGATTTTTTCTCCATAGGAACCTGGAATGTAAGATCCATGAATCAAGGCAAGCTGGACGTGGTCAAACAAGAGATGACAAGACTGAACATCGACATCTTAGGAATCAGCGAACTAAAATGGACAGGAA…
Tribolonotus_BovB TCCACTGGAGAAGGAAATGGCAACCCACTCCAGTATCCTTGCCAAGAAAACCCCATGGACAGTNNNACTAAAAGGCTAAAAGATATGACGCCGGAAGATGAGCCCCTCAGGTCAGAAGGTGCCCAATATGCTACTGGGGAAGAGCAGAGGGCTAGTACAAGTAGCTCCAGAAAGAGTGAAATAGCTGGGCCAAAGCCGAAAGGATGCTCAGCTGTGGATGTGTCTGCAGGTGAAAGGAAAGTACAATGCTGTAAAAAACAGTACTGCATAGGAACCTGGAATGTGAGATCCATGAATCAAGGCAAGCTGGACGTGGTCAAACAAGAGATGGCAAGACTGAACATCGACATCCTGGGAATCAGTGAACTAAAATGGACAGGA…
Trimeresurus_BovB TCCACTGGAGAAGGAAATGGCAAACCACTCCAGTATCTTTGCCATGAAAACCCCATGAACAGTNNNACCAAAAGGAAAAAAGATATGACGCTGGAAGATGAGCCCCTCAGGTCGGAAGGTGTCCAATATGCTACTGGGGAAGAGCAGAGGGCTAGTACTAGTAGCGCCAGAAAGAATGAAGCGACTGGGCCAAAGCCGAAAGGACGCTCAGCTGTGGATATGTCTGGTGGTGAAAGGAAAGTCCGATGCTGTAAAGATCTTTTCTCCATAGGAACCTGGAATGTAAGATCCATGAATCAAGGCAAGCTAGACGTAGTCAAACAAGAGATGACAAGATTGAACATCGACATCTTAGGAATCAGCGAACTCAAATGGACAGGA…
Uromastyx_BovB TCCNCTGGAGAAGGCAATGGCAAACCACTCCAGTATACTTGCCAAGAAAACCCTATGAACAAGNNNCACTACAGGAAAAATGATATGACACTGGAAGATGAGCCCCCCAGGTCAGAAGGTGTCCAATATCTTACTGGGGAAGAGCGGAGGACAAGTACAAGTAGCTCCAGAAAGAGTGAAGCGGCTGGGCCAAAGCCGAAAGGACGCCCAGCTGTGGATGTGTCTGGTAGTGAAAGGAAAATCCAATGCTGCAAAAATCAGCTCTGCATGGGAACCTGGAATGTTCGATCCATGAGTCAAGGGAAGCTAGATGTGGTCAAACAAGAGATGACAAGATTAAACATCGACATCCTAGGAGTCAGTGAGCTAAATTGGACAGGAGAG…
Varanus_BovB TCCACTGGAGAAGGAAATGGCAACCCACTCCAGTATCTTTGCCATGAAAACCCCATGGACAGTNNNACCAAAAGGCAAAAAGATATGATGCCGGAAGATGAGCCCCTCAGGTCGGAAGGTGTCCAATATGCTACTGGGGAAGAGCAGAGGGCTAGTACTAGTAGCGCCAGAAAGAATGAAGCGACTGGGTCAAAGCCGAAAGGACACTCAGTTGCAGATGTATCTGGTGGTGAAAGGAGAGTCCGATGCTGCAAAGATCTATACTCCATAGGAACCTGGAATGTAAGATCCATGAATCAAGGCAAGCTGGATGTGGTCAAACAAGAGATGACAAGACTGAACATCGACATCTTAGGAATCAGTGAACTAAAATGGACAGGAATGGG…
Vipera_BovB-1 TCCACTGGAGAAGGAAATGGCAACCCACTCCAGTATCTTTGCCATGAAAACCCTATGGACAGTNNNACCAAAAGGCAAAAAGATATGACGCTGGAAGATGAGCCCCTCAGGTCGGAAGGCGTCCAATATGCTACTGGGGAAGAGCAGAGGGCTAGTACTAGTAGCGCCAGAAAGAATGAAGCGACTGGGCCAAAGCCGAAAGGACGCTCAGCTGTGGATGTATCTGGTGGTGAAAGGAAAGTCCGATGCTGTAAAGATTTTTTCTCCATAGGAACCTGGAATGTAAGATCCATGAATCAAGGAAAGCTGGACGTGGTCAAACAAGAGATGACAAGACTGAACATCGACATCTTAGGAATCAGCGAACTAAAATGGACAGGAATGG…
;
END;
