# Supplementary material for: Squamate reptiles challenge paradigms of genomic repeat element evolution set by birds and mammals
Source: Nat Commun. 2018 Jul 17;9:2774. doi: 10.1038/s41467-018-05279-1 (PMC6050309; doi:10.1038/s41467-018-05279-1)
Supplement: Supplementary file 13 — Supplementary Data 10 [file 41467_2018_5279_MOESM13_ESM.txt]

### Filtered CR1 phylogeny (155 sequences)

#NEXUS
[written Fri Jul 07 12:20:33 CDT 2017 by Mesquite  version 3.10 (build 765) at biol1074331.uta.edu/129.107.125.193]

BEGIN TAXA;
	DIMENSIONS NTAX=155;
	TAXLABELS
		A_graminea_L A_matudai_L A_scalaris_L Abronia_graminea Abronia_matudai Acrochordus Agkistrodon Ahaetulla Anilius Anole Aspidoscelis Bipes Boa Bothriechis Bothrops Bronchocela Bronchocela_L CAM1_GG__Gallus 'CR1 X1_3'' Gallus' 'CR1 X2_3'' Gallus' 'CR1-L3 Homo' 'CR1-L3 ME Macropus' 'CR1-L3 Ornithorhynchus' 'CR1-L3b Mammalia' 'CR1-L3b Ornithorhynchus' CR1_10B_AMi_Alligator_mississippiensis CR1_10_AMi_Alligator_mississippiensis CR1_14_Crocodylidae CR1_17_Crocodylidae CR1_1B_CPB_Chrysemys_picta_bellii CR1_2_ASi_Alligator CR1_2_Xt_Xenopus CR1_9_Crp_Crocodylus_porosus CR1_B2_Gallus CR1_B_Gallus CR1_C2_Gallus CR1_C3_Gallus CR1_C4_Gallus CR1_C_Gallus CR1_D2_Gallus CR1_D_Gallus CR1_E_Passeriformes CR1_F2_Gallus CR1_F_Gallus CR1_GG_Gallus CR1_G_Gallus CR1_H2_Gallus CR1_H_Gallus CR1_Hs_Homo CR1_I_Tgu_Passeriformes CR1_J1_Passeriformes CR1_J2_Passeriformes CR1_J3_Passeriformes CR1_K1_Tgu_Estrildidae CR1_K2_Tgu_Estrildidae CR1_K3_Tgu_Estrildidae CR1_K4_Tgu_Estrildidae CR1_L1_Tgu_Estrildidae CR1_L2_Tgu_Estrildidae CR1_Mammalia CR1_Neognathae CR1_Ornithorhynchus CR1_Platemys CR1_X1_Passeriformes CR1_X2_Passeriformes CR1_X3_Passeriformes CR1_X5b_Euteleostomi CR1_Y1_Aves CR1_Y2_Aves CR1_Y2_Gallus CR1_Y3_Gallus CR1_Y4_Gallus CR1_YB1_Tgu_Passeriformes CR1_YB2_Passeriformes CR1_Y_Gallus CR1_Y_Passeriformes CR1_Z1_Passeriformes CR1_Z2_Passeriformes C_atrox C_elegans_L C_fissidens C_melleri_L C_mitchelli C_piceivittis C_versicolor_L C_viridis Calotes Casarea Cerastes Cerberus Cerrophidion Chameleon Cobra Coleonyx Coluber Crotaphytus D_boulengeri_L Deinagkistrodon Dendragama Eryx G_gekko G_gekko_L G_japonicus G_japonicus_L G_kuhlii_L Gonocephalus L_flavimaculatum L_flavimaculatum_L L_ludekingi_L L_mayae L_mayae_L L_smaragdina_L Lamprolepis Leptotyphlops Lophocalotes Loxocemus Micrurus N_humilis_L Norops O_attennatus O_attennatus_L O_gracilis O_gracilis_L O_quadrimaculatus_L Oplurus P_emoroyi P_guttatus P_intermedius_L P_pachyurus_L P_vitticeps_L Pareas Phrynosoma Platysaurus Pogona Proctoporus Python Ramphotyphlops S_catenatus S_poinsettii S_teapensis Sibon Skink_L Skink_skink T_gracilis_L Thamnophis Thelotornis Tribolonotus Trimeresurus U_geyri Uromastyx V_exanthematicus_L Varanus Vipera Z_madagascariensis_L Zonosaurus 
	;

END;


BEGIN TREES;
	Title 'Trees from "CR1_Vert_Mesquite.trees"';
	ID 015d1e074bee1;
	LINK Taxa = Taxa;
	TRANSLATE
[0] 		1 A_graminea_L,
[1] 		2 A_matudai_L,
[2] 		3 A_scalaris_L,
[3] 		4 Abronia_graminea,
[4] 		5 Abronia_matudai,
[5] 		6 Acrochordus,
[6] 		7 Agkistrodon,
[7] 		8 Ahaetulla,
[8] 		9 Anilius,
[9] 		10 Anole,
[10] 		11 Aspidoscelis,
[11] 		12 Bipes,
[12] 		13 Boa,
[13] 		14 Bothriechis,
[14] 		15 Bothrops,
[15] 		16 Bronchocela,
[16] 		17 Bronchocela_L,
[17] 		18 CAM1_GG__Gallus,
[18] 		19 'CR1 X1_3'' Gallus',
[19] 		20 'CR1 X2_3'' Gallus',
[20] 		21 'CR1-L3 Homo',
[21] 		22 'CR1-L3 ME Macropus',
[22] 		23 'CR1-L3 Ornithorhynchus',
[23] 		24 'CR1-L3b Mammalia',
[24] 		25 'CR1-L3b Ornithorhynchus',
[25] 		26 CR1_10B_AMi_Alligator_mississippiensis,
[26] 		27 CR1_10_AMi_Alligator_mississippiensis,
[27] 		28 CR1_14_Crocodylidae,
[28] 		29 CR1_17_Crocodylidae,
[29] 		30 CR1_1B_CPB_Chrysemys_picta_bellii,
[30] 		31 CR1_2_ASi_Alligator,
[31] 		32 CR1_2_Xt_Xenopus,
[32] 		33 CR1_9_Crp_Crocodylus_porosus,
[33] 		34 CR1_B2_Gallus,
[34] 		35 CR1_B_Gallus,
[35] 		36 CR1_C2_Gallus,
[36] 		37 CR1_C3_Gallus,
[37] 		38 CR1_C4_Gallus,
[38] 		39 CR1_C_Gallus,
[39] 		40 CR1_D2_Gallus,
[40] 		41 CR1_D_Gallus,
[41] 		42 CR1_E_Passeriformes,
[42] 		43 CR1_F2_Gallus,
[43] 		44 CR1_F_Gallus,
[44] 		45 CR1_GG_Gallus,
[45] 		46 CR1_G_Gallus,
[46] 		47 CR1_H2_Gallus,
[47] 		48 CR1_H_Gallus,
[48] 		49 CR1_Hs_Homo,
[49] 		50 CR1_I_Tgu_Passeriformes,
[50] 		51 CR1_J1_Passeriformes,
[51] 		52 CR1_J2_Passeriformes,
[52] 		53 CR1_J3_Passeriformes,
[53] 		54 CR1_K1_Tgu_Estrildidae,
[54] 		55 CR1_K2_Tgu_Estrildidae,
[55] 		56 CR1_K3_Tgu_Estrildidae,
[56] 		57 CR1_K4_Tgu_Estrildidae,
[57] 		58 CR1_L1_Tgu_Estrildidae,
[58] 		59 CR1_L2_Tgu_Estrildidae,
[59] 		60 CR1_Mammalia,
[60] 		61 CR1_Neognathae,
[61] 		62 CR1_Ornithorhynchus,
[62] 		63 CR1_Platemys,
[63] 		64 CR1_X1_Passeriformes,
[64] 		65 CR1_X2_Passeriformes,
[65] 		66 CR1_X3_Passeriformes,
[66] 		67 CR1_X5b_Euteleostomi,
[67] 		68 CR1_Y1_Aves,
[68] 		69 CR1_Y2_Aves,
[69] 		70 CR1_Y2_Gallus,
[70] 		71 CR1_Y3_Gallus,
[71] 		72 CR1_Y4_Gallus,
[72] 		73 CR1_YB1_Tgu_Passeriformes,
[73] 		74 CR1_YB2_Passeriformes,
[74] 		75 CR1_Y_Gallus,
[75] 		76 CR1_Y_Passeriformes,
[76] 		77 CR1_Z1_Passeriformes,
[77] 		78 CR1_Z2_Passeriformes,
[78] 		79 C_atrox,
[79] 		80 C_elegans_L,
[80] 		81 C_fissidens,
[81] 		82 C_melleri_L,
[82] 		83 C_mitchelli,
[83] 		84 C_piceivittis,
[84] 		85 C_versicolor_L,
[85] 		86 C_viridis,
[86] 		87 Calotes,
[87] 		88 Casarea,
[88] 		89 Cerastes,
[89] 		90 Cerberus,
[90] 		91 Cerrophidion,
[91] 		92 Chameleon,
[92] 		93 Cobra,
[93] 		94 Coleonyx,
[94] 		95 Coluber,
[95] 		96 Crotaphytus,
[96] 		97 D_boulengeri_L,
[97] 		98 Deinagkistrodon,
[98] 		99 Dendragama,
[99] 		100 Eryx,
[100] 		101 G_gekko,
[101] 		102 G_gekko_L,
[102] 		103 G_japonicus,
[103] 		104 G_japonicus_L,
[104] 		105 G_kuhlii_L,
[105] 		106 Gonocephalus,
[106] 		107 L_flavimaculatum,
[107] 		108 L_flavimaculatum_L,
[108] 		109 L_ludekingi_L,
[109] 		110 L_mayae,
[110] 		111 L_mayae_L,
[111] 		112 L_smaragdina_L,
[112] 		113 Lamprolepis,
[113] 		114 Leptotyphlops,
[114] 		115 Lophocalotes,
[115] 		116 Loxocemus,
[116] 		117 Micrurus,
[117] 		118 N_humilis_L,
[118] 		119 Norops,
[119] 		120 O_attennatus,
[120] 		121 O_attennatus_L,
[121] 		122 O_gracilis,
[122] 		123 O_gracilis_L,
[123] 		124 O_quadrimaculatus_L,
[124] 		125 Oplurus,
[125] 		126 P_emoroyi,
[126] 		127 P_guttatus,
[127] 		128 P_intermedius_L,
[128] 		129 P_pachyurus_L,
[129] 		130 P_vitticeps_L,
[130] 		131 Pareas,
[131] 		132 Phrynosoma,
[132] 		133 Platysaurus,
[133] 		134 Pogona,
[134] 		135 Proctoporus,
[135] 		136 Python,
[136] 		137 Ramphotyphlops,
[137] 		138 S_catenatus,
[138] 		139 S_poinsettii,
[139] 		140 S_teapensis,
[140] 		141 Sibon,
[141] 		142 Skink_L,
[142] 		143 Skink_skink,
[143] 		144 T_gracilis_L,
[144] 		145 Thamnophis,
[145] 		146 Thelotornis,
[146] 		147 Tribolonotus,
[147] 		148 Trimeresurus,
[148] 		149 U_geyri,
[149] 		150 Uromastyx,
[150] 		151 V_exanthematicus_L,
[151] 		152 Varanus,
[152] 		153 Vipera,
[153] 		154 Z_madagascariensis_L,
[154] 		155 Zonosaurus;
	TREE TREE1_ = (((((((((((((1:0.001552,2:0.001552):0.004555,(121:0.000828,123:0.000828):0.005279):0.067473,151:0.07358):0.081689,(128:0.062016,154:0.062016):0.093253):0.053683,(80:0.128451,((107:0.002329,110:0.002329):0.06304,(108:0.003055,111:0.003055):0.062314):0.063082):0.080501):0.02751,((((112:0.03529,144:0.03529):0.029134,130:0.064425):0.021963,142:0.086388):0.050988,(((113:0.026383,147:0.026383):0.025479,143:0.051862):0.018876,133:0.070738):0.066639):0.099086):0.044485,(((3:0.063979,11:0.063979):0.099951,(118:0.13698,(129:0.06457,135:0.06457):0.07241):0.026951):0.020611,((((((17:0.005294,85:0.005294):0.005126,109:0.01042):0.004189,(97:0.004212,105:0.004212):0.010396):0.007387,149:0.021995):0.013136,82:0.035131):0.042856,124:0.077987):0.106554):0.096407):0.048063,((101:0.068444,103:0.068444):0.069258,(102:0.040176,104:0.040176):0.097527):0.191308):0.09032,30:0.41933):0.07731,(60:0.135724,62:0.135724):0.360916):0.12076,67:0.617399):0.189534,32:0.806933):0.117354,(((((155:0.308139,((((((((4:0.000165,5:0.000165):0.000229,120:0.000394):0.013365,122:0.01376):0.019313,152:0.033073):0.008765,92:0.041839):0.106414,12:0.148252):0.058727,(((((10:0.030264,119:0.030264):0.058223,125:0.088487):0.015596,(96:0.033711,(132:0.014967,(139:0.00075,140:0.00075):0.014217):0.018744):0.070372):0.020648,((((16:0.010987,(99:0.004457,115:0.004457):0.00653):0.002848,87:0.013834):0.002063,106:0.015898):0.053412,134:0.06931):0.055422):0.130404,(94:0.209989,150:0.209989):0.045147):0.024056):0.072212,((((6:0.025037,(114:0.008473,137:0.008473):0.016564):0.008003,9:0.03304):0.006994,((((13:0.003036,136:0.003036):0.005005,100:0.008041):0.016353,116:0.024394):0.006291,88:0.030685):0.009349):0.061494,((((((7:0.00341,((14:0.001501,79:0.001501):0.000706,(((15:0.000871,(98:0.000397,148:0.000397):0.000474):0.000228,91:0.001099):0.000435,138:0.001534):0.000673):0.001203):0.002021,89:0.005431):0.006983,86:0.012414):0.001791,153:0.014205):0.010716,((((((8:0.007986,(81:0.002164,84:0.002164):0.005823):0.002704,141:0.01069):0.002451,145:0.013141):0.001564,(95:0.003534,146:0.003534):0.011171):0.002509,126:0.017214):0.003347,90:0.020561):0.00436):0.004985,(83:0.020287,(((93:0.004667,127:0.004667):0.001119,117:0.005786):0.003734,131:0.00952):0.010767):0.009618):0.071623):0.105451):0.028948):0.042829,(21:0.099503,22:0.099503):0.251465):0.188639,((23:0.090649,25:0.090649):0.070808,24:0.161457):0.378151):0.071751,((((((((18:0.093637,((36:0.01692,39:0.01692):0.062153,38:0.079072):0.014564):0.040689,((34:0.03865,(35:0.021775,45:0.021775):0.016875):0.05594,37:0.09459):0.039736):0.063585,(40:0.042918,41:0.042918):0.154993):0.063907,(42:0.217424,61:0.217424):0.044394):0.081723,((68:0.028323,69:0.028323):0.157783,((((70:0.037894,75:0.037894):0.02203,(71:0.037434,72:0.037434):0.02249):0.077099,76:0.137022):0.026037,(73:0.027273,74:0.027273):0.135787):0.023046):0.157435):0.034944,(49:0.202942,63:0.202942):0.175543):0.048335,(((((43:0.032125,44:0.032125):0.072565,46:0.104689):0.070556,(((50:0.048259,52:0.048259):0.027785,51:0.076043):0.062163,(53:0.101723,((((54:0.00887,55:0.00887):0.006127,56:0.014997):0.011878,57:0.026875):0.025497,(58:0.016194,59:0.016194):0.036178):0.04935):0.036484):0.037039):0.01586,(47:0.033262,48:0.033262):0.157843):0.150664,((((19:0.035851,20:0.035851):0.062815,64:0.098665):0.023275,65:0.12194):0.091723,66:0.213663):0.128106):0.085051):0.026857,(77:0.104493,78:0.104493):0.349184):0.157682):0.069503,(((26:0.104322,(27:0.058012,33:0.058012):0.046311):0.08271,29:0.187033):0.265205,(28:0.294908,31:0.294908):0.15733):0.228625):0.243425);

END;


### CR1 Multiple Species Nexus Alignment ###
#NEXUS

BEGIN DATA;
DIMENSIONS  NTAX=155 NCHAR=2967;
FORMAT DATATYPE=DNA GAP=- MISSING=N;
MATRIX

CR1_2_ASi_Alligator                          NNNNNNNNNNNNNNNNNNNNNNNNNNNNNNNNNNNNNNNNNNNNNNNNNNNNNNNNNNNNNNNNNNNNNNNNNNNNNNNNNNNNNNNNNNNNNNNNNNNNNNNNNNNNNNNNNNNNNNNNNNNNNNNNNNNNNNNNNNNNNNNNNNNNNNNNNNNNNNNNNNNNNNNNNNNNNNNNNNNNNNNNNNNNNNNNNNNNNNNNNNNNNNNNNNNNNNNNNNNNNNNNNNNNNNNNNNNNNNNNNNNNNNNNNNNNNNNNNNNNNNNNNNNNNNNNNNNNNNNNNNNNNNNNNNNNNNNNNNNNNNNNNNNNNNNNNNNNNNNNNNNNNNNNNNNNNNNNNNNNNNNNNNNNNNNNNNNNNNNNNNNNNNNNNNNNNNNNNNNNNNNNNNNNNNNNNNNNNNNNNNNNNNNNNNNNNNNNNNNNNNNNNNNNNNNNNNNNNNNNNNNNNNNNNNNNNNNNNNNNNNNNNNNNNNNNNNNNNNNNNNNNNNNNNNNNNNNNNNNNNNNNNNNNNNNNNNNNNNNNNNNNNNNNNNNNNNNNNNNNNNNNNNNNNNNNNNNNNNNNNNNNNNNNNNNNNNNNNNNNNNNNNNNNNNNNNNNNNNNNNNNNNNNNNNNNNNNNNNNNNNNNNNNNNNNNNNNNNNNNNNNNNNNNNNNNNNNNNNNNNNNNNNNNNNNNNNNNNNNNNNNNNNNNNNNNNNNNNNNNNNNNNNNNNNNNNNNNNNNNNNNNNNNNNNNNNNNNNNNNNNNNNNNNNNNNNNNNNNNNNNNNNNNNNNNNNNNNNNNNNNNNNNNNNNNNNNNNNNNNNNNNNNNNNNNNNNNNNNNNNNNNNNNNNNNNNNNNNNNNNNNNNNNNNNNNNNNNNNCAAAAGCCCCCCTGGCTCACCAAGGGTGTCCGGGAATGCCTGCTTGCCAAAAGGGTGGCGTACGCCCGGTGGAAGGGGGGTGTAATCTCCAAAGAGGAGTATACCTCCTCTGCTCGGGCCTGCAGGCGGGCTGTTAGGAAGGCCAAGGCGGAGATAGAGCTCGGATTAGCGTCGGATTNNAAGGATAACAAAAAGTCCTTTTTCAAATATATTGGGAGGATGAAGAAGGCGCCGGGTAATGTGGGGCCCCTGCAGGATATGCGGGGCAATCTGGTGGTTGCGTCAAGGATAAAGCGGACCTCTTTAACCAATTCTTCACCTCCGTTTTCTNTGTGCAGGGACNNCGGGACTTCCCTGCTTGATAGAAGCCGGACGCGAGGGGATCGCCTTCAGACCTCAGGTTGGGGAGGACCGGNNGTTAGAGAGCTTCTGGAGGGGCTGGACGCGTTCAAGTCAGCGGGTCCGGATGCTCTCCACCCCAGGGTGCTGAGGGAGCTGGCTGGGGTTATTGCAGGGCCCCTGGCACGGCTCTACGAGCGATCGTGGTGCTTGGGCCAGGTGCCAGACGATTGGAAGGTAGCTAATGTGGTCCCCATCTTCAAAAAAGGGAAAAGGGAGGACCCGGGCAATTATAGGCCCGTCAGTCTTACCTCAATCCTGGGGAAGCTCTTTGAGAAGATCATCAAGGAGCACATTTGTGATGGGCCGGCATCCGAGATGATGCTCAGGGGCAATCAGCATGGATTTATTAGGGGGAGATCATGTCAGACCAACCTGATTGCCTTTTATGATCAGGTCACAAAGGCCATGGACGCAGGTGTCGCGGTGGATGTAGTCTTTCTGGACTTCAGCAAGGCCTTTGACACCGTCTCTCACCCCATCCTAATTAGTAAACNTAGGCGACTGTGGCATAGATGCCTACACGGTCAGATGGATGGATTGGCTGAAGGGTCGCACTCAGAGGGTGGTGGTGGNATGGATCATACTCGACTTGGGGGGAGGTGGGTAGTGGAGTCCCCCAGGGCTCGGTCCTGGGGCCTGCGCTGTTCAATNTCTTCNATCAGCGATCTTGATGTTGGGGTGGAGAGCAACCTGTTTAAATTCGCTGATGACACCAAAATTTGGGGGGAGGTGAGCACGCTAGCAGGGAGAGAGAGATTGCAGAAGGATCTGGATAGGTTACAGGGGTGGGCAGACAGGAACAGGATGCGTTTCAATACGGACAAGTGCAGGGTGCTGCACTTGGGTAGTAGGAACCAGCAGCACACTTATACGATGGGGAGCTCCCTACTTGAGAGCACGGAGGCGGAAAGGGATCTTGGTGTCATTATTGACTCCAAGATGAACATGGGCCGACAATGCGAGGTCATGGTTGGCAGGGCTAACCGGACCTTGTCGTGCATCCACAGGTGCATCTCGAGTAGAGCCAGGGAGGTGATCCTCCCCCTCTATGCGACGCTGGTCAGGCCGCAGCTGGAGTATTGTGTCCAGTTCTGTGCGCCCCATTTCAGGAGGGATGTGGACAACATGGAGAGGGTCCAGAGGAGGGCCACCCGCATGATCCGGGGACAACAGGGCAGACCCTACAGTGAGAGACTGCGGGACTTGAACCTATTCAGCCTCCACAAGAGAAGGCTGAGGGGGGACCTGGTGACCGTCTATAAACTCACTAGGGGGAACCAGAAGGGTTTGGGGGAGACGCTGTTTCCCCTAGCCCCCGCTGGCATAACAAGGAATAATGGGCACAAGTTGATGGAGAGGAGGTACAGATTGGACATCCGAAAAAACTACTTCACAGTCAGGGCGGCTAGGAGCTGGAACCAACTTCCAAGGGAGGTGGTGCTGGCCCCTACCCTGGGGATCTTTAAGAAGAGGCTGGATACTTACCTGGCTGGACTCGTCCCGTTTTTGTTTTTAGGGTGAGTGGTTTTGTTTGTGTTTTTGGGTTGTTCTCCCGCCCTGGCGGGGGGTCGGGCTAGAAGATCTATTAGGTCCNNNNNNNNNNNNNNNNNNNNNNNNNNNNNNNNNNNNNNNNNNNNNNNNNNNNNNNNNNNNNNNNNNNNNNNNNNNNNNNNNNNNNNNNNNNNNNNNNNNNNNNNNNNNNNNNNN
CR1_Mammalia                                 NNNNNNNNNNNNNNNNNNNNNNNNNNNNNNNNNNNNNNNNNNNNNNNNNNNNNNNNNNNNNNNNNNNNNNNNNNNNNNNNNNNNNNNNNNNNNNNNNNNNNNNNNNNNNNNNNNNNNNNNNNNNNNNNNNNNNNNNNNNNNNNNNNNNNNNNNNNNNNNNNNNNNNNNNNNNNNNNNNNNNNNNNNNNNNNNNNNNNNNNNNNNNNNNNNNNNNNNNNNNNNNNNNNNNNNNNNNNNNNNNNNNNNNNNNNNNNNNNNNNNNNNNNNNNNNNNNNNNNNNNNNNNNNNNNNNNNNNNNNNNNNNNNNNNNNNNNNNNNNNNNNNNNNNNNNNNNNNNNNNNNNNNNNNNNNNNNNNNNNNNNNNNNNNNNNNNNNNNNNNNNNNNNNNNNNNNNNNNNNNNNNNNNNNNNNNNNNNNNNNNNNNNNNNNNNNNNNNNNNNNNNNNNNNNNNNNNNNNNNNNNNNNNNNNNNNNNNNNNNNNNNNNNNNNNNNNNNNNNNNNNNNNNNNNNNNNNNNNNNNNNNNNNNNNNNNNNNNNNNNNNNNNNNNNNNNNNNNNNNNNNNNNNNNNNNNNNNNNNNNNNNNNNNNNNNNNNNNNNNNNNNNNNNNNNNNNNNNNNNNNNNNNNNNNNNNNNNNNNNNNNNNNNNNNNNNNNNNNNNNNNNNNNNNNNNNNNNNNNNNNNNNNNNNNNNNNNNNNNNNNNNNNNNNNNNNNNNNNNNNNNNNNNNNNNNNNNNNNNNNNNNNNNNNNNNNNNNNNNNNNNNNNNNNNNNNNNNNNNNNNNNNNNNNNNNNNNNNNNNNNNNNNNNNNNNNNNNNNNNNNNNNNNNNNNNNNNNNNNNNNNNNNNNNNNNNNNNNNNNAAATACCCGCATGGCTAACTGGCAAAGTCAAAGAGGCCATTGTAGGGGAAAAGGCATCTTTCAAAAAATGGAAAGAAAGTGAGGAGAACAGGGAAGCGTATAGTATGGCAGCTCGGGCCTGCAAACTAGAAATTAGGTGGGCCAAAAAAGAATTTGAGGAGCACCTTGCANNAGACTCCAAAGCCAGTAATAAAAAGTTCTTTAAATACATCAAAGGGAGGAAGCCAGCTAGAGAATCAGTGGGACCATTCGATGATNCACAGTGCAANAAGGTGACTCAAGAAAAAAGGAGATGGCAGAGAGACTNAATGAATTNTTTGCTTCGGTCTTTACTGAGGAAGACATTAGGGAGATTCCCACTCCCAAATTGTCTTTTGAGCAGACAGGTCAGAGGTACTNAGATATTGNNNNNNATGGTAAACGATGTTCTAGACCANATTGACGATGTAAAATCACTNGGACCAGATGGCATCCACCCAAGAGTTCTGAAGGAACTCAAGGGTGAAACTGTTGANNNNNNNNCAAAANNNTGTGCAACCGTATTGCAAATGGCCCTATGCCCAGAACANNNNAGTGTGTTCAATGNGGCTCCATCCATANNAGGAGGACTCTANGAGGNNCCAGGAAACTANAAGCCAATGAGTNNTCATTCCGTACCGGNNAAGTTGGTGGAGNNNCAAAGAGTAGACNNNNNNNNNNTAGCACATCNNAAACATAACCTACTAGGAGAAAGGCAACATGGTTTCTGTAAGGGGAAATCATGCCTGACTAATCTATTAGAGTTCTTTGAGGGGGTAAATAANCATGTGGACAAGGAGAAACCAGTGGATATAATTTATTTAGACTTTCAAAAAGCCTTTGACAAGGTTCCACACCAAAACTTTTTTTTAAAAACTGAGTCACCATGGGATTTGGGGGAATGTTTTGTCATGGATAAACTGGCTGAGAGACAGGAAACAAAAGGTAGAGATAANATGGGCACTTCTCTGGATGGAGAANNNGTGNTAGTGGGGTCCCCCAGGGATCAGTGCTGGGACCAGTCTTATTTAACATTTTTNATAAATGATCTGGAAGAGGGAGTGCACAGTGAAATCTCCAAGTTTGCAGATGACACTAAGCTCTTCCGGGTAGTGAAATGCCAAGCTGATGGGGATAAACTGCAGGAAGATCTCACAAGGCTGTGTGAGTGGGCAGAAAAGTGGCAGATGAGCTTCAGTGTGGGCAAGTGTAAGGTAATGCATTTAGGGAAAAATAATCCAAACTATACTTANAAGATGATGGGCTCTGAGCTATCAGTTACGACCCAGGAAAGGGATCTAGGAGTCATTGTAGACTATTCCCTGAACATCAGCCNNCAATGTGCTGTANNNGCCAAAAAGGCCAACAAAATNCTGGGCATCATCAGGAAGGGNATTGGAAACAAAACAGAAAACATTATCCTACCTTTGTGCAAAACCATAGTATATCCACACCTGGAATACTGTGTGCAGTTCTGGTTGCCGCACCTCAAGAAAGNNNNNNNNNNCATACAGAGNNNNCTGAGAAGGGTAATTAAAATGATCAAGGAGATGGAAGGCNNTTTATACGAGGATAGACTGTTTGTTTTAAACNNNTTTAGTCTGGAAAGACGAAGGCTGAGAGGGGATATGATCAAAGTCTATAAAACCATGAAGGGTATGGATAAGGTGAACATAGACNNNTTGTTCACCAAATCCCAGAATACTAGAACTAGGGNNCAGCCTTTGAAGCTTGAAAGTTTTAGGGACAAANNNNNNNNNNNNNNNNNNNNNNNNNNNNNNNNNNNNNNNNNNNNNNNNNNNNNNNNNNNNNNNNNNNNNNNNNNNNNNNNNNNNNNNNNNNNNNTAAAAAAAGGTGTAGACTCATTTACAGGGGNNNNNNNNNNNNNNNNNNNNNNNNNNNNNNNNNNNNNNNNNNNNNNNNNNNNNNNNNNNNNNNNNNNNNNNNNNNNNNNNNNNNNNNNNNNNNNNNNNNNNNNNNNNNNNNNNNNNNNNNNNNNNNNNNNNNNNNNNNNNNNNNNNNNNNNNNNNNNNNNNNNNNNNNNNNNNNNNNNNNNNNNNNNNNNNNNNNNNNNNNNNNNNNNNNNNNNN
CR1_Ornithorhynchus                          NNNNNNNNNNNNNNNNNNNNNNNNNNNNNNNNNNNNNNNNNNNNNNNNNNNNNNNNNNNNNNNNNNNNNNNNNNNNNNNNNNNNNNNNNNNNNNNNNNNNNNNNNNNNNNNNNNNNNNNNNNNNNNNNNNNNNNNNNNNNNNNNNNNNNNNNNNNNNNNNNNNNNNNNNNNNNNNNNNNNNNNNNNNNNNNNNNNNNNNNNNNNNNNNNNNNNNNNNNNNNNNNNNNNNNNNNNNNNNNNNNNNNNNNNNNNNNNNNNNNNNNNNNNNNNNNNNNNNNNNNNNNNNNNNNNNNNNNNNNNNNNNNNNNNNNNNNNNNNNNNNNNNNNNNNNNNNNNNNNNNNNNNNNNNNNNNNNNNNNNNNNNNNNNNNNNNNNNNNNNNNNNNNNNNNNNNNNNNNNNNNNNNNNNNNNNNNNNNNNNNNNNNNNNNNNNNNNNNNNNNNNNNNNNNNNNNNNNNNNNNNNNNNNNNNNNNNNNNNNNNNNNNNNNNNNNNNNNNNNNNNNNNNNNNNNNNNNNNNNNNNNNNNNNNNNNNNNNNNNNNNNNNNNNNNNNNNNNNNNNNNNNNNNNNNNNNNNNNNNNNNNNNNNNNNNNNNNNNNNNNNNNNNNNNNNNNNNNNNNNNNNNNNNNNNNNNNNNNNNNNNNNNNNNNNNNNNNNNNNNNNNNNNNNNNNNNNNNNNNNNNNNNNNNNNNNNNNNNNNNNNNNNNNNNNNNNNNNNNNNNNNNNNNNNNNNNNNNNNNNNNNNNNNNNNNNNNNNNNNNNNNNNNNNNNNNNNNNNNNNNNNNNNNNNNNNNNNNNNNNNNNNNNNNNNNNNNNNNNNNNNNNNNNNNNNNNNNNNNNNNNNNNNNNNNNNNNNNNNNNAAACCCTGCATGGCTAACTGGCAGGGTAAAAGAGGTCATCGGAGGGAAAAAGTCATCCTTTAAAAANTGGAAAGAGAGTGAGGAGAACAGGGAAGCATATAGTGTGGCAGCTCGGGCCTGCAAACAGGAAATTAGGCGGGCCAAAAAGGAGTTTGAAGAGCACCTTGCANNAGACGCCAAAGCTAATAACAAAAGATTCTTCAAATATATCAAAAGCAGGAAGCCGGCTAGGGAATCAGTGGGGCCACTTGACGATNCGTGGGGTAANAAGGTGCAAGGGATGAAAAGGAGATGGCCGAGAGGCTCAATGAATTCTTTAGTTCGGTCTTTACTGAGGAAGATGTTAGAGAGATTCCCACACCCAAATTGTTTTTTGAGCAGACAGGTCAGAGGAACTNGGATATTGNNNNNNATGGTGACCGATGTTTTAGACCAAATTGATGATGTAAAATCACCGGGACCGGATGGCATCCACCCGAGAGTTCTGAAGGAACTCGGAGGGGAAGTTGCGGAACTCCTGGCGAGAGTGTGTAACCTATCGTTACAAACGGCCACTGTACCGGAGGACTGGCGGATCGCCAATGTAACTCCCATCTATAAGAAGGGTTCCAGAGGTGATCCTGGGAATTATAGACCGGTGAGTCTCACTTCTATACCTGGCAAATTAGTAGAATCTATAATTAAGTTTAGGATCAGTGAGCACTTAGAAAAACACAACCTGTTGGGGGAAAGACAACATGGTTTCTGTAAGGGGAAATCATGCCTCACTAATCTGCTGGAGTTCTTTGAAGGGGTCAATAAGCATGTGGATAGAGGGGAACCAGTGGACATAATATATTTAGATTTTCAAAAGGCCTTTGACAAGGTTCCACACCAAAGGCTTTTNAAAAAAACTGAGTCACCATGGGATTGGAGGGAATGTTCTGTCATGGATAAACTGGCTAAAAGACAGGAAACAAAGGGTAGGGATAANACGGCCACTTTTCGGGATGGAGAANNNGTGNTAGTGGGGTCCCCCAGGGATCGGTGCTGGGACCAGTTTTGTTTAACATCTTCNATAAATGATCTGGAAGAGGGAGTGCGCAGTGAAATCTCCAAGTTTGCAGATGACACTAAGCTCTTCCGGGTGGTGAAATGCCGTGCAGATGGGGATAAACTGCAGGAAGACCTCATAAAGCTGAGTGAGTGGGCCGAAAAATGGCAGATGAGCTTCAGTGTGAGCAAGTGCAAGGTAATGCACCTAGGGAAAAATAATCCAAATTACAACTACGCGATGATGGGCTCGGAGCTATCAGTCACGACTCAGGAAAGAGATCTCGGAGTCATTGTTGACTGTTCTTTTAACATCGGTCNNCAATGTGCGGCAGCAGCCAAAAAGGCCAACCGAATGCTGGGCATCATCAGGAAGGGGATAGAAAACGAAACAAAAGGCATAGTTTTGCCACTATATAAAACCACGGTACGCCCGCACCTGGAATACCGCGTGCAGTTCTGGTCGCCGCATCTTAGGAAGGACATAATAGAGCTGGAGAAGGTACAGAGAAGGGCAACCAAGATGATCGGGGGGATGGAGAAGCTTCCGTACGAGGATAGACTGAAAAGATTAGGACTCTTCAGTCTGGAAAGACGAAGGCTGAGAGGGGACATGATTGAAGTCTACAAAATCATGAAGGGTGTGGACAGGGCGAACACGGAATTGTTGTTCACCAAATCCCACAACACCAGGACGAGGGGGCACCCACTGAAGCTTGAAGGTGGTAGGTTCAAAACAAACAAAAGGAAACACTTCTTCACACAGCGGGTGGTAAGCATATGGAATTCGTTACCACAGGAAGTTGTGCAGGCCGAAAATATCAGTAGGTTCAAGAGGGGTTTGGATAAATTCATGGACGAGCGGGGAAAAGTTAGGGATGTTAGATGGTACATCCCTAACATTAGGATGGATGTCAAGGAGGGCAACCATCACACGGTTCCTCCAAGCATCCTGTTGCCANNNNNNNNNNNNNNNNNNNNNNNNNNNNNNNNNNNNNNNNNNNNNNNNNNNNNNNNNNNNNNNNNNNNNNNNNNNNNNNNNNNNNNNNNNNNNNNNNNNNNNNNNNNNNNNNNN
CR1_2_Xt_Xenopus                             NNNNNNNNNNNNNNNNNNNNNNNNNNNNNNNNNNNNNNNNNNNNNNNNNNNNNNNNNNNNNNNNNNNNNNNNNNNNNNNNNNNNNNNNNNNNNNNNNNNNNNNNNNNNNNNNNNNNNNNNNNNNNNNNNNNNNNNNNNNNNNNNNNNNNNNNNNNNNNNNNNNNNNNNNNNNNNNNNNNNNNNNNNNNNNNNNNNNNNNNNNNNNNNNNNNNNNNNNNNNNNNNNNNNNNNNNNNNNNNNNNNNNNNNNNNNNNNNNNNNNNNNNNNNNNNNNNNNNNNNNNNNNNNNNNNNNNNNNNNNNNNNNNNNNNNNNNNNNNNNNNNNNNNNNNNNNNNNNNNNNNNNNNNNNNNNNNNNNNNNNNNNNNNNNNNNNNNNNNNNNNNNNNNNNNNNNNNNNNNNNNNNNNNNNNNNNNNNNNNNNNNNNNNNNNNNNNNNNNNNNNNNNNNNNNNNNNNNNNNNNNNNNNNNNNNNNNNNNNNNNNNNNNNNNNNNNNNNNNNNNNNNNNNNNNNNNNNNNNNNNNNNNNNNNNNNNNNNNNNNNNNNNNNNNNNNNNNNNNNNNNNNNNNNNNNNNNNNNNNNNNNNNNNNNNNNNNNNNNNNNNNNNNNNNNNNNNNNNNNNNNNNNNNNNNNNNNNNNNNNNNNNNNNNNNNNNNNNNNNNNNNNNNNNNNNNNNNNNNNNNNNNNNNNNNNNNNNNNNNNNNNNNNNNNNNNNNNNNNNNNNNNNNNNNNNNNNNNNNNNNNNNNNNNNNNNNNNNNNNNNNNNNNNNNNNNNNNNNNNNNNNNNNNNNNNNNNNNNNNNNNNNNNNNNNNNNNNNNNNNNNNNNNNNNNNNNNNNNNNNNNNNNNNNNNNNNNNNNNAATCACCCTATGTGGCTTAACTCTGAGGTAAAGAAGTTAATAGGGAGAAAAAGGAAAGCTTTTAAGAAATATAAGTCGGGGACAGTAGCTGCGTTTAATGAATATAAACACTATAACAAGTGTTGTAAAGCAATCCGGAAGGCAAAGATAGAAAATGAGGAGCGCATCGCGGNNNNNCAGGCCAAGACTAACCCCAAAAGTTTTTTANNNTATATTAATAGTAAAAAGATGCAGGTTGAGGGTGGGCCCATTAGTTATAGTAANCAATATGGTTACAGCGGANNNTACAGAAAGGCAGATGTGCTTAACCAGTTCTTTTCTTCTGTGTATACAGTAGAGGAGCCAGTGGGCCAAGTCCCACCCAATAGCTGCACTGTTGTACACAGTGGTTGGNNNCACAGGATAGGTNNNNNNNNNNNNNNNNNNGCTTGGGTTACACACGATGAAATGAAGGCACCTGGGCCAGATGGAATACACCCTCGGGTACTGAGAGAGCTAGGGGCAGAATTGCAGTGGCCCTTGTTTCTGATATTCTCAGACTCGCTTTCATCAGGTATGGTACCTAGGGATTGGAAGAAGGCGAATGTCATTCCCATATTTAAAAAGGGAGTAAGATCTCAGCCTGGCAATTATAGGCCTGTAAGTTTGACATCCGTGGTGGGCAAGTTATTTGAAGGCTTGTTAAGGGATCACATCANAAATTATGTAGTGGAGAATGCCATTATGAGCAGTAATCAGCATGGCTTTATGAAGGACAGGTCATGTCAGACCAATTTAATTGCTTTTTATGATGAGGTAAGTAAGAAGCTGGACAGTGGGGATGCAGTAGATATAATCTATTTGGATTTTGCCAAAGCATTTGATACCGTTCCCCACAAACGACTGCTTTCTAAGCTAAGGTCTATTGGTCTTAGTGAAGTCGTTTGCACATGGATAGAAAACTGGCTACAGGATCGGGTACAGAGGGTGGTTGTTAATGGTACATTCTCTACTTGGAATAAGGTTCTCAGTGGGGTCCCTCAGGGTTCTGTACTGGGTCCACTTTTGTTTAATTTGTTCATAAATGACTTAGGGGAGGGTATTATGAGTAATGTATCAGTGTTTGCAGATGACACAAAACTCTGCAGACCAGTCAATTCTATCCAGGATGTGACATCCCTGCAGCAGGATCTTGACCAACTGGCAATCTGGGCGGCTAAGTGGCAGATGAGATTTAATGTGGATAAATGTAAGGTCATGCACCTGGGATGTAAAAATATGCAAGCCCCGTATACCCTTAATGGGACTGCACTAGGCAAATCCATAATGGAGAAGGACCTTGGAGTCCTTGTAGATAATAAACTTGGCTGTAGCAAGCAATGCCAGGCAGCAGCTGCAAGGGCAAACAAGGTTTTGAGCTGTATTAAAAGGGGTATAGATTCACGGGAGGAGGGGGTTATTCTTCCCCTTTACAGAGCGCTGGTAAGGCCCCATCTAGAATATGCTGTTCAGTTTTGGTCTCCNNAGCTCAAACGGGACATTATTGAGTTAGAGAGGGTCCAGAGAAGGGCAACTAAGCTGGTAAAGGGTATGGAAAGTCTCAGTTATGAAGAAAGACTGGCCAAGTTGGGTCTGTTTACACTGGAGAAGAGGCGCTTAAGAGGTGACATGATAACTATGTATAAATATATAAGGGGATCATATAAACNNNNNNNNNNNNNNNNCTTTCTAATGTTTATTTACCGACGGACACGAGGNCACCCACTCCGTTTAGAAGAAGGGAGGTTCANTTTAAATATTCGGAAAGGATTTTTTACNGTGAGAGCTGTGAAGTTGTGGAATTCCCTCCCCGAATCAGTCGTGCTGGCTGATACATTATATAACTTTAAGAAGGGGCTGGATGGATTCTTAGCAAGTGAGGGAATATCTTGGAGTCAGGAAGGAATTTTTTCCCCTCTGCAACTAGTAGTTAGGCAGGTTATATATAGGCATTATGGTTGAACTTGATGGACNGTANNNNNNNNNNNNNNNNNNNNNNNNNNNNNNNNNNNNNNNNNNNNNNNNNNNNNNNNNNNNNNNNNNNNNNNNNNNNNNNNNNNNNNNNNNNNNNNNNNNNNNNNNNNNNNNNNN
CR1_X5b_Euteleostomi                         NNNNNNNNNNNNNNNNNNNNNNNNNNNNNNNNNNNNNNNNNNNNNNNNNNNNNNNNNNNNNNNNNNNNNNNNNNNNNNNNNNNNNNNNNNNNNNNNNNNNNNNNNNNNNNNNNNNNNNNNNNNNNNNNNNNNNNNNNNNNNNNNNNNNNNNNNNNNNNNNNNNNNNNNNNNNNNNNNNNNNNNNNNNNNNNNNNNNNNNNNNNNNNNNNNNNNNNNNNNNNNNNNNNNNNNNNNNNNNNNNNNNNNNNNNNNNNNNNNNNNNNNNNNNNNNNNNNNNNNNNNNNNNNNNNNNNNNNNNNNNNNNNNNNNNNNNNNNNNNNNNNNNNNNNNNNNNNNNNNNNNNNNNNNNNNNNNNNNNNNNNNNNNNNNNNNNNNNNNNNNNNNNNNNNNNNNNNNNNNNNNNNNNNNNNNNNNNNNNNNNNNNNNNNNNNNNNNNNNNNNNNNNNNNNNNNNNNNNNNNNNNNNNNNNNNNNNNNNNNNNNNNNNNNNNNNNNNNNNNNNNNNNNNNNNNNNNNNNNNNNNNNNNNNNNNNNNNNNNNNNNNNNNNNNNNNNNNNNNNNNNNNNNNNNNNNNNNNNNNNNNNNNNNNNNNNNNNNNNNNNNNNNNNNNNNNNNNNNNNNNNNNNNNNNNNNNNNNNNNNNNNNNNNNNNNNNNNNNNNNNNNNNNNNNNNNNNNNNNNNNNNNNNNNNNNNNNNNNNNNNNNNNNNNNNNNNNNNNNNNNNNNNNNNNNNNNNNNNNNNNNNNNNNNNNNNNNNNNNNNNNNNNNNNNNNNNNNNNNNNNNNNNNNNNNNNNNNNNNNNNNNNNNNNNNNNNNNNNNNNNNNNNNNNNNNNNNNNNNNNNNNNNNNNNNNNNNNNNNNNNNNNNNNNNNNNNNNNNNNNNNNNNNNNNNNNNNNNNNNNNNNNNNNNNNNNNNNNNNNNNNNNNNNNNNNNNNNNNNNNNNNNNNNNNNNNNNNNNNNNNNNNNNNNNNNNNNNNNNNNNNNNNNNNNNNNNNNNNNNNNNNNNNNNNNNNNNNNNNNNNNNNNNNNNNNNNNNNNNNNNNNNNNNNNNNNNNNNNNNNNNNNNNNNNNNNNNNNNNNNNNNNNNNNNNNNNNNNNNNNNNNNNNNNNNNNNNNNNNNNNNNNNNNNNNNNNNNNNNNNNNNNNNNNNNNNNNNNNNNNNNNNNNNNNNNNNNNNNNNNNNNNNNNNNNNNNNNNNNNNNNNNNNNNNNNNNNNNNNNNNNNNNNNNNNNNNNNNNNNNNNNNNNNNNNNNNNNNNNNNNNNNNNNNNNNNNNNNNNNNNNNNNNNNNNNNNNNNNNNNNNNNNNNNNNNNNNNNNNNNNNNNNNNNNNNNNNNNNNNNNNNNNNNNNNNNNNNNNNNNNNNNNNNNNNNNNNNNNNNNNNNNNNNNNNNNNNNNNNNNNNNNNNNNNNNNNNNNNNNNNNNNNNNNNNNNNNNNNNNNNNNNNNNNNNNNNNNNNNNNNNNNNNNNNNNNNNNNNNNNNNNNNNNNNNNNNNNNNNNNNNNNNNNNNNNNNNNNNNNNNNNNNNNNNNNNNNNNNNNNNNNNNNNNNNNNNNNNNNNNNNNNNNNNNNNNNNNNNNNNNNNNNNNNNNNNNNNNNNNNNNNNNNNNNNNNNNNNNNNNNNNNNNNNNNNNNNNNNNNNNNNNNNNNNNNNNNNNNNNNNNNNNNNNNNNNNNNNNNNNNNNNNNNNNNNNNNNNNNNNNNNNNNNNNNNNNNNNNNNNNNNNNNNNNNNNNNNNNNGCAGGGAACAAAAGAGAGAGAACATATTAAATGGANNNNNNNNNNNNNNNACAGTCATGCATACTGACCAGNNNNNNNNNNNNNNNNNNNNNNNNNNNNNNNNNNNNNNNNNNNNNNNNNNNNNNNNNNNNNNNNNNNNNNNNNNNNNNNNNNNNNNNNNNNNNNNNNNNNNNNNNNNNNNNNNNNNNNNNNNNNNNNNNNNNNNNNNNNNNNNNNNNNNNNNNNNNNNNNNNNNNNNNNNNNNNNNNNNNNNNNNNNNNNNNNNNNNNNNNNNNNNNNNNNNNNNNNNNNNNNNNNNNNNNNNNNNNNNNNNNNNNNNNNNNNNNNNNNNNNNNNNNNNNNNNNNNNNNNNNNNNNNNNNNNNNNNNNNNNNNNNNNNNNNNNNNNNNNNNNNNNNNNNNNNNNNNNNNNNNNNNNNNNNNNNNNNNGAAAGGGATTTAGGGGTTATTGTAGAAAAATCCTTGAATATCAGTCNNCAGTGYATGGCTGCAGTAAAAAAGGCAAACAGGATACTGGGGTACATCACCCGTGGGACAGNNNNAAAATCAGAAGAAGTGANNNNNNNNNNNNNNNNNNNNNNNNNNNNNNNNNNNNNNNNNNNNNNNNNNNNNNNNNNNNNNNNNNNNNNNNNNNNNNNNNNNNNNNNNNNNNNNNNNNNNNNNNNNNNNNNNNNNNNNNNNNNNNNNNNNNNNNNNNNNNNNNNNNNNNNNNNNNNNNNNNNNNNNNNNNNNNNNNNNNNNNNNNNNNNNNNNNNNNNNNNNNNNNNNNNNNNNNNNNNNNNNNNNNNNNNNNNNNNNNNNNNNNNNNNNNNNNNNNNNNNNNNNNNNNNNNNNNNNNNNNNNNNNNNNNNNNNNNNNNNNNNNNNNNNNNNNNNNNNNNNNNNNNNNNNNNNNNNNNNNNNNNNNNNNNNNNNNNNNNNNNNNNNNNNNNNNNNNNNNNNNNNNNNNNNNNNNNNNNNNNNNNNNNNNNNNNNNNNNNNNNNNNNNNNNNNNNNNNNNNNNNNNNNNNNNNNNNNNNNNNNNNNNNNNNNNNNNNNNNNNNNNNNNNNNNNNNNNNNNNNNNNNNNNNNNNNNNNNNNNNNNNNNNNNNNNNNNNNNNNNNNNNNNNNNNNNNNNNNNNNNNNNNNNNNNNNNNNNNNNNNNNNNNNNNNNNNNNNNNNNNNNNNNNNNNNNNNNNNNNNNNNNNNNNNNNNNNNNNNNNNNNNNNNNNNNNNNNNNNNNNNNNNNNNN
CR1-L3 Homo                                  NNNNNNNNNNNNNNNNNNNNNNNNNNNNNNNNNNNNNNNNNNNNNNNNNNNNNNNNNNNNNNNNNNNNNNNNNNNNNNNNNNNNNNNNNNNNNNNNNNNNNNNNNNNNNNNNNNNNNNNNNNNNNNNNNNNNNNNNNNNNNNNNNNNNNNNNNNNNNNNNNNNNNNNNNNNNNNNNNNNNNNNNNNNNNNNNNNNNNNNNNNNNNNNNNNNNNNNNNNNNNNNNNNNNNNNNNNNNNNNNNNNNNNNNNNNNNNNNNNNNNNNNNNNNNNNNNNNNNNNNNNNNNNNNNNNNNNNNNNNNNNNNNNNNNNNNNNNNNNNNNNNNNNNNNNNNNNNNNNNNNNNNNNNNNNNNNNNNNNNNNNNNNNNNNNNNNNNNNNNNNNNNNNNNNNNNNNNNNNNNNNNNNNNNNNNNNNNNNNNNNNNNNNNNNNNNNNNNNNNNNNNNNNNNNNNNNNNNNNNNNNNNNNNNNNNNNNNNNNNNNNNNNNNNNNNNNNNNNNNNNNNNNNNNNNNNNNNNNNNNNNNNNNNNNNNNNNNNNNNNNNNNNNNNNNNNNNNNNNNNNNNNNNNNNNNNNNNNNNNNNNNNNNNNNNNNNNNNNNNNNNNNNNNNNNNNNNNNNNNNNNNNNNNNNNNNNNNNNNNNNNNNNNNNNNNNNNNNNNNNNNNNNNNNNNNNNNNNNNNNNNNNNNNNNNNNNNNNNNNNNNNNNNNNNNNNNNNNNNNNNNNNNNNNNNNNNNNNNNNNNNNNNNNNNNNNNNNNNNNNNNNNNNNNNNNNNNNNNNNNNNNNNNNNNNNNNNNNNNNNNNNNNNNNNNNNNNNNNNNNNNNNNNNNNNNNNNNNNNNNNNNNNNNNNNNNNNNNNNNNNAAGAAACCAACATGGCCTCATAGAGTATTCTCTGATGTCAGATTTCAAAAGGACATGTATCAGAAGATGGAAAGAGGACATAATACCAAGGACAAAGAGAGACAGATATCACAAGCCTATAAGAATAGTGTCAGGAAGGCTAAAGCTCAGAACGAGCTGAGGCTTGCAAAAAAAGCTAAGGACAACAAAAAAAGACTTTTCAAAGCTATGTTCAGAGCAAGAAGAATAAGGAAANNNNNNNNNNNNNCAGACATGCAGATGGTGCAATTGTTAACAGATGACAAAGAGAAAGCAGAACTATTCAACTTCTATTTTGCTTCGTATCTTCTCCAAAGAGAACGATCTTCAAACCGAAAAGGGCAGAACAAAATTGAAGCCAATGGGCGAGGAGACTTAAGAAACCTGATACGTTCGTCGCAGGCCNNNNNNNNNNNNNNNNNNNNNNNNNNNNNNNNNNNNNNNGACGGCTCGCATCCTAGGGTACTGAAAGAATTTGCAGATGTCATCGCAGAGCCGCTAGNTATTATCTTTGAGANATCACGGAGGAGTGAAGAGGTGCCTGAGGAGTGCAAAAGGGCAACGGNNGTGCCTTCTTTTAAAAAGGGAAAAAAGACGAATCCTGGAAACTACAGACCGGTAAGCTTAACNTTGATCCCTGGAAGANNTCTAGAACAAATCATTAAACAGATGGTTTGCGAGCACCTAGAAGGGGAGAAATCACTAGGTAGCAACCAGCATGGGTTCATTAAGAGCAAGTCATGCCAAACTAATTATTTNNNCCTTTTTGATAGGGTTACTAAGAGGGTAGATCAGGGGAATGCCATAGATANAATGTATCTGGATTTCAGCAAGGCATTTGACAAAGTCTCTCATGATATCCTTGTGGACAAGANTGGGANAATATGGGCTGGACAGCATCACTTAGGNNTGGATTCACTGGTTGAACAACTATACCCAAGAGGTGTTGATNTAATGGATCGATGTCAACCTGGAGGGAGATCCNTAGTGGAGTGCCACAGGGCTCTGTCCTTGGCCCTGTGTNNNNTCAACATTTTTATCAATGACTTGGATGAAGACATAGAAGGCATGCTTATCAAATTTGCAGATGACACAAAGCTGGGAGGGATAGCTAATAGTNNGGATGACAGAATCAAGATTCAAAATGATCTTGACAGGCTGGAACGNTGGGCCGAAACCAACAAGATGAAATTTAACAGGGATAAATGTAAAGTCCTGCATTTAGGTTCAAAAAATCAACTGCACAAGTACAGGATGGAGAGGATCTGGCTTAGCAGCAGTTCACGTGAAAAAGACCTAGGGGTTTTAGTTGACCACAAGCTCAATATGAGCCAACAGTGTGATGTGGCTGCCAAAAAAGCTAATGCAATCTTAGGCTGCATTAATAGAAGTATAGTGTCCAGAWCAAGGGAGGTAATAGTCCCGCTGTACTCTGCGCTGGTCAGACCACATCTGGAGTATTGCGTTCAGTTCTGGGCACCACATTTTAAGAGGGACATTGACAAACTGGAGCGCGTCCAGAGAAGAGTGACCAGGATGGTGAAGGGTCTGGAAACCATGTCATATGAGGAACGGTTGAAGGAACTGGGGATGTTTAGCCTGGAGAAGAGAAGACTTAGAGGAGACATGATAGCTGTCTTCAAATATTTNGAAGGGCTGTCATGTGAAGAGGGATTAGACTTATTCTGTGTGGTNCCAGAGGGCAGAACTAGGATCAGTGGGTGGAAGTTACAGGGAGGCAGATTTAGNCTCAATATAAGGAAGAACTTTCTAACAATCAGAGCTGTCCAAAAATGGAATGGGCTGCCTTGGGAGGTAGTGAGCTCCCTGTCACTGGAGGTATTCAAGCAGAGGCTGGATGACCACTTGTCAGGGATGTTGTAGANNNNNNNNNNNNNNNNNNNNAGGGATTCCTGCATTGGATNGGGAGTTGGACTAGATGACCTCNNTAAGGTCCCTTCCAACTCTGAGATTNNNNNNNNNNNNNNNNNNNNNNNNNNNNNNNNNNNNNNNNNNNNNNNNNNNNNNNNNNNNNNNNNNNNNNNNNNNNNNNNNNNNNNNNNNNNNNNNNNNNNNNNNNNNNNNNNN
CR1-L3 ME Macropus                           NNNNNNNNNNNNNNNNNNNNNNNNNNNNNNNNNNNNNNNNNNNNNNNNNNNNNNNNNNNNNNNNNNNNNNNNNNNNNNNNNNNNNNNNNNNNNNNNNNNNNNNNNNNNNNNNNNNNNNNNNNNNNNNNNNNNNNNNNNNNNNNNNNNNNNNNNNNNNNNNNNNNNNNNNNNNNNNNNNNNNNNNNNNNNNNNNNNNNNNNNNNNNNNNNNNNNNNNNNNNNNNNNNNNNNNNNNNNNNNNNNNNNNNNNNNNNNNNNNNNNNNNNNNNNNNNNNNNNNNNNNNNNNNNNNNNNNNNNNNNNNNNNNNNNNNNNNNNNNNNNNNNNNNNNNNNNNNNNNNNNNNNNNNNNNNNNNNNNNNNNNNNNNNNNNNNNNNNNNNNNNNNNNNNNNNNNNNNNNNNNNNNNNNNNNNNNNNNNNNNNNNNNNNNNNNNNNNNNNNNNNNNNNNNNNNNNNNNNNNNNNNNNNNNNNNNNNNNNNNNNNNNNNNNNNNNNNNNNNNNNNNNNNNNNNNNNNNNNNNNNNNNNNNNNNNNNNNNNNNNNNNNNNNNNNNNNNNNNNNNNNNNNNNNNNNNNNNNNNNNNNNNNNNNNNNNNNNNNNNNNNNNNNNNNNNNNNNNNNNNNNNNNNNNNNNNNNNNNNNNNNNNNNNNNNNNNNNNNNNNNNNNNNNNNNNNNNNNNNNNNNNNNNNNNNNNNNNNNNNNNNNNNNNNNNNNNNNNNNNNNNNNNNNNNNNNNNNNNNNNNNNNNNNNNNNNNNNNNNNNNNNNNNNNNNNNNNNNNNNNNNNNNNNNNNNNNNNNNNNNNNNNNNNNNNNNNNNNNNNNNNNNNNNNNNNNNNNNNNNNNNNNNNNNNNNNNNNNNNNNNNNNNNNNNNNNNNNNNNNNNNNNNNNNNNNNNNNNNNNNNNNNNNNNNNNNNNNNNNNNNNNNNNNNNNNNNNNNNNNNNNNNNNNNNNNNNNNNNNNNNNNNNNNNNNNNNNNNNNNNNNNNNNNNNNNNNNNNNNNNNNNNNNNNNNNNNNNNNNNNNNNNNNNNNNNNNNNNNNNNNNNNNNNNNNNNNNNNNNNNNNNNNNNNNNNNNNNNNNNNNNNNNNNNNNNNNNNNNNNNNNNNNNNNNNNNNNNNNNNNNNNNNNNNNNNNNNNNNNNNNNNNNNNNNNNNNNNNNNNNNNNNNNNNNNNNNNNNNNNNNNNNNNNNNNNNNNNNNNNNNNNNNNNNNNNNNNNNNNNNNNNNNNNNNNNNNNNNNNNNNNNNNNNNNNNNNNNNNNNNNNNNNNNNNNNNNNNNNNNNNNNNNNNNNNNNNNNNNNNNNNNNNNNNNNNNNNNNNNNNNNNNNNNNNNNNNNNNNNNNNNNNNNNNNNNNNNNNNNNNNNNNNNNNNNNNNNNNNNNNNNNNNNNNNNNNNNNNNNNNNNNNNNNNNNNNNNNNNNNNNNNNNNNNNNNNNNNNNNNNNNNNNNNNNNNNNNNNNNNNNNNNNNNNNNNNNNNNNNNNNNNNNNNNNNNNNNNNNNNNNNNNNNNNNNNNNNNNNNNNNNNNNNNNNNNNNNNNNNNNNNNNNNNNNNNNNNNNNNNNNNNNNNNNNNNNNNNNNNNNNNNNNNNNNNNNNNNNNNNNNNNNNNNNNNNNNNNNNNNNNNNNNNNNNNNNNNNNNNNNNNNNNNNNNNNNNNNNNNNNNNNNNNNNNNNNNNNNNNNNNNNNNNNNNNNNNNNNNNNNNNNNNNNNNNNNNNNNNNNNNNNNNGTATCTCATGCTATTCTTGTGGAAAAGANTGGAGAGATGTGGACTAGANNNNNNCACTTAATTATGGATTTACTGGTTGAANNNNNNTACTCGCAAGGTGTTGATNTAATGGTTCAATGTCAACCAGGAGGGAGATCCNCAGTGGAATGCCCCAGGGATCTGTGCTTGGCCCTGTGCTGTTTAACATTTTTNATCAATGACTTGGATAAAGGCATAGATGGCATGCTTATCAAATTTGCAGATGACACAAAGCTGGGAGGGATAGCTAACAACTNGGATGACAGAGTCAGGATCCAAAAAGATCTTGACAGGCTAGAACATTGGGCTGAATCTAATAAGATGAAATTTAATAGGGATAAATGTAAAGTCTTACACTTGGGTTCAAAAAATCAACTTCACAAGTACAAGATGGGGGAGGCATGGTTAGACAGCAGTTTGTCTGAAAAAGATCTGGGGGTTTTAGTGGACTGCAAGCTCAATATGAGTCAGCAGTGTGATATGGCAGCCAAAAAAGCTAATGTAATCTTGGGCTGCATTAAGAGAGGCATAGCTTCCAGGAATAAGGAGGTGATAGTCCCACTGTACTCTGCCCTGGTCAGACCACATCTGGAGTATTGTGTTCAGTTCTGGGTACCACATTTTAGGAAGGACATTGATAAGCTGGAGAGTATCCAGAGGAGGGCAACCAGGATGGTGAAGGGCCTTGAGTTCATGCCATATGAGGATCAGTTGAAGGAACTGGGGATGTTTAGCCTGGAGAAGAGAAGACTCAGGGGGGACATGATAGCTGTCTTCAAGTATTTNGAAGGGCTGTCATGTGAAGAGGGATTAGACTTGTTCTGTTTGGCNCCAGAGGGCAGAACTAGGAGCAATGGGTGGAAGTTGCAAAGAGGCAAATTTAGGCTTGATGTAAGGAAAAACTTCCTAANNNTTAGAGCTGTCCAAAAGTGGAATGGACTGCCTTGGGAGGTGGTGGGTTCCCTCTCACTGGAGGTCTTCAAGCAGAGGCTGGATGACCACTTGTCAGATATGTTRTAGTNNNNNNNNNNNNNNNNNNNNRGGGATTCCTTTTGAGGTATGGATTNNGGACTAGATGGYCACNNTGAGGTTCCTTCCAACTCTANNNNNNNNNNNNNNNNNNNNNNNNNNNNNNNNNNNNNNNNNNNNNNNNNNNNNNNNNNNNNNNNNNNNNNNNNNNNNNNNNNNNNNNNNNNNNNNNNNNNNNNNNNNNNNNNNNNNNNN
Cobra                                        NNNNNNNNNNNNNNNNNNNNNNNNNNNNNNNNNNNNNNNNNNNNNNNNNNNNNNNNNNNNNNNNNNNNNNNNNNNNNNNNNNNNNNNNNNNNNNNNNNNNNNNNNNNNNNNNNNNNNNNNNNNNNNNNNNNNNNNNNNNNNNNNNNNNNNNNNNNNNNNNNNNNNNNNNNNNNNNNNNNNNNNNNNNNNNNNNNNNNNNNNNNNNNNNNNNNNNNNNNNNNNNNNNNNNNNNNNNNNNNNNNNNNNNNNNNNNNNNNNNNNNNNNNNNNNNNNNNNNNNNNNNNNNNNNNNNNNNNNNNNNNNNNNNNNNNNNNNNNNNNNNNNNNNNNNNNNNNNNNNNNNNNNNNNNNNNNNNNNNNNNNNNNNNNNNNNNNNNNNNNNNNNNNNNNNNNNNNNNNNNNNNNNNNNNNNNNNNNNNNNNNNNNNNNNNNNNNNNNNNNNNNNNNNNNNNNNNNNNNNNNNNNNNNNNNNNNNNNNNNNNNNNNNNNNNNNNNNNNNNNNNNNNNNNNNNNNNNNNNNNNNNNNNNNNNNNNNNNNNNNNNNNNNNNNNNNNNNNNNNNNNNNNNNNNNNNNNNNNNNNNNNNNNNNNNNNNNNNNNNNNNNNNNNNNNNNNNNNNNNNNNNNNNNNNNNNNNNNNNNNNNNNNNNNNNNNNNNNNNNNNNNNNNNNNNNNNNNNNNNNNNNNNNNNNNNNNNNNNNNNNNNNNNNNNNNNNNNNNNNNNNNNNNNNNNNNNNNNNNNNNNNNNNNNNNNNNNNNNNNNNNNNNNNNNNNNNNNNNNNNNNNNNNNNNNNNNNNNNNNNNNNNNNNNNNNNNNNNNNNNNNNNNNNNNNNNNNNNNNNNNNNNNNNNNNNNNNNNNNNNNNNNNNNNNNNNNNNNNNNNNNNNNNNNNNNNNNNNNTTGAAAGACAAAAAGGACAAGTATAAAAAATGGAAAGAGGGACACATAACTAAGGCAGAATATCAGCAGATAGCCAGAATCTGCAAAGATGAAGTCAGGAAAGCTAAGGCTCAGAATGAACAAAGACTTGCAACAAAAGTCAAAAATAATAAAAAAAGTTTCTTTCAACATATAAATAACAAGAAAAAAGTCAAGGAAACAATTGGTCCACTAATGGGAGAAAATGGCAAGAAAGTAACAGGCAACAGGGAGAAAGCAGAACTGCTTAACTCATTCTTTGCATCTGTCTTCACACAAAAAGAAAAAATAGCCCAACCTATCAAAAACAGAACTGTAAAAGACAGACTAGGAATACAAGTTAAAATAGGCAAGAAAATGGTAAGAGAACACCTGTCTACTCTAGATGAATTCAAATCACCAGGACCAGATGGATTACATCCCAGAGTTCTGAAGGAGCTGGCAGATGTGATCTCAGAACCACTGAACCATATCTTTCAAAAATCCTGGAGCACCGGGGAACTACCAGAGGACTGGAAAAGAGCTGATGTGGTTCCCATCTTCAAAAAAGGGAAAAAAACAGATCCAGGAAACTACAGACCAATCAGCCTAACATCAATACCTGGGAAGATCCTGGAAAAGATAATCAAGCAACAGATCTGCGAACACCTAGAAGCAAACAAAGTAATAACTAGAAGCCAACATGGGTTTGTTAAAAACAGATCATGCCAAACAAATCTTATTTCATTCTTTGACAAAGTGACTAAATTAGTGGACCAGCGAAATGCTGTGGACATAATATACTTGGACTTCAGTAAGGCATTTGACAAAGTAGACCACAACCTACTTCTTGGTAAGAGTAGAAAAATGTGGGATAGACAGCATCACCACCAGATGGATTTGCTGGCTGACAAACCGTACTCAACGTGTAGTCCTCTAATGGAACTACATCTACATGGAGGGAAGAAGNCAGTGGGGTACCACAAGGTTCTGTCTTGGGCCCAGTACTCTTCAATATCTTCNATAAATGATTTAGATGAGGGAATAGAAGGGGAACTCATCAAATTTGCAGATGACACCAAGCTGGCAGGAATAGCCAACACTCCAGAAGATAGGCTCAAGATCCAGAAGGATCTTGACAGACTTGAACACTGGGCCCTATCTAACAAAATGAAATTCAATGGTGAGAAAAGTAAGGTTCTACACTTAGGCAAGAAAAACCAAATGCACAGGTATAGAATAGGTGATACCTGGCTCAATAGCAGTAACTGTGAGAGGGATCTTGGAGTCCTAGTGGACAATCACTTAAATATGAGCCAGCAGTGTGCAGCAGCAGCCAAAAAAGCCAATACAATCCTAGGCTGCATTAACAGAGGGATAGAATCAAGATCACGTGAAGTGTTAATACCACTTTATAATGCCTTGGTAAGACCACACTTGGAATACTGCATCCAGTTTTGGTCACCACAATATAAAAAAGATGTTGAGACTCTAGAAAGAGTGCAGAGAAGAGCAACAAAGATGATTAGGGGACTGGAGGCTAAAACATATGAAGAACGGTTGCAGGAATTGGGTATGTCTAGTCTAATGAAAAGAAGGACTAGGGGTGACATGATAGCAGTGTTCCAATATTTGAGGGGCTGCCACAAAGAAGAGGGGGTCAAGCTATTCTCCAAAGCACCTGAAGGCAGGACAAGAAGCAATGGATGGAAACTAATCAAGGAGAGAAGCAACCTAGAACTAAGGAGAAATTTCCTGACAGTGAGAACAATTAATCAGTGGAACAACTTGCCTCCAGAAGTTGTGGGTGCTCCATCACTGGAGGTTTTTAAGAAGAGATTGGACAGCCATTTGTCTGAAATGGTANNNNNNNNNNNNNNNNNNNNNNNNNNNNNNNNNNNNNNNNNNNNNNNNNNNNNNNNNNNNNNNNNNNNNNNNNNNNNNNNNNNNNNNNNNNNNNNNNNNNNNNNNNNNNNNNNNNNNNNNNNNNNNNNNNNNNNNNNNNNNNNNNNNNNNNNNNNNNNNNNNNNNNNNNNNNNNNNNNNNNNNNNNNNNNNNNNNNNNNNNNNNNNN
Micrurus                                     NNNNNNNNNNNNNNNNNNNNNNNNNNNNNNNNNNNNNNNNNNNNNNNNNNNNNNNNNNNNNNNNNNNNNNNNNNNNNNNNNNNNNNNNNNNNNNNNNNNNNNNNNNNNNNNNNNNNNNNNNNNNNNNNNNNNNNNNNNNNNNNNNNNNNNNNNNNNNNNNNNNNNNNNNNNNNNNNNNNNNNNNNNNNNNNNNNNNNNNNNNNNNNNNNNNNNNNNNNNNNNNNNNNNNNNNNNNNNNNNNNNNNNNNNNNNNNNNNNNNNNNNNNNNNNNNNNNNNNNNNNNNNNNNNNNNNNNNNNNNNNNNNNNNNNNNNNNNNNNNNNNNNNNNNNNNNNNNNNNNNNNNNNNNNNNNNNNNNNNNNNNNNNNNNNNNNNNNNNNNNNNNNNNNNNNNNNNNNNNNNNNNNNNNNNNNNNNNNNNNNNNNNNNNNNNNNNNNNNNNNNNNNNNNNNNNNNNNNNNNNNNNNNNNNNNNNNNNNNNNNNNNNNNNNNNNNNNNNNNNNNNNNNNNNNNNNNNNNNNNNNNNNNNNNNNNNNNNNNNNNNNNNNNNNNNNNNNNNNNNNNNNNNNNNNNNNNNNNNNNNNNNNNNNNNNNNNNNNNNNNNNNNNNNNNNNNNNNNNNNNNNNNNNNNNNNNNNNNNNNNNNNNNNNNNNNNNNNNNNNNNNNNNNNNNNNNNNNNNNNNNNNNNNNNNNNNNNNNNNNNNNNNNNNNNNNNNNNNNNNNNNNNNNNNNNNNNNNNNNNNNNNNNNNNNNNNNNNNNNNNNNNNNNNNNNNNNNNNNNNNNNNNNNNNNNNNNNNNNNNNNNNNNNNNNNNNNNNNNNNNNNNNNNNNNNNNNNNNNNNNNNNNNNNNNNNNNNNNNNNNNNNNNNNNNNNNNNNNNNNNNNNNNNNNNNNNNNNNTTGAAAGACAAAAAGGACAAGTATAAAAAATGGAAAGAGGGACACATAACTAAGGCAGAATATCAGCAAATAGCCCGAATCTGCAAAGATGAAGTCAGGAAAGCTAAGGCTCAGAATGAACAAAGACTTGCAACAAAAGTCAAAAATAATAAAAAAAGTTTCTTTCAACATATAAAAAACAAGAAAAAAGTCAAGGAAACAATTGGTCCACTAATGGGAGAAAATGGCAAGAAGGTGACAGGCAGCAGGGAGAAAGCAGAACTGCTTAACTCATTCTTTGCATCTGTCTTCACACAAAAGGAAAAAATAGTCCAACCTATCAAAAACAGAACTGTAAAAGACAGACTAGGAATACAAGTTAAAATAGGCAAGAAAATGGTAAGAGAACACCTGTCTACTCTAGATGAGTTCAAATCACCAGGACCAGATGGATTACATCCCAGAGTTCTGAAGGAGCTGGCAGATGTGATCTCAGAACCACTGAACCATATCTTTCAAAGATCCTGGAGCACCGGGGAACTACCAGAGGACTGGAAAAGAGCTGATGTGGTTCCCATCTTCAAAAAAGGGAAAAAAATAGATCCAGGAAACTACAGACCAATCAGCCTGACATCAATACCTGGGAAGATCCTGGAAAAGATAATCAAGCAACAGATCTGCGAACACCTAGAAGCAAACAAAGTTATAACCAGAAGCCAACATGGGTTTGTCAAAAACAGATCATGCCAAACAAATCTTATTTCATTCTTTGACAAAGTGACTAAATTAGTGGACCAGCGAAATGCTGTGGACATAATATACTTAGACTTCAGTAAGGCATTTGACAAAGTAGACCACAACCTACTTCTTGGTAAGAGTAGAAAAATGTGGGATAGACAGCATCACCACCAGATGGATTTGCTGGCTGACAAACCGTACTCAACGTGTAGTCCTCTAATGGAACTACATCTACATGGAGGGAAGAAGNCAGTGGGGTACCCCAAGGTTCTGTCTTGGGCCCAGTACTCTTCAATATCTTCNATAAATGATTTAGATGAGGGAATAGAAGGGGAACTCATCAAATTTGCAGATGACACCAAGCTGGCAGGAATAGCCAACACTCCAGAAGATAGGCTCAAGATCCAGAAGGATCTTGACAGACTTGAACACTGGGCCCTATCTAACAAAATGAAATTCAATGGTGAGAAAAGTAAGGTTTTACACTTAGGCAAGAAAAACCAAATGCACAGGTACAGAATAGGTGATACCTGGCTCAATAGCAGTAACTGTGAGAGGGATCTTGGAGTCCTAGTGGACAATCACTTAAATATGAGCCAGCAGTGTGCTGCAGCTGCCAAAAAAGCCAATGCAATCCTAGGCTGCATTAACAGAGGGATAGAATCAAGATCACGTGAAGTGTTAATACCACTTTATAATGCCTTGGTAAGACCACACTTGGAATACTGCATCCAGTTTTGGTCACCACAATATAAAAAAGATGTTGAGACTCTAGAAAGAGTGCAGAGAAGAGCAACAAAGATGATTAGGGGACTGGAGGCTAAAACATATGAAGAACGGTTGCAGGAATTGGGTATGTCTAGTCTAATGAAAAGAAGGACTAGGGGTGACATGATAGCAGTGTTCCAATATTTGAGGGGCTGCCACAAAGAAGAGGGGGTCAACCTATTCTCCAAAGCACCTGAAGGCAGGACAAGAAGCAATGGATGGAAACTAATCAAGGAGAGAAGCAACCTAGAACTAAGGAGAAATTTCCTGACAGTGAGAACAATTAATCAGTGGAACAGCTTGCCTCCAGAAGTTGTGGGTGCTCCATCACTGGAGGTTTTTAAGAAGAGATTGGACAGCCATTTGTCTGAAATGGTANNNNNNNNNNNNNNNNNNNNNNNNNNNNNNNNNNNNNNNNNNNNNNNNNNNNNNNNNNNNNNNNNNNNNNNNNNNNNNNNNNNNNNNNNNNNNNNNNNNNNNNNNNNNNNNNNNNNNNNNNNNNNNNNNNNNNNNNNNNNNNNNNNNNNNNNNNNNNNNNNNNNNNNNNNNNNNNNNNNNNNNNNNNNNNNNNNNNNNNNNNNNNNN
Thamnophis                                   NNNNNNNNNNNNNNNNNNNNNNNNNNNNNNNNNNNNNNNNNNNNNNNNNNNNNNNNNNNNNNNNNNNNNNNNNNNNNNNNNNNNNNNNNNNNNNNNNNNNNNNNNNNNNNNNNNNNNNNNNNNNNNNNNNNNNNNNNNNNNNNNNNNNNNNNNNNNNNNNNNNNNNNNNNNNNNNNNNNNNNNNNNNNNNNNNNNNNNNNNNNNNNNNNNNNNNNNNNNNNNNNNNNNNNNNNNNNNNNNNNNNNNNNNNNNNNNNNNNNNNNNNNNNNNNNNNNNNNNNNNNNNNNNNNNNNNNNNNNNNNNNNNNNNNNNNNNNNNNNNNNNNNNNNNNNNNNNNNNNNNNNNNNNNNNNNNNNNNNNNNNNNNNNNNNNNNNNNNNNNNNNNNNNNNNNNNNNNNNNNNNNNNNNNNNNNNNNNNNNNNNNNNNNNNNNNNNNNNNNNNNNNNNNNNNNNNNNNNNNNNNNNNNNNNNNNNNNNNNNNNNNNNNNNNNNNNNNNNNNNNNNNNNNNNNNNNNNNNNNNNNNNNNNNNNNNNNNNNNNNNNNNNNNNNNNNNNNNNNNNNNNNNNNNNNNNNNNNNNNNNNNNNNNNNNNNNNNNNNNNNNNNNNNNNNNNNNNNNNNNNNNNNNNNNNNNNNNNNNNNNNNNNNNNNNNNNNNNNNNNNNNNNNNNNNNNNNNNNNNNNNNNNNNNNNNNNNNNNNNNNNNNNNNNNNNNNNNNNNNNNNNNNNNNNNNNNNNNNNNNNNNNNNNNNNNNNNNNNNNNNNNNNNNNNNNNNNNNNNNNNNNNNNNNNNNNNNNNNNNNNNNNNNNNNNNNNNNNNNNNNNNNNNNNNNNNNNNNNNNNNNNNNNNNNNNNNNNNNNNNNNNNNNNNNNNNNNNNNNNNNNNNNNNNNNNNNNNNTTGAAAGACAAAAAGGACAAGTATAAAAAGTGGAAAGAGGGGCACATAACTAAGGCAGAATATCAGCAAATAGCCCGAGCCTGCAAAGATGAAGTGAGGAAAGCTAAGGCTCACAATGAACAAAGGCTTGCAACAAAAGTAAAAAATAACAAAAAAAGCTTCTTCCAACATATTAAAAACAAGAAAAAAGTCAAGGAAACAATTGGTCCATTGCTGGGAGAAAGTGGCAAGAAGGTGACAAGCAACAGGGAGAAAGCAGAACTACTTAACTCATTTTTTGCATCTGTCTTTACACAAAGGGAAAAAACAGTCCAACCTATCAAAAACAGCACCACAAAAAACAGATTAGGAATACAAGTTAAAATAGGCAAGAAAATGGTAAGAGAACACCTGTCTACCCTAGATGAGTTCAAATCACCAGGACCAGATGGATTACATCCCAGAGTTCTGAAGGAACTGGCAGATGTGATCTCAGAACCACTGAACTATATCTTTCAAAGATCCTGGAGCACCGGGGAACTACCAGAGGACTGGAAAAGAGCTGATGTGGTTCCCATCTTCAAAAAAGGGAAAAAAATAGATCCAGGAAACTACAGACCAATCAGCCTGACATCAATACCTGGGAAGATTCTGGAAAAGATAATCAAGCAACAAATCTGCGAACACCTAGAAGCAAACAAAGTAATAACCAGAAGCCAACATGGGTTTGTCAAAAACAGATCATGCCAGACAAATCTTATTGCATTCTTTGACAAAGTGACAAAATTAGTGGACCAGAGAAATGCTGTGGATATAATTTACTTGGACTTCAGTAAGGCATTTGATAAAGTAGACCACAACCTACTACTTGATAAAAGTAGAAAAATGTGGGATAGACAGCATCACCACCAGATGGATTTGCTGGCTGACCAACCGCACTCAACGTGTAGTCCTCCAATGGAACTGCATCTACATGGAGGGAAGATGNCAGTGGGGTACCCCAAGGCTCTGTTTTGGGCCCAGTACTCTTCAACATCTTCNATCAATGATTTAGATGAGGGAATAGAAGGGGAACTCATCAAATTTGCAGATGACACCAAGCTGGCAGGAATAGCCAACACTCCAGAAGATAGGCTCAAGATACAGAAGGATCTTGACAGACTTGAACATTGGGCCCTATCTAACAAAATGAAATTCAATGGTGAAAAAAGTAAGGTTCTACATTTAGGCAAGAAAAACAAAATGCACAGGTACAGTATAGGTGGTACCTTGCTCAATAGTAGTAACTGTGAGAGGGATCTTGGAGTCCTAGTGGACAACCATTTAAATATGAGCCAGCAGTGTGCAGCAGCTGCCAAAAAAGCCAACACAGTTCTAGGCTGCATAAACAGAGGGATAGAATCAAGATCACGTGAAGTGTTAATACCACTTTATAATGCCTTGGTAAGGCCACACTTGGAATACTGCATCCAGTTTTGGTCACCACAATATAAAAAAGATGTTGAGACTCTAGAAAGAGTGCAGAGAAGAGCAACAAAGATGATTAGGGGACTGGAGGCTAAAACATATGAAGAACGGTTGCAGGAACTGGGTATGTCTAGTTTAATGAAAAGAAGGACTAGGGGAGACATGATAGCAGTGTTCCAATATCTGAGGGGCTGCCACAAAGAAGAGGGAGTCAAGCTATTCTCCAAAGCACCTGAAGGCAGGACAAGAAGCAATGGATGGAAACTAATCAAGGAGAGAAGCAACCTAGAACTAAGGAGAAATTTCCTGACAGTGAGAACAATTAATCAGTGGAACAGCTTGCCTCCAGAAGTTGTGGGTGCTCCAACACTGGAAGTTTTTAAGAAGAGATTGGACAGCCATTTGTCTGAAATGGTANNNNNNNNNNNNNNNNNNNNNNNNNNNNNNNNNNNNNNNNNNNNNNNNNNNNNNNNNNNNNNNNNNNNNNNNNNNNNNNNNNNNNNNNNNNNNNNNNNNNNNNNNNNNNNNNNNNNNNNNNNNNNNNNNNNNNNNNNNNNNNNNNNNNNNNNNNNNNNNNNNNNNNNNNNNNNNNNNNNNNNNNNNNNNNNNNNNNNNNNNNNNNNN
Sibon                                        NNNNNNNNNNNNNNNNNNNNNNNNNNNNNNNNNNNNNNNNNNNNNNNNNNNNNNNNNNNNNNNNNNNNNNNNNNNNNNNNNNNNNNNNNNNNNNNNNNNNNNNNNNNNNNNNNNNNNNNNNNNNNNNNNNNNNNNNNNNNNNNNNNNNNNNNNNNNNNNNNNNNNNNNNNNNNNNNNNNNNNNNNNNNNNNNNNNNNNNNNNNNNNNNNNNNNNNNNNNNNNNNNNNNNNNNNNNNNNNNNNNNNNNNNNNNNNNNNNNNNNNNNNNNNNNNNNNNNNNNNNNNNNNNNNNNNNNNNNNNNNNNNNNNNNNNNNNNNNNNNNNNNNNNNNNNNNNNNNNNNNNNNNNNNNNNNNNNNNNNNNNNNNNNNNNNNNNNNNNNNNNNNNNNNNNNNNNNNNNNNNNNNNNNNNNNNNNNNNNNNNNNNNNNNNNNNNNNNNNNNNNNNNNNNNNNNNNNNNNNNNNNNNNNNNNNNNNNNNNNNNNNNNNNNNNNNNNNNNNNNNNNNNNNNNNNNNNNNNNNNNNNNNNNNNNNNNNNNNNNNNNNNNNNNNNNNNNNNNNNNNNNNNNNNNNNNNNNNNNNNNNNNNNNNNNNNNNNNNNNNNNNNNNNNNNNNNNNNNNNNNNNNNNNNNNNNNNNNNNNNNNNNNNNNNNNNNNNNNNNNNNNNNNNNNNNNNNNNNNNNNNNNNNNNNNNNNNNNNNNNNNNNNNNNNNNNNNNNNNNNNNNNNNNNNNNNNNNNNNNNNNNNNNNNNNNNNNNNNNNNNNNNNNNNNNNNNNNNNNNNNNNNNNNNNNNNNNNNNNNNNNNNNNNNNNNNNNNNNNNNNNNNNNNNNNNNNNNNNNNNNNNNNNNNNNNNNNNNNNNNNNNNNNNNNNNNNNNNNNNNNNNNNNNNNNNNNNNNTTGAAAGACAAAAAGGACAAGTATAAAAAGTGGAAAGAGGGGCAAATAACTAAGGCAGAATATCAGCAAATAGCCCGAGCCTGTAAAGATGAAGTGAGGAAAGCTAAGGCTCACAATGAACAAAGGCTTGCGACAAAAGTAAAAAATAACAAAAAAAGCTTCTTCCAACATATTAAAAACAAGAAAAAAGTCAAGGAAACAATTGGTCCATTGCAGGGAGAAAGTGGCAAGAAGGTGACAAGCAACAGGGAGAAAGCAGAGCTACTTAACTCATTTTTTGCATCTGTCTTTACACAAAGGGAAAAAACAGTCCAACCTATCAAAAACAGCATCACAAAAAACAGATTAGGAACACAAGTTAAAATAGGCAAGAAAATGGTAAGAGAACACCTGTCTACCCTAGACGAATTCAAATCACCAGGACCAGATGGATTACACCCCAGAGTTCTGAAGGAACTGGCAGATGTGATCTCAGAACCACTGAACTATATCTTTCAAAGATCCTGGAGCACCGGGGAACTACCAGAGGACTGGAAAAGAGCTGATGTGGTTCCCATCTTCAAAAAAGGGAAAAAAACAGATCCAGGAAACTACAGACCAATCAGCCTGACATCAATACCTGGGAAGATTCTGGAAAAGATAATCAAGCAACAAATCTGTGAACACCTAGAAGCAAACAAAGTAATAACCAAAAGCCAACATGGGTTTGTCAAAAACAGATCATGCCAGACTAATCTTATTGCATTCTTTGACAAAGTGACAAAATTAGTGGACCAGAGAAATGCTGTGGATATAATTTACTTGGACTTCAGTAAGGCATTTGATAAAGTAGACCATAACCTACTACTTGATAAAAGTAGAAAAATGTGGGATAGACAGCATCACCACCAGATGGATTCACTGGCTGACCAACCGCACTCAACGTGTAGTCCTCCAATGGAACTGCATCTACATGGAGGGAAGATGNCAGTGGAGTACCCCAAGGCTCTGTTTTGGGCCCAGTACTCTTCAACATCTTCNATCAATGACTTAGATGAGGGGATAGAAGGGGAACTCATCAAATTTGCAGATGACACCAAGCTGGCAGGAATAGCCAACACTCCAGAAGATAGGCTCAAGATACAGAAGGATCTTGACAGACTTGAACACTGGGCCCTATCTAACAAAATGAAATTCAATGGTGAAAAAAGTAAGGTTCTACACTTAGGCAAGAAAAACAAAATGCACAGGTACAGTATATGTGGTACCTTGCTCAACAGTAGTAACTGTGAGAGGGATCTTGGAGTCCTAGTGGACAACCATTTAAATATGAGCCAGCAGTGTGCAGCAGCTGCCAAAAAAGCCAACACAGTCCTAGGCTGCATTAACAGAGGGATAGAATCAAGATCACGTGAAGTGTTAATACCACTTTATAATGCCTTGGTAAGGCCACACTTGGAATACTGCATCCAGTTTTGGTCACCACAATGTAAAAAAGATGTTGAGACTCTAGAAAGAGTGCAGAGAAGAGCAACAAAGATGATTAGGGGACTGGAGGCTAAAACATATGAAGAACGGTTGCAGGAACTGGGTATGTCTAGTTTAATGAAAAGAAGGACTAGGGGAGACATGATAGCAGTGTTCCAATATCTGAGGGGCTGCCACAAAGAAGAGGGAGTCAACCTATTCTCCAAAGCACCTGAAGGCAGGACAAGAAGCAATGGATGGAAACTAATCAAGGAGAGAAGCAACCTAGAACTAAGGAGAAATTTCCTGACAGTGAGAACAATTAATCAGTGGAACAGCTTGCCTCCAGAAGTTGTGGGTGCTCCAACACTGGAAGTTTTTAAGAAGAGATTGGACAACCATTTGTCTGAAATGGTANNNNNNNNNNNNNNNNNNNNNNNNNNNNNNNNNNNNNNNNNNNNNNNNNNNNNNNNNNNNNNNNNNNNNNNNNNNNNNNNNNNNNNNNNNNNNNNNNNNNNNNNNNNNNNNNNNNNNNNNNNNNNNNNNNNNNNNNNNNNNNNNNNNNNNNNNNNNNNNNNNNNNNNNNNNNNNNNNNNNNNNNNNNNNNNNNNNNNNNNNNNNNNN
C_fissidens                                  NNNNNNNNNNNNNNNNNNNNNNNNNNNNNNNNNNNNNNNNNNNNNNNNNNNNNNNNNNNNNNNNNNNNNNNNNNNNNNNNNNNNNNNNNNNNNNNNNNNNNNNNNNNNNNNNNNNNNNNNNNNNNNNNNNNNNNNNNNNNNNNNNNNNNNNNNNNNNNNNNNNNNNNNNNNNNNNNNNNNNNNNNNNNNNNNNNNNNNNNNNNNNNNNNNNNNNNNNNNNNNNNNNNNNNNNNNNNNNNNNNNNNNNNNNNNNNNNNNNNNNNNNNNNNNNNNNNNNNNNNNNNNNNNNNNNNNNNNNNNNNNNNNNNNNNNNNNNNNNNNNNNNNNNNNNNNNNNNNNNNNNNNNNNNNNNNNNNNNNNNNNNNNNNNNNNNNNNNNNNNNNNNNNNNNNNNNNNNNNNNNNNNNNNNNNNNNNNNNNNNNNNNNNNNNNNNNNNNNNNNNNNNNNNNNNNNNNNNNNNNNNNNNNNNNNNNNNNNNNNNNNNNNNNNNNNNNNNNNNNNNNNNNNNNNNNNNNNNNNNNNNNNNNNNNNNNNNNNNNNNNNNNNNNNNNNNNNNNNNNNNNNNNNNNNNNNNNNNNNNNNNNNNNNNNNNNNNNNNNNNNNNNNNNNNNNNNNNNNNNNNNNNNNNNNNNNNNNNNNNNNNNNNNNNNNNNNNNNNNNNNNNNNNNNNNNNNNNNNNNNNNNNNNNNNNNNNNNNNNNNNNNNNNNNNNNNNNNNNNNNNNNNNNNNNNNNNNNNNNNNNNNNNNNNNNNNNNNNNNNNNNNNNNNNNNNNNNNNNNNNNNNNNNNNNNNNNNNNNNNNNNNNNNNNNNNNNNNNNNNNNNNNNNNNNNNNNNNNNNNNNNNNNNNNNNNNNNNNNNNNNNNNNNNNNNNNNNNNNNNNNNNNNNNNNNNNNNNNTTGAATGACAAAAAGGACAAGTATAAAAAGTGGAAAGAGGGGCAAATAACTAAGGCAGAGTACCAGCAAATAGCCCGAGCCTGTAAAGATGAAGTGAGGAAAGCTAAGGCTCACAATGAACAAAGGCTTGCGACAAAAGTAAAAAGTAACAAAAAAAGCTTCTTCCAACATATTAAAAACAAGAAAAAAGTCAAGGAAACAATTGGTCCATTGCAGGGAGAAAGTGGCAAGAAGGTGACAAGCAACAGGGAGAAAGCAGAGCTACTTAACACATTTTTTGCATCTGTCTTTACACAAAGGGAAAAAACAGTCCAACCTATCAAAAACAGCATCACAAAAAACATATTAGGAACACAAGTTAAAATAGGGAAGAAAATGGTAAGTGAACACCTGTCTACCCTAGACGAATTCAAATCACCAGGACCAGATGGACTACACCCCAGAGTCCTGAAGGAACTGGCAGATGTCATTTCAGAACCACTGCACTATATCTTTCAAAGATCCTGGAGCACAGGGGAACTACCAGAGGACTGGAAAAGAGCTGATGTAGTCCCCATCTTCAAAAAAGGGAAAAAAACAGACCCAGGAAACTACAGACCAATCAGCCTAACATCAATACCAGGGAAGATTCTGGAAAAGATAATCAAGCAACAGATCAATGAACACCTAGAAGCAAACAAAGTAATAACCAACAGCCAACATGGGTTTGTCAAAAACAGATCATGCCAGACTAATCTTATTGCATTCTTTGACAAAGTGACAAAATTAGTGGACCAGAGAAATGCTGTCGATATAGTTTACTTGGACTTCAGTAAGGCATTTGATAAAGTAGACCATAACCTACTACTAGATAAAAGTAGAAAAATGTGGGATAGACAGCAACACCACCAGATGGATTCACTGGCTAACCAACCGCACTCAACGTGTAGTGCTCCAATGGAACTGCATCTACATGGAGGGAAGATGNCAGTGGAGTACCCCAAGGCTCTGTTTTGGGCCCAGTACTCTTCAACATCTTCNATCAATGACTTGGATGAGGGGATAGATGGGGAACTCATCAAATTTGCAGATGACACCAAACTGGCAGGAATAGCCAACTCTCCAGAAGATAGGCTCAAGATACAGAAGGATCTTGACAGACTTGAACACTGGGCGCTATCAAACAAAATGAAATTCAATGGTGAAAAAAGTAAGGTTCTACACTTAGGCAAGAAAAACAAAATGCACAGGTACAGTATATGTGGTACCTTGCTCAACAGTAGTGACTGTGAGAGGGATCTTGGAGTCCTAGTGGACAACCATCTAAATATGAGCCAGCAGTGTGCAGCAGCTGCCAAAAAAGCCAACACAGTCCTAGGCTGCATTAACAGAGGGATAGAATCAAGATCACGTGAAGTGTTAATACCACTTTATAATGCCTTGGTAAGGCCACACTTGGAATACTGCATTCAGTTTTGGTCACCACGATGTAAAAAGGATGTTGAGACTCTAGAAAGAGTGCAGAGAAGAGCAACAAAGATGATTAGGGGACTGGAGGCTAAAACATATGAAGAACGGTTGCAGGAACTGGGTATGTCTAGTTTAATGAAAAGAAGGACCAGGGGAGACATGATAGCAGTGTTCCAATATCTCAGGGGTTGCCACAAAGAAGAGGGAGTCAAGCTATTCTCCAAAGCACCTGAGGGTAGGACAAGAAGCAATGGGTGGAAACTAAACAAGGAGAGAAGCAACTTAGAACTAAGGAGAAATTTCCTGACAGTGAGAACAATTAATCAGTGGAACAGCTTGCCTCCAGAAGTTGTGAATGCTCCAACACTGGAAGTTTTTAAGAAGAGATTGGATAACCATTTGTCTGAAATGGTGNNNNNNNNNNNNNNNNNNNNNNNNNNNNNNNNNNNNNNNNNNNNNNNNNNNNNNNNNNNNNNNNNNNNNNNNNNNNNNNNNNNNNNNNNNNNNNNNNNNNNNNNNNNNNNNNNNNNNNNNNNNNNNNNNNNNNNNNNNNNNNNNNNNNNNNNNNNNNNNNNNNNNNNNNNNNNNNNNNNNNNNNNNNNNNNNNNNNNNNNNNNNNNN
C_piceivittis                                NNNNNNNNNNNNNNNNNNNNNNNNNNNNNNNNNNNNNNNNNNNNNNNNNNNNNNNNNNNNNNNNNNNNNNNNNNNNNNNNNNNNNNNNNNNNNNNNNNNNNNNNNNNNNNNNNNNNNNNNNNNNNNNNNNNNNNNNNNNNNNNNNNNNNNNNNNNNNNNNNNNNNNNNNNNNNNNNNNNNNNNNNNNNNNNNNNNNNNNNNNNNNNNNNNNNNNNNNNNNNNNNNNNNNNNNNNNNNNNNNNNNNNNNNNNNNNNNNNNNNNNNNNNNNNNNNNNNNNNNNNNNNNNNNNNNNNNNNNNNNNNNNNNNNNNNNNNNNNNNNNNNNNNNNNNNNNNNNNNNNNNNNNNNNNNNNNNNNNNNNNNNNNNNNNNNNNNNNNNNNNNNNNNNNNNNNNNNNNNNNNNNNNNNNNNNNNNNNNNNNNNNNNNNNNNNNNNNNNNNNNNNNNNNNNNNNNNNNNNNNNNNNNNNNNNNNNNNNNNNNNNNNNNNNNNNNNNNNNNNNNNNNNNNNNNNNNNNNNNNNNNNNNNNNNNNNNNNNNNNNNNNNNNNNNNNNNNNNNNNNNNNNNNNNNNNNNNNNNNNNNNNNNNNNNNNNNNNNNNNNNNNNNNNNNNNNNNNNNNNNNNNNNNNNNNNNNNNNNNNNNNNNNNNNNNNNNNNNNNNNNNNNNNNNNNNNNNNNNNNNNNNNNNNNNNNNNNNNNNNNNNNNNNNNNNNNNNNNNNNNNNNNNNNNNNNNNNNNNNNNNNNNNNNNNNNNNNNNNNNNNNNNNNNNNNNNNNNNNNNNNNNNNNNNNNNNNNNNNNNNNNNNNNNNNNNNNNNNNNNNNNNNNNNNNNNNNNNNNNNNNNNNNNNNNNNNNNNNNNNNNNNNNNNNNNNNNNNNNNNNNNNNNNNNNNNNNNNNTTGAATGACAAAAAGGACAAGTATAAAAAGTGGAAAGAGGGACAAATAACTAAGGCAGAGTACCAGCAAATAGCCCGAGCCTGTAAAGATGAAGTGAGGAAAGCTAAGGCTCACAATGAACAAAGGCTTGCGACAAAAGTAAAAAGTAACAAAAAAAGCTTCTTCCAACATATTAAAAACAAGAAAAAAGTCAAGGAAACAATTGGTCCATTGCAGGGAGAAAGTGGCAAGAAGGTGACAAGCAACAGGGAGAAAGCAGAGCTACTTAACACATTTTTTGCATCTGTCTTTACACAAAGGGAAAAAACAGTCCAACCTATCAAAAACAGCATCACAAAAAACATATTAGGAACACAAGTTAAAATAGGGAAGAAAATGGTAAGTGAACACCTGTCTACCCTAGACGAATTCAAATCACCAGGACCAGATGGACTACACCCCAGAGTTCTGAAGGAACTGGCAGACGTGATCTCAGAACCACTGAACTATATCTTTCAAAGATCCTGGAGCACTGGGGAACTGCCAGAGGACTGGAAAAGAGCTGATGTAGTTCCCATCTTCAAAAAAGGGAAAAAAACAGACCCAGGAAACTACAGACCTATCAGCCTGACCTCAATACCAGGGAAGATTCTGGAAAAGATAATCAAGCAACAAATCAATGAACACCTAGAAGCAAACAAAGTAATAACCAAAAGCCAACATGGGTTTGTCAAAAACAGATCATGCCAGACTAATCTTATTGCATTCTTTGACAAAGTGACAAAATTAGTGGACCAGAGGAATGCTGTCGATATAGTTTACTTGGACTTCAGTAAGGCATTTGATAAAGTAGACCATAACCTACTACTAGATAAAAGTAGAAAAATGTGGGATAGACAGCAACACCACCAGATGGATTCACTGGCTAACCAACCGCACTCAACGTGTAGTGCTCCAATGGAACTGCATCTACATGGAGGGAAGATGNCAGTGGAGTACCCCAAGGCTCTGTTTTGGGCCCAGTACTCTTCAACATCTTCNATCAATGACTTGGATGAGGGGATAGATGGGGAACTCATCAAATTTGCAGATGACACCAAACTGGCAGGAATAGCCAACTCTCCAGAAGATAGGCTCAAGATACAGAAGGATCTTGACAGACTTGAACACTGGGCGCTATCAAACAAAATGAAATTCAATGGTGAAAAAAGTAAGGTTCTACACTTAGGCAAGAAAAACAAAATGCACAGGTACAGTATATGTGGTACCTTGCTCAACAGTAGTGACTGTGAGAGGGATCTTGGAGTCCTAGTGGACAACCATCTAAATATGAGCCAGCAGTGTGCAGCAGCTGCCAAAAAAGCCAACACAGTCCTAGGCTGCATTAACAGAGGGATAGAATCAAGATCACGTGAAGTGTTAATACCACTTTATAATGCCTTGGTAAGGCCACACTTGGAATACTGCATTCAGTTTTGGTCACCACGATGTAAAAAGGATGTTGAGACTCTAGAAAGAGTGCAGAGAAGAGCAACAAAGATGATTAGGGGACTGGAGGCTAAAACATATGAAGAACGGTTGCAGGAACTGGGTATGTCTAGTTTAATGAAAAGAAGGACCAGGGGAGACATGATAGCAGTGTTCCAATATCTCAGGGGTTGCCACAAAGAAGAGGGAGTCAAGCTATTCTCCAAAGCACCTGAGGGTAGGACAAGAAGCAATGGGTGGAAACTAAACAAGGAGAGAAGCAACTTAGAACTAAGGAGAAATTTCCTGACAGTGAGAACAATTAATCAGTGGAACAGCTTGCCTCCAGAAGTTGTGAATGCTCCAACACTGGAAGTTTTTAAGAAGAGATTGGATAACCATTTGTCTGAAATGGTGNNNNNNNNNNNNNNNNNNNNNNNNNNNNNNNNNNNNNNNNNNNNNNNNNNNNNNNNNNNNNNNNNNNNNNNNNNNNNNNNNNNNNNNNNNNNNNNNNNNNNNNNNNNNNNNNNNNNNNNNNNNNNNNNNNNNNNNNNNNNNNNNNNNNNNNNNNNNNNNNNNNNNNNNNNNNNNNNNNNNNNNNNNNNNNNNNNNNNNNNNNNNNNN
P_guttatus                                   NNNNNNNNNNNNNNNNNNNNNNNNNNNNNNNNNNNNNNNNNNNNNNNNNNNNNNNNNNNNNNNNNNNNNNNNNNNNNNNNNNNNNNNNNNNNNNNNNNNNNNNNNNNNNNNNNNNNNNNNNNNNNNNNNNNNNNNNNNNNNNNNNNNNNNNNNNNNNNNNNNNNNNNNNNNNNNNNNNNNNNNNNNNNNNNNNNNNNNNNNNNNNNNNNNNNNNNNNNNNNNNNNNNNNNNNNNNNNNNNNNNNNNNNNNNNNNNNNNNNNNNNNNNNNNNNNNNNNNNNNNNNNNNNNNNNNNNNNNNNNNNNNNNNNNNNNNNNNNNNNNNNNNNNNNNNNNNNNNNNNNNNNNNNNNNNNNNNNNNNNNNNNNNNNNNNNNNNNNNNNNNNNNNNNNNNNNNNNNNNNNNNNNNNNNNNNNNNNNNNNNNNNNNNNNNNNNNNNNNNNNNNNNNNNNNNNNNNNNNNNNNNNNNNNNNNNNNNNNNNNNNNNNNNNNNNNNNNNNNNNNNNNNNNNNNNNNNNNNNNNNNNNNNNNNNNNNNNNNNNNNNNNNNNNNNNNNNNNNNNNNNNNNNNNNNNNNNNNNNNNNNNNNNNNNNNNNNNNNNNNNNNNNNNNNNNNNNNNNNNNNNNNNNNNNNNNNNNNNNNNNNNNNNNNNNNNNNNNNNNNNNNNNNNNNNNNNNNNNNNNNNNNNNNNNNNNNNNNNNNNNNNNNNNNNNNNNNNNNNNNNNNNNNNNNNNNNNNNNNNNNNNNNNNNNNNNNNNNNNNNNNNNNNNNNNNNNNNNNNNNNNNNNNNNNNNNNNNNNNNNNNNNNNNNNNNNNNNNNNNNNNNNNNNNNNNNNNNNNNNNNNNNNNNNNNNNNNNNNNNNNNNNNNNNNNNNNNNNNNNNNNNNNNNNNNNNNNNNTTGAAAGACAAAAAGGACAAGTATAAAAAATGGAAAGAGGGACACATAACTAAGGCAGAATATCAGCAAATAGCCCGAATCTGCAAAGATGAAGTCAGGAAAGCTAAGGCTCAGAATGAACAAAGACTTGCAACAAAAGTCAAAAATAATAAAAAAAGTTTCTTTCAACATATAAAAAACAAGAAAAAAGTCAAGGAAACAATTGGTCCACTAATGGGAGAAAATGGCAAGAAAGTGACAGGCAGCAGGGAGAAAGCAGAACTGCTTAACTCATTCTTTGCATCTGTCTTCACACAAAAGGAAAAAATAGTCCAACCTATCAAAAACAGAACCATAAAAGACAGATTAGGAATACAAGTTAAAATAGGCAAGAAAATGGTAAGAGAACACCTGTCTACTCTAGATGAGTTCAAATCACCAGGACCAGATGGATTACATCCCAGAGTTCTGAAGGAGCTGGCAGATGTGATCTCAGAACCACTGAACCATATCTTTCAAAGATCCTGGAGCACCGGGGAACTACCAGAGGACTGGAAAAGAGCTGATGTGGTTCCCATCTTCAAAAAAGGGAAAAAAATAGATCCAGGAAACTACAGACCAATCAGCCTGACATCAATACCTGGGAAGATTCTGGAAAAGATAATCAAGCAACAGATCTGCGAACACCTAGAAGCAAACAAAGTTATAACTAGAAGCCAACATGGGTTTGTCAAAAACAGATCATGCCAAACAAATCTTATTTCATTCTTTGACAAAGTGACTAAATTAGTGGACCAGCGAAATGCTGTGGACATAATATACTTGGACTTCAGTAAGGCATTTGACAAAGTAGACCACAACCTACTTCTTGGTAAGAGTAGAAAAATGTGGGATAGACAGCATCACCACCAGATGGATTTGCTGGCTGACAAACCGTACTCAACGTGTAGTCCTCTAATGGAACTACATCTACATGGAGGGAAGAAGNCAGTGGGGTACCACAAGGTTCTGTCTTGGGCCCAGTACTCTTCAATATCTTCNATAAATGATTTAGATGAGGGAATAGAAGGGGAACTCATCAAATTTGCAGATGACACCAAGCTGGCAGGAATAGCCAACACTCCAGAAGATAGGCTCAAGATCCAGAAGGATCTTGACAGACTTGAACACTGGGCCCTATCTAACAAAATGAAATTCAATGGTGAGAAAAGTAAGGTTTTACATTTAGGCAAGAAAAACCAAATGCACAGGTACAGAATAGGTGGTACCTGGCTCAATAGCAGTAACTGTGAGAGGGATCTTGGAGTCCTAGTGGACAATCACTTAAATATGAGCCAGCAGTGTGCAGCAGCTGCCAAAAAAGCCAATACAATCCTAGGCTGCATTAACAGAGGGATAGAATCAAGATCACGTGAAGTGTTAATACCACTTTATAATGCCTTGGTAAGACCACACTTGGAATACTGCATCCAGTTTTGGTCACCACAATATAAAAAAGATGTTGAGACTCTAGAAAGAGTGCAGAGAAGAGCAACAAAGATGATTAGGGGACTGGAGGCTAAAACATATGAAGAACGGTTGCAGGAATTGGGTATGTCTAGTCTAATGAAAAGAAGGACTAGGGGTGACATGATAGCAGTGTTCCAATATTTGAGGGGCTGCCACAAAGAAGAGGGGGTCAACCTATTCTCCAAAGCACCTGAAGGCAGGACAAGAAGCAATGGATGGAAACTAATCAAGGAGAGAAGCAACCTAGAACTAAGGAGAAATTTCCTGACAGTGAGAACAATTAACCAGTGGAACAGCTTGCCTCCAGAAGTTGTGGGTGCTCCATCACTGGAGGTTTTTAAGAAGAGATTGGACAGCCATTTGTCTGAAATGGTANNNNNNNNNNNNNNNNNNNNNNNNNNNNNNNNNNNNNNNNNNNNNNNNNNNNNNNNNNNNNNNNNNNNNNNNNNNNNNNNNNNNNNNNNNNNNNNNNNNNNNNNNNNNNNNNNNNNNNNNNNNNNNNNNNNNNNNNNNNNNNNNNNNNNNNNNNNNNNNNNNNNNNNNNNNNNNNNNNNNNNNNNNNNNNNNNNNNNNNNNNNNNNN
P_emoroyi                                    NNNNNNNNNNNNNNNNNNNNNNNNNNNNNNNNNNNNNNNNNNNNNNNNNNNNNNNNNNNNNNNNNNNNNNNNNNNNNNNNNNNNNNNNNNNNNNNNNNNNNNNNNNNNNNNNNNNNNNNNNNNNNNNNNNNNNNNNNNNNNNNNNNNNNNNNNNNNNNNNNNNNNNNNNNNNNNNNNNNNNNNNNNNNNNNNNNNNNNNNNNNNNNNNNNNNNNNNNNNNNNNNNNNNNNNNNNNNNNNNNNNNNNNNNNNNNNNNNNNNNNNNNNNNNNNNNNNNNNNNNNNNNNNNNNNNNNNNNNNNNNNNNNNNNNNNNNNNNNNNNNNNNNNNNNNNNNNNNNNNNNNNNNNNNNNNNNNNNNNNNNNNNNNNNNNNNNNNNNNNNNNNNNNNNNNNNNNNNNNNNNNNNNNNNNNNNNNNNNNNNNNNNNNNNNNNNNNNNNNNNNNNNNNNNNNNNNNNNNNNNNNNNNNNNNNNNNNNNNNNNNNNNNNNNNNNNNNNNNNNNNNNNNNNNNNNNNNNNNNNNNNNNNNNNNNNNNNNNNNNNNNNNNNNNNNNNNNNNNNNNNNNNNNNNNNNNNNNNNNNNNNNNNNNNNNNNNNNNNNNNNNNNNNNNNNNNNNNNNNNNNNNNNNNNNNNNNNNNNNNNNNNNNNNNNNNNNNNNNNNNNNNNNNNNNNNNNNNNNNNNNNNNNNNNNNNNNNNNNNNNNNNNNNNNNNNNNNNNNNNNNNNNNNNNNNNNNNNNNNNNNNNNNNNNNNNNNNNNNNNNNNNNNNNNNNNNNNNNNNNNNNNNNNNNNNNNNNNNNNNNNNNNNNNNNNNNNNNNNNNNNNNNNNNNNNNNNNNNNNNNNNNNNNNNNNNNNNNNNNNNNNNNNNNNNNNNNNNNNNNNNNNNNNNNNNNNNNNNTTGAAAGACAAAAAGGACAAGTATAAAAAATGGAAAGAGGGACACATAACTAAGGCAGAATATCAGCAAATAGCCAGAATCTGCAAAGATGAAGTCAGGAAAGCTAAGGCTCAGAATGAACAAAGACTTGCAACAAAAGTCAAAAATAACAAAAAAAGCTTCTTCCAACATATAAAAAACAAGAAAAAAGTCAAGGAAACAATTGGTCCATTGCTGGGAGAAAGTGGCAAGAAGGTGACAAGCAACAGGGAGAAAGCAGAACTACTTAACTCATTTTTTGCATCTGTCTTTACACAAAGGGAAAAAACAGTCCAACCTATCAAAAACAGCACCACAAAAAACAGATTAGGAACACAAGTTAAAATAGGGAAGAAAATGGTAAGTGAACACCTGTCTACCCTAGATGAGTTCAAATCACCAGGACCAGATGGATTACACCCCAGAGTTCTGAAGGAACTGGCAGATGTGATCTCAGAACCACTGAACTATATCTTTCAAAGATCCTGGAGCACCGGGGAACTACCAGAGGACTGGAAAAGAGCTGATGTAGTTCCCATCTTCAAAAAAGGGAAAAAAATAGATCCAGGAAACTACAGACCTATCAGCCTGACATCAATACCTGGGAAGATTCTGGAAAAGATAATCAAGCAACAAATCTGCGAACACCTAGAAGCAAACAAAGTAATAACCAGAAGCCAACATGGGTTTGTCAAAAACAGATCATGCCAGACAAATCTTATTGCATTCTTTGACAAAGTGACTAAATTAGTGGACCAGAGAAATGCTGTGGATATAATTTACTTGGACTTCAGTAAGGCATTTGACAAAGTAGACCACAACCTACTTCTTGATAAAAGTAGAAAAATGTGGGATAGACAGCATCACCACCAGATGGATTTGCTGGCTGACCAACCGTACTCAACGTGTAGTCCTCTAATGGAACTACATCTACATGGAGGGAAGAAGNCAGTGGGGTACCACAAGGTTCTGTCTTGGGCCCAGTACTCTTCAATATCTTCNATAAATGACTTAGATGAGGGAATAGAAGGGGAACTCATCAAATTTGCAGATGACACCAAGCTGGCAGGAATAGCCAACACTCCAGAAGATAGGCTCAAGATACAGAAGGATCTTGACAGACTTGAACATTGGGCCCTATCTAACAAAATGAAATTCAATGGTGAGAAAAGTAAGGTTCTACATTTAGGCAAGAAAAACCAAATGCACAGGTACAGAATAGGTGGTACCTTGCTCAATAGTAGTAACTGTGAGAGGGATCTTGGAGTCCTAGTGGACAACCATTTAAATATGAGCCAGCAGTGTGCAGCAGCTGCCAAAAAAGCCAACACAGTCCTAGGCTGCATTAACAGAGGGATAGAATCAAGATCACGTGAAGTGTTAATACCACTTTATAATGCCTTGGTAAGGCCACACTTGGAATACTGCATCCAGTTTTGGTCACCACAATATAAAAAAGATGTTGAGACTCTAGAAAGAGTGCAGAGAAGAGCAACAAAGATGATTAGGGGACTGGAGGCTAAAACATATGAAGAACGGTTGCAGGAACTGGGTATGTCTAGTCTAATGAAAAGAAGGACTAGGGGAGACATGATAGCAGTGTTCCAATATTTGAGGGGCTGCCACAAAGAAGAGGGGGTCAAGCTATTCTCCAAAGCACCTGAAGGCAGGACAAGAAGCAATGGATGGAAACTAATCAAGGAGAGAAGCAACCTAGAACTAAGGAGAAATTTCCTGACAGTGAGAACAATTAACCAGTGGAACAGCTTGCCTCCAGAAGTTGTGGGTGCTCCAACACTGGAGGTTTTTAAGAAGAGATTGGACAGCCATTTGTCTGAAATGGTANNNNNNNNNNNNNNNNNNNNNNNNNNNNNNNNNNNNNNNNNNNNNNNNNNNNNNNNNNNNNNNNNNNNNNNNNNNNNNNNNNNNNNNNNNNNNNNNNNNNNNNNNNNNNNNNNNNNNNNNNNNNNNNNNNNNNNNNNNNNNNNNNNNNNNNNNNNNNNNNNNNNNNNNNNNNNNNNNNNNNNNNNNNNNNNNNNNNNNNNNNNNNNN
Coluber                                      NNNNNNNNNNNNNNNNNNNNNNNNNNNNNNNNNNNNNNNNNNNNNNNNNNNNNNNNNNNNNNNNNNNNNNNNNNNNNNNNNNNNNNNNNNNNNNNNNNNNNNNNNNNNNNNNNNNNNNNNNNNNNNNNNNNNNNNNNNNNNNNNNNNNNNNNNNNNNNNNNNNNNNNNNNNNNNNNNNNNNNNNNNNNNNNNNNNNNNNNNNNNNNNNNNNNNNNNNNNNNNNNNNNNNNNNNNNNNNNNNNNNNNNNNNNNNNNNNNNNNNNNNNNNNNNNNNNNNNNNNNNNNNNNNNNNNNNNNNNNNNNNNNNNNNNNNNNNNNNNNNNNNNNNNNNNNNNNNNNNNNNNNNNNNNNNNNNNNNNNNNNNNNNNNNNNNNNNNNNNNNNNNNNNNNNNNNNNNNNNNNNNNNNNNNNNNNNNNNNNNNNNNNNNNNNNNNNNNNNNNNNNNNNNNNNNNNNNNNNNNNNNNNNNNNNNNNNNNNNNNNNNNNNNNNNNNNNNNNNNNNNNNNNNNNNNNNNNNNNNNNNNNNNNNNNNNNNNNNNNNNNNNNNNNNNNNNNNNNNNNNNNNNNNNNNNNNNNNNNNNNNNNNNNNNNNNNNNNNNNNNNNNNNNNNNNNNNNNNNNNNNNNNNNNNNNNNNNNNNNNNNNNNNNNNNNNNNNNNNNNNNNNNNNNNNNNNNNNNNNNNNNNNNNNNNNNNNNNNNNNNNNNNNNNNNNNNNNNNNNNNNNNNNNNNNNNNNNNNNNNNNNNNNNNNNNNNNNNNNNNNNNNNNNNNNNNNNNNNNNNNNNNNNNNNNNNNNNNNNNNNNNNNNNNNNNNNNNNNNNNNNNNNNNNNNNNNNNNNNNNNNNNNNNNNNNNNNNNNNNNNNNNNNNNNNNNNNNNNNNNNNNNNNNNNNNNNNNNTTGAAAGACAAAAAGGACAAGTATAAAAAATGGAAAGAGGGGCACATAACTAAGGCAGAATATCAGCAAATAGCCCGAACCTGCAAAGATGAAGTCAGGAAAGCTAAGGCTCACAATGAACAAAGGCTTGCAACAAAAGTCAAAAATAACAAAAAAAGCTTCTTCCAACATATAAAAAACAAGAAAAAAGTCAAGGAAACAATTGGTCCATTGCTGGGAGAAAGTGGCAAGAAGGTGACAAGCAACAGGGAGAAAGCAGAACTACTTAACTCATTTTTTGCATCTGTCTTTACACAAAGGGAAAAAACAGTCCAACCTATCAAAAACAGCACCACAAAAAACAGATTAGGAACACAAGTTAAAATAGGGAAGAAAATGGTAAGTGAACACCTGTCTACCCTAGATGAGTTCAAATCACCAGGACCAGATGGATTACACCCCAGAGTTCTGAAGGAACTGGCAGATGTGATCTCAGAACCACTGAACTATATCTTTCAAAGATCCTGGAGCACCGGGGAACTACCAGAGGACTGGAAAAGAGCTGATGTAGTTCCCATCTTCAAAAAAGGGAAAAAAATAGATCCAGGAAACTACAGACCTATCAGCCTGACATCAATACCTGGGAAGATTCTGGAAAAGATAATCAAGCAACGAATCAGCGAACACCTAGAAGCAAACAAAGTAATAACCAAAAGCCAACATGGGTTTGTCAAAAACAGATCATGCCAGACTAATCTTATTGCATTCTTTGACAAAGTGACAAAATTAGTGGACCAGAGAAATGCTGTGGATATAATTTACTTGGACTTCAGTAAGGCATTTGATAAAGTAGACCATAACCTACTACTTGATAAAAGTAGAAAAATGTGGGTTAGACAGCATCACCACCAGATGGATTCGCTGGCTGACCAACCGCACTCAACGTGTAGTCCTCCAATGGAACTGCATCTACATGGAGGGAAGATGNCAGTGGGGTACCCCAAGGCTCTGTTTTGGGCCCAGTACTCTTCAACATCTTCNATCAATGATTTAGATGAGGGGATAGATGGGGAACTCATCAAATTTGCAGATGACACCAAGCTGGCAGGAATAGCCAACACTCCAGAAGATAGGCTCAAGATACAGAAGGATCTTGACAGACTTGAACATTGGGCCCTATCTAACAAAATGAAATTCAATGGTGAAAAAAGTAAGGTTCTACATTTAGGCAAGAAAAACCAAATGCACAGGTACAGTATAGGTGGTACCTTGCTCAATAGTAGTAACTGTGAGAGGGATCTTGGAGTCCTAGTGGACAACCATTTAAATATGAGCCAGCAGTGTGCAGCAGCTGCCAAAAAAGCCAACACAGTTCTAGGCTGCATTAACAGAGGGATAGAATCAAGATCACGTGAAGTGTTAATACCACTTTATAATGCCTTGGTAAGGCCACACTTGGAATACTGCATCCAGTTTTGGTCACCACAATGTAAAAAAGATGTTGAGACTCTAGAAAGAGTGCAGAGAAGAGCAACAAAGATGATTAGGGGACTGGAGGCTAAAACATATGAAGAACGGTTGCAGGAACTGGGTATGTCTAGTTTAATGAAAAGAAGGACTAGGGGAGACATGATAGCAGTGTTCCAATATCTCAGGGGCTGCCACAAAGAAGAGGGAGTCAAGCTATTCTCCAAAGCACCTGAAGGCAGGACAAGAAGCAATGGATGGAAACTAATCAAGGAGAGAAGCAACCTAGAACTAAGGAGAAATTTCCTGACAGTGAGAACAATTAATCAGTGGAACAACTTGCCTCCAGAAGTTGTGAATGCTCCAACACTGGAAGTTTTTAAGAAGAGATTGGACAACCATTTGTCTGAAATGGTANNNNNNNNNNNNNNNNNNNNNNNNNNNNNNNNNNNNNNNNNNNNNNNNNNNNNNNNNNNNNNNNNNNNNNNNNNNNNNNNNNNNNNNNNNNNNNNNNNNNNNNNNNNNNNNNNNNNNNNNNNNNNNNNNNNNNNNNNNNNNNNNNNNNNNNNNNNNNNNNNNNNNNNNNNNNNNNNNNNNNNNNNNNNNNNNNNNNNNNNNNNNNNN
Thelotornis                                  NNNNNNNNNNNNNNNNNNNNNNNNNNNNNNNNNNNNNNNNNNNNNNNNNNNNNNNNNNNNNNNNNNNNNNNNNNNNNNNNNNNNNNNNNNNNNNNNNNNNNNNNNNNNNNNNNNNNNNNNNNNNNNNNNNNNNNNNNNNNNNNNNNNNNNNNNNNNNNNNNNNNNNNNNNNNNNNNNNNNNNNNNNNNNNNNNNNNNNNNNNNNNNNNNNNNNNNNNNNNNNNNNNNNNNNNNNNNNNNNNNNNNNNNNNNNNNNNNNNNNNNNNNNNNNNNNNNNNNNNNNNNNNNNNNNNNNNNNNNNNNNNNNNNNNNNNNNNNNNNNNNNNNNNNNNNNNNNNNNNNNNNNNNNNNNNNNNNNNNNNNNNNNNNNNNNNNNNNNNNNNNNNNNNNNNNNNNNNNNNNNNNNNNNNNNNNNNNNNNNNNNNNNNNNNNNNNNNNNNNNNNNNNNNNNNNNNNNNNNNNNNNNNNNNNNNNNNNNNNNNNNNNNNNNNNNNNNNNNNNNNNNNNNNNNNNNNNNNNNNNNNNNNNNNNNNNNNNNNNNNNNNNNNNNNNNNNNNNNNNNNNNNNNNNNNNNNNNNNNNNNNNNNNNNNNNNNNNNNNNNNNNNNNNNNNNNNNNNNNNNNNNNNNNNNNNNNNNNNNNNNNNNNNNNNNNNNNNNNNNNNNNNNNNNNNNNNNNNNNNNNNNNNNNNNNNNNNNNNNNNNNNNNNNNNNNNNNNNNNNNNNNNNNNNNNNNNNNNNNNNNNNNNNNNNNNNNNNNNNNNNNNNNNNNNNNNNNNNNNNNNNNNNNNNNNNNNNNNNNNNNNNNNNNNNNNNNNNNNNNNNNNNNNNNNNNNNNNNNNNNNNNNNNNNNNNNNNNNNNNNNNNNNNNNNNNNNNNNNNNNNNNNNNNNNNNNNNNNTTGAAAGACAAAAAGGACAAGTATAAAAAATGGAAAGAGGGGCACATAACTAAGGCAGAATATCAGCAAATAGCCCGAACCTGCAAAGATGAAGTCAGGAAAGCTAAGGCTCAGAATGAACAAAGACTTGCAACAAAAGTCAAAAATAACAAAAAAAGCTTCTTTCAACATATAAAAAACAAGAAAAAAGTCAAGGAAACAATTGGTCCATTGCTGGGAGAAAGTGGCAAGAAGGTGACAAGCAACAGGGAGAAAGCAGAACTACTTAACTCATTTTTTGCATCTGTCTTTACACAAAGGGAAAAAACAGTCCAACCTATCAAAAACAGCACCACAAAAAACAGATTAGGAACACAAGTTAAAATAGGGAAGAAAATGGTAAGTGAACACCTGTCTACCCTAGATGAGTTCAAATCACCAGGACCAGATGGATTACACCCCAGAGTTCTGAAGGAACTGGCAGATGTGATCTCAGAACCACTGAACTATATCTTTCAAAGATCCTGGAGCACTGGGGAACTACCAGAGGACTGGAAAAGAGCTGATGTAGTTCCCATCTTCAAAAAAGGGAAAAAAATAGATCCAGGAAACTACAGACCTATCAGCCTGACATCAATACCTGGGAAGATTCTGGAAAAGATAATCAAGCAACGAATCAGCGAACACCTAGAAGCAAACAAAGTAATAACCAAAAGCCAACATGGGTTTGTCAAAAACAGATCATGCCAGACTAATCTTATTGCATTCTTTGACAAAGTGACAAAATTAGTGGACCAGAGGAATGCTGTGGATATAATTTACTTGGACTTCAGTAAGGCATTTGATAAAGTAGACCATAACCTACTACTTGATAAAAGTAGAAAAATGTGGGTTAGACAGCATCACCACCAGATGGATTCGCTGGCTGACCAACCGCACTCAACGTGTAGTCCTCCAATGGAACTACATCTACATGGAGGGAAGATGNCAGTGGGGTACCCCAAGGCTCTGTTTTGGGCCCAGTACTCTTCAACATCTTCNATCAATGATTTAGATGAGGGGATAGAAGGGGAACTCATCAAATTTGCAGATGACACCAAGCTGGCAGGAATAGCCAACACTCCAGAAGATAGGCTCAAGATACAGAAGGATCTTGACAGACTTGAACATTGGGCCCTATCTAACAAAATGAAATTCAATGGTGAAAAAAGTAAGGTTCTACATTTAGGCAAGAAAAACCAAATGCACAGGTACAGTATAGGTGGTACCTGGCTCAATAGTAGTAACTGTGAGAGGGATCTTGGAGTCCTAGTGGACAACCATTTAAATATGAGCCAGCAGTGTGCAGCAGCTGCCAAAAAAGCCAACACAGTTCTAGGCTGCATTAACAGAGGGATAGAATCAAGATCACGTGAAGTGTTAATACCACTTTATAATGCCTTGGTAAGGCCACACTTGGAATACTGCATCCAGTTTTGGTCACCACGATGTAAAAAAGATGTTGAGACTCTAGAAAGAGTGCAGAGAAGAGCAACAAAGATGATTAGGGGACTGGAGGCTAAAACATATGAAGAACGGTTGCAGGAACTGGGTATGTCTAGTTTAATGAAAAGAAGGACTAGGGGAGACATGATAGCAGTGTTCCAATATCTCAGGGGCTGCCACAAAGAAGAGGGAGTCAAGCTATTCTCCAAAGCACCTGAAGGCAGGACAAGAAGCAATGGATGGAAACTAATCAAGGAGAGAAGCAACCTAGAACTAAGGAGAAATTTCCTGACAGTGAGAACAATTAATCAGTGGAACAACTTGCCTCCAGAAGTTGTGAATGCTCCAACACTGGAAGTTTTTAAGAAGAGATTGGACAACCATTTGTCTGAAATGGTANNNNNNNNNNNNNNNNNNNNNNNNNNNNNNNNNNNNNNNNNNNNNNNNNNNNNNNNNNNNNNNNNNNNNNNNNNNNNNNNNNNNNNNNNNNNNNNNNNNNNNNNNNNNNNNNNNNNNNNNNNNNNNNNNNNNNNNNNNNNNNNNNNNNNNNNNNNNNNNNNNNNNNNNNNNNNNNNNNNNNNNNNNNNNNNNNNNNNNNNNNNNNNN
Ahaetulla                                    NNNNNNNNNNNNNNNNNNNNNNNNNNNNNNNNNNNNNNNNNNNNNNNNNNNNNNNNNNNNNNNNNNNNNNNNNNNNNNNNNNNNNNNNNNNNNNNNNNNNNNNNNNNNNNNNNNNNNNNNNNNNNNNNNNNNNNNNNNNNNNNNNNNNNNNNNNNNNNNNNNNNNNNNNNNNNNNNNNNNNNNNNNNNNNNNNNNNNNNNNNNNNNNNNNNNNNNNNNNNNNNNNNNNNNNNNNNNNNNNNNNNNNNNNNNNNNNNNNNNNNNNNNNNNNNNNNNNNNNNNNNNNNNNNNNNNNNNNNNNNNNNNNNNNNNNNNNNNNNNNNNNNNNNNNNNNNNNNNNNNNNNNNNNNNNNNNNNNNNNNNNNNNNNNNNNNNNNNNNNNNNNNNNNNNNNNNNNNNNNNNNNNNNNNNNNNNNNNNNNNNNNNNNNNNNNNNNNNNNNNNNNNNNNNNNNNNNNNNNNNNNNNNNNNNNNNNNNNNNNNNNNNNNNNNNNNNNNNNNNNNNNNNNNNNNNNNNNNNNNNNNNNNNNNNNNNNNNNNNNNNNNNNNNNNNNNNNNNNNNNNNNNNNNNNNNNNNNNNNNNNNNNNNNNNNNNNNNNNNNNNNNNNNNNNNNNNNNNNNNNNNNNNNNNNNNNNNNNNNNNNNNNNNNNNNNNNNNNNNNNNNNNNNNNNNNNNNNNNNNNNNNNNNNNNNNNNNNNNNNNNNNNNNNNNNNNNNNNNNNNNNNNNNNNNNNNNNNNNNNNNNNNNNNNNNNNNNNNNNNNNNNNNNNNNNNNNNNNNNNNNNNNNNNNNNNNNNNNNNNNNNNNNNNNNNNNNNNNNNNNNNNNNNNNNNNNNNNNNNNNNNNNNNNNNNNNNNNNNNNNNNNNNNNNNNNNNNNNNNNNNNNNNNNNNNNNNNNNTTGAAAGACAAAAAGGACAAGTATAAAAAGTGGAAAGAGGGGCAAATAACTAAGGCAGAATATCAGCAAATAGCCCGAGCCTGTAAAGATGAAGTGAGGAAAGCTAAGGCTCACAATGAACAAAGGCTAGCGACAAAAGTAAAAAATAACAAAAAAAGCTTCTTCCAACATGTTAAAAACAAGAAAAAAGTCAAGGAAACAATTGGTCCATTGCTGGGAGAAAGTGGCAAGAAGGTGACAAGCAACAGGGAGAAAGCAGAGCTACTTAACTCATTTTTTGCATCTGTCTTTACACAAAAGGAAAAAACAGTCCAACCTATCAAAAACAGCACCACAAAAAACAGATTAGGAACACAAGTTAAAATAGGGAAGAAAATGGTAAGTGAACACCTGTCTACCCTAGACGAGTTCAAATCACCAGGACCAGATGGATTACACCCCAGAGTTCTGAAGGAACTGGCAGACGTGATCTCAGAACCACTGAACTATATCTTTCAAAGATCCTGGAGCACAGGGGAACTGCCAGAGGACTGGAAAAGAGCTGATGTAGTTCCCATCTTCAAAAAAGGGAAAAAAACAGATCCAGGAAACTACAGACCTATCAGCCTGACCTCAATACCTGGGAAGATTCTGGAAAAGATAATCAAGCAACGAATCACCGAACACCTAGAAGCAAACAAAGTAATAACCAAAAGCCAACATGGGTTTGTCAAAAACAGATCATGCCAGACTAATCTTATTGCATTCTTTGACAAAGTGACAAAATTAGTAGACCAGAGGAATGCTGTCGATATAATTTACTTGGACTTCAGTAAGGCATTTGATAAAGTAGACCATAACCTACTACTAGATAAAAGTAGAAAAATGTGGGTTAGACAGCACCACCACCAGATGGATTCGCTGGCTGACCAACCGCACTCAACGTGTAGTCCTCCAATGGAACTACATCTACATGGAGGGAAGATGNCAGTGGAGTACCCCAAGGCTCTGTTTTGGGCCCAGTACTCTTCAACATCTTCNATCAATGACTTGGATGAGGGGATAGATGGGGAACTCATCAAATTTGCAGATGACACCAAGCTGGCAGGAATAGCCAACACTCCAGAAGATAGGCTCAAGATACAGAAGGATCTTGACAGACTTGAACATTGGGCGCTATCTAACAAAATGAAATTCAATGGTGAAAAAAGTAAGGTTCTACATTTAGGCAAGAAAAACCAAATGCACAGGTACCGTATATGTGGTACCTTGCTCAATAGTAGTAACTGTGAGAGGGATCTTGGAGTCCTAGTGGACAACCATTTAAATATGAGCCAGCAGTGTGCAGCAGCTGCCAAAAAAGCCAACACAGTTCTGGGCTGCATAAACAGAGGGATAGAATCAAGATCACGTGAAGTGTTAATACCACTTTATAATGCCTTGGTAAGGCCACACTTGGAATACTGCATCCAGTTTTGGTCACCACGATGTAAAAAAGATGTTGAGACTCTAGAAAGAGTGCAGAGAAGAGCAACAAAGATGATTAGGGGACTGGAGGCTAAAACATATGAAGAACGGTTGCAGGAACTGGGTATGTCTAGTTTAATGAAAAGAAGGACTAGGGGAGACATGATAGCAGTGTTCCAATATCTCAGGGGCTGCCACAAAGAAGAGGGAGTCAAGCTATTCTCCAAAGCACCTGAGGGCAGGACAAGAAGCAATGGGTGGAAACTAATCAAGGAGAGAAGCAACCTAGAACTAAGGAGAAATTTCCTGACAGTTAGAACAATTAATCAGTGGAACAACTTGCCTCCAGAAGTTGTGAATGCTCCAACACTGGAAGTTTTTAAGAAGAGATTGGATAACCATTTGTCTGAAATGGTGNNNNNNNNNNNNNNNNNNNNNNNNNNNNNNNNNNNNNNNNNNNNNNNNNNNNNNNNNNNNNNNNNNNNNNNNNNNNNNNNNNNNNNNNNNNNNNNNNNNNNNNNNNNNNNNNNNNNNNNNNNNNNNNNNNNNNNNNNNNNNNNNNNNNNNNNNNNNNNNNNNNNNNNNNNNNNNNNNNNNNNNNNNNNNNNNNNNNNNNNNNNNNNN
Cerberus                                     NNNNNNNNNNNNNNNNNNNNNNNNNNNNNNNNNNNNNNNNNNNNNNNNNNNNNNNNNNNNNNNNNNNNNNNNNNNNNNNNNNNNNNNNNNNNNNNNNNNNNNNNNNNNNNNNNNNNNNNNNNNNNNNNNNNNNNNNNNNNNNNNNNNNNNNNNNNNNNNNNNNNNNNNNNNNNNNNNNNNNNNNNNNNNNNNNNNNNNNNNNNNNNNNNNNNNNNNNNNNNNNNNNNNNNNNNNNNNNNNNNNNNNNNNNNNNNNNNNNNNNNNNNNNNNNNNNNNNNNNNNNNNNNNNNNNNNNNNNNNNNNNNNNNNNNNNNNNNNNNNNNNNNNNNNNNNNNNNNNNNNNNNNNNNNNNNNNNNNNNNNNNNNNNNNNNNNNNNNNNNNNNNNNNNNNNNNNNNNNNNNNNNNNNNNNNNNNNNNNNNNNNNNNNNNNNNNNNNNNNNNNNNNNNNNNNNNNNNNNNNNNNNNNNNNNNNNNNNNNNNNNNNNNNNNNNNNNNNNNNNNNNNNNNNNNNNNNNNNNNNNNNNNNNNNNNNNNNNNNNNNNNNNNNNNNNNNNNNNNNNNNNNNNNNNNNNNNNNNNNNNNNNNNNNNNNNNNNNNNNNNNNNNNNNNNNNNNNNNNNNNNNNNNNNNNNNNNNNNNNNNNNNNNNNNNNNNNNNNNNNNNNNNNNNNNNNNNNNNNNNNNNNNNNNNNNNNNNNNNNNNNNNNNNNNNNNNNNNNNNNNNNNNNNNNNNNNNNNNNNNNNNNNNNNNNNNNNNNNNNNNNNNNNNNNNNNNNNNNNNNNNNNNNNNNNNNNNNNNNNNNNNNNNNNNNNNNNNNNNNNNNNNNNNNNNNNNNNNNNNNNNNNNNNNNNNNNNNNNNNNNNNNNNNNNNNNNNNNNNNNNNNNNNNNNNNNNNNNTTGAAAGACAAAAAGGACAAGTATAAAAAATGGAAAGAGGGACACATAACTAAGGCAGAATATCAGCAAATAGCCCGAACCTGCAAAGATGAAGTCAGGAAAGCTAAGGCTCAGAATGAACAAAGGCTTGCAACAAAAGTCAAAAATAACAAAAAAAGCTTCTTCCAACATGTAAAAAACAAGAAAAAAGTCAAGGAAACAATTGGTCCATTGATGGGAGAAAGTGGCAAGAAGGTGACAAGCAACAGGGAGAAAGCAGAACTACTTAACTCATTTTTTGCATCTGTCTTTACACAAAGGGAAAAAACAGTCCAACCTATCAAAAACAGCACCACAAAAAACAGATTAGGAACACAAGTTAAAATAGGGAAGAAAATGGTAAGTGAGCACCTGTCTACCCTAGATGAGTTCAAATCACCAGGACCAGATGGATTACATCCCAGAGTTCTGAAGGAACTGGCAGATGTGATCTCAGAACCACTGAACCATATCTTTCAAAGATCCTGGAGCACCGGGGAACTACCAGAGGACTGGAAAAGAGCTGATGTAGTTCCCATCTTCAAAAAAGGGAAAAAAATAGATCCAGGAAACTACAGACCAATCAGCCTGACATCAATACCTGGGAAGATTCTGGAAAAGATAATCAAGCAACAAATCTGCGAACACCTAGAAGCAAACAAAGTAATAACCAAAAGCCAACATGGGTTTGTCAAAAACAGATCATGCCAGACAAATCTTATTGCATTCTTTGACAAAGTGACAAAATTAGTGGACCAGAGAAATGCTGTGGATATAATTTACTTGGACTTCAGTAAGGCATTTGATAAAGTAGACCACAACCTACTACTTGATAAGAGTAGAAAAATGTGGGTTAGACAGCATCACCACCAGATGGATTTGCTGGCTGACCAACCGCACTCAACGTGTAGTCCTCCAATGGAACTGCATCTACATGGAGGGAAGATGNCAGTGGGGTACCCCAAGGTTCTGTTTTGGGCCCAGTACTCTTCAATATCTTCNATCAATGATTTAGATGAGGGGATAGAAGGGGAACTCATCAAATTTGCAGATGACACCAAGCTGGCAGGAATAGCCAACACTCCAGAAGATAGGCTCAAGATCCAGAAGGATCTTGACAGACTTGAACACTGGGCCCTATCTAACAAAATGAAATTCAATGGTGAAAAAAGTAAGGTTCTACATTTAGGCAAGAAAAACCAAATGCACAGGTACAGAATAGGTGGTACCTGGCTCAATAGTAGTAACTGTGAGAGGGATCTTGGAGTCCTAGTGGACAATCACTTAAATATGAGCCAGCAGTGTGCTGCAGCTGCCAAAAAAGCCAATACAGTCCTAGGCTGCATTAACAGAGGGATAGAATCAAGATCACGTGAAGTGTTAATACCACTTTATAATGCCTTGGTAAGACCACACTTGGAATACTGCATCCAGTTTTGGTCACCACAATATAAAAAAGATGTTGAGACTCTAGAAAGAGTGCAGAGAAGAGCAACAAAGATGATTAGGGGACTGGAGGCTAAAACATATGAAGAACGGTTGCAGGAATTGGGTATGTCTAGTCTAATGAAAAGAAGGACTAGGGGTGACATGATAGCAGTGTTCCAATATTTGAGGGGCTGCCACAAAGAAGAGGGGGTCAAGCTATTCTCCAAAGCACCTGAAGGCAGGACAAGAAGCAATGGATGGAAACTAATCAAGGAGAGAAGCAACCTAGAACTAAGGAGAAATTTCCTGACAGTGAGAACAATTAACCAGTGGAACAACTTGCCTCCAGAAGTTGTGGGTGCTCCATCACTGGAGGTTTTTAAGAAGAGATTGGACAGCCATTTGTCTGAAATGGTANNNNNNNNNNNNNNNNNNNNNNNNNNNNNNNNNNNNNNNNNNNNNNNNNNNNNNNNNNNNNNNNNNNNNNNNNNNNNNNNNNNNNNNNNNNNNNNNNNNNNNNNNNNNNNNNNNNNNNNNNNNNNNNNNNNNNNNNNNNNNNNNNNNNNNNNNNNNNNNNNNNNNNNNNNNNNNNNNNNNNNNNNNNNNNNNNNNNNNNNNNNNNNN
Vipera                                       NNNNNNNNNNNNNNNNNNNNNNNNNNNNNNNNNNNNNNNNNNNNNNNNNNNNNNNNNNNNNNNNNNNNNNNNNNNNNNNNNNNNNNNNNNNNNNNNNNNNNNNNNNNNNNNNNNNNNNNNNNNNNNNNNNNNNNNNNNNNNNNNNNNNNNNNNNNNNNNNNNNNNNNNNNNNNNNNNNNNNNNNNNNNNNNNNNNNNNNNNNNNNNNNNNNNNNNNNNNNNNNNNNNNNNNNNNNNNNNNNNNNNNNNNNNNNNNNNNNNNNNNNNNNNNNNNNNNNNNNNNNNNNNNNNNNNNNNNNNNNNNNNNNNNNNNNNNNNNNNNNNNNNNNNNNNNNNNNNNNNNNNNNNNNNNNNNNNNNNNNNNNNNNNNNNNNNNNNNNNNNNNNNNNNNNNNNNNNNNNNNNNNNNNNNNNNNNNNNNNNNNNNNNNNNNNNNNNNNNNNNNNNNNNNNNNNNNNNNNNNNNNNNNNNNNNNNNNNNNNNNNNNNNNNNNNNNNNNNNNNNNNNNNNNNNNNNNNNNNNNNNNNNNNNNNNNNNNNNNNNNNNNNNNNNNNNNNNNNNNNNNNNNNNNNNNNNNNNNNNNNNNNNNNNNNNNNNNNNNNNNNNNNNNNNNNNNNNNNNNNNNNNNNNNNNNNNNNNNNNNNNNNNNNNNNNNNNNNNNNNNNNNNNNNNNNNNNNNNNNNNNNNNNNNNNNNNNNNNNNNNNNNNNNNNNNNNNNNNNNNNNNNNNNNNNNNNNNNNNNNNNNNNNNNNNNNNNNNNNNNNNNNNNNNNNNNNNNNNNNNNNNNNNNNNNNNNNNNNNNNNNNNNNNNNNNNNNNNNNNNNNNNNNNNNNNNNNNNNNNNNNNNNNNNNNNNNNNNNNNNNNNNNNNNNNNNNNNNNNNNNNNNNNNNNNNNNNNNTTGAAAGACAAAAAGGACAAGTATAAAAAGTGGAAAGAGGGGCACATAACTAAGGCAGAATATCAGCAAATAGCCCGAGCCTGCAAAGATGAAGTGAGGAAAGCTAAGGCTCAAAATGAACTAAGGCTTGCAACAAAAGTCAAAAATAACAAAAAAAGCTTCTTTCAACATATAAAAAACAAGAAAAAAGTCAAGGAAATGATTGGTCCATTAGTGGGAGAAAGTGGCAAGAAGGTGACAAGCAACAGGGAGAAAGCAGAACTACTTAACTCATTTTTTGCATCTGTCTTTACACAAAGGGAAAAAACAGTCCAACCTATCAAAAACAGTACCATAAAAAACAGATTAGAAACACAAGTTAAAATAGGCAAGAAAATGGTAAGTGAGCACCTGTCCAGCCTAGACGAGTTCAAATCACCAGGACCAGATGGATTACACCCCAGAGTTCTGAAGGAACTGGCAGATGTGATCTCAGAACCACTGAACTATATCTTTCAAAGATCCTGGAGCACTGGGGAACTACCAGAGGACTGGAAAAGAGCTGATGTAGTTCCCATCTTCAAAAAAGGGAAAAAAATAGATCCAGGAAACTACAGACCTATCAGCCTGACATCAATACCTGGGAAGATTCTGGAAAAGATAATCAAACAACAAATCTGCGAACACCTAGAAGCAAACAAAGTCATAACTAAAAGCCAACATGGGTTTGTCAAAAACAGATCATGCCAGACAAATCTTATTGCATTCTTTGACAAAGTGACAAAATTAGTGGACCAGAGAAATGCTGTGGATATAATTTACTTGGACTTCAGTAAGGCATTTGATAAAGTAGACCACAACCTACTACTTGATAAGAGTAGAAAAATGTGGGTTAGACAGCATCACCACCAGATGGATTTGCTGGCTGACAAACCGTACTCAACGTGTAGTCCTCCAATGGAACTACATCTACATGGAGGGAAGATGNCAGTGGGGTACCCCAAGGCTCTGTTTTGGGCCCAGTACTCTTCAACATCTTCNATCAATGATTTAGATGAGGGGATAGAAGGGGAACTCATCAAATTTGCAGATGACACCAAGCTGGCAGGAATAGCCAACACTCCAGAAGATAGGCTTAAGATACAGAAGGATCTTGACAGACTTGAACACTGGGCCCTATCTAACAAAATGAAATTCAATGGTGAAAAAAGTAAGGTTCTACATTTAGGCAAGAAAAACCAAATGCACAGGTATAGTATAGGTGGTACCTGGCTCAATAGTAGTAACTGTGAGAGGGATCTTGGAGTCCTAGTGGACAATCACTTAAATATGAGCCAGCAGTGTGCTGCAGCTGCCAAAAAAGCCAACACAGTCCTAGGCTGCATTAACAGAGGGATAGAATCAAGATCACGTGAAGTATTAATACCACTTTATAATGCCTTGGTAAGGCCACACTTGGAATACTGCATCCAGTTTTGGTCACCACGATGTAAAAAAGATGTTGAGACTCTAGAAAGAGTGCAGAGAAGAGCAACAAAGATGATTAGGGGACTGGAGGCTAAAACATATGAAGAACGGTTGCAGGAATTGGGTATGTCTAGTTTAATGAAAAGAAGGACTAGGGGTGACATGATAGCAGTGTTCCAATATCTGAGGGGCTGCCACAAAGAAGAGGGAGTCAAGCTATTCTCCAAAGCACCTGAAGGCAGGACAAGAAGCAATGGATGGAAACTAATCAAGGAGAGAAGCAACCTAGAACTAAGGAGAAATTTCCTGACAGTGAGAACAATTAACCAGTGGAACAACTTGCCTCCAGAAGTTGTGGGTGCTCCAACACTGGAGGTTTTTAAGAAGAGACTGGACAGCCATTTGTCTGAAATGGTANNNNNNNNNNNNNNNNNNNNNNNNNNNNNNNNNNNNNNNNNNNNNNNNNNNNNNNNNNNNNNNNNNNNNNNNNNNNNNNNNNNNNNNNNNNNNNNNNNNNNNNNNNNNNNNNNNNNNNNNNNNNNNNNNNNNNNNNNNNNNNNNNNNNNNNNNNNNNNNNNNNNNNNNNNNNNNNNNNNNNNNNNNNNNNNNNNNNNNNNNNNNNNN
Cerastes                                     NNNNNNNNNNNNNNNNNNNNNNNNNNNNNNNNNNNNNNNNNNNNNNNNNNNNNNNNNNNNNNNNNNNNNNNNNNNNNNNNNNNNNNNNNNNNNNNNNNNNNNNNNNNNNNNNNNNNNNNNNNNNNNNNNNNNNNNNNNNNNNNNNNNNNNNNNNNNNNNNNNNNNNNNNNNNNNNNNNNNNNNNNNNNNNNNNNNNNNNNNNNNNNNNNNNNNNNNNNNNNNNNNNNNNNNNNNNNNNNNNNNNNNNNNNNNNNNNNNNNNNNNNNNNNNNNNNNNNNNNNNNNNNNNNNNNNNNNNNNNNNNNNNNNNNNNNNNNNNNNNNNNNNNNNNNNNNNNNNNNNNNNNNNNNNNNNNNNNNNNNNNNNNNNNNNNNNNNNNNNNNNNNNNNNNNNNNNNNNNNNNNNNNNNNNNNNNNNNNNNNNNNNNNNNNNNNNNNNNNNNNNNNNNNNNNNNNNNNNNNNNNNNNNNNNNNNNNNNNNNNNNNNNNNNNNNNNNNNNNNNNNNNNNNNNNNNNNNNNNNNNNNNNNNNNNNNNNNNNNNNNNNNNNNNNNNNNNNNNNNNNNNNNNNNNNNNNNNNNNNNNNNNNNNNNNNNNNNNNNNNNNNNNNNNNNNNNNNNNNNNNNNNNNNNNNNNNNNNNNNNNNNNNNNNNNNNNNNNNNNNNNNNNNNNNNNNNNNNNNNNNNNNNNNNNNNNNNNNNNNNNNNNNNNNNNNNNNNNNNNNNNNNNNNNNNNNNNNNNNNNNNNNNNNNNNNNNNNNNNNNNNNNNNNNNNNNNNNNNNNNNNNNNNNNNNNNNNNNNNNNNNNNNNNNNNNNNNNNNNNNNNNNNNNNNNNNNNNNNNNNNNNNNNNNNNNNNNNNNNNNNNNNNNNNNNNNNNNNNNNNNNNNNNNNNNNNNNNNTTGAAAGACAAAAAGGACAAGTATAAAAAGTGGAAAGAGGGGCACATAACTAAGGCAGAATATCAGCAAATAGCCCGAGCCTGCAAAGATGAAGTGAGGAAAGCTAAGGCTCAAAATGAACTAAGGCTTGCGACCAAAGTCAAAAATAACAAAAAAAGCTTCTTTCAACATGTAAAAAACAAGAAAAAAGTTAAGGAAATGATTGGTCCATTAGTGGGAGAAAGTGGCAAGAAGGTGACAAGCAACAGGGAGAAAGCAGAACTATTTAACTCATTTTTTGCATCTGTCTTTACACAAAGGGAAAAAACAGTCCAACCTATCAAAAACAGTACCATAAAAAACAGAATAGAAACACAAGTTAAGATAGGCAAGAAAATGGTAAGTGAGCACCTGTCCAGCCTAGACGAGTTCAAATCACCAGGACCAGATGGATTACACCCCAAGGTTCTCAAGGAACTGGCAGATGTGATCTCAGAACCACTGAACTATATCTTTCAAAGATCCTGGAGCACTGGGGAACTACCAGAGGACTGGAAAAGAGCTGATGTAGTTCCCATCTTCAAAAAAGGGAAAAAAATAGATCCAGGAAACTACAGACCTATCAGCCTGACCTCAATACCTGGGAAGATTCTGGAAAAGATAATCAAACAACAAATCAGCGAACACCTAGAGGCAAACAAAGTCATTACTAAAAGCCAACATGGGTTTGTCAAAAACAGATCATGCCAGACAAATCTTATTGCATTCTTTGACCAAGTGACAAAATTAGTGGACCAGAGGAATGCTGTGGATATAATTTACTTGGACTTCAGTAAGGCATTTGATAAAGTAGATCACAACCTACTACTTGATAAGAGTAGAAAAATGTGGGTTAGACAGCATCACCACCAGATGGATTCGCTGGCTGACAAGCCGTACTCAGCGTGTGGTCCTCCAATGGAACTGCATCTACATGGAGGGAAGATGNTAGTGGGGTGCCCCAAGGCTCTGTTCTGGGCCCAGTGCTCTTCAACATCTTCNATCAATGATTTGGATGAGGGGATAGATGGGGAACTCATCAAATTTGCAGATGACACCAAGCTGGCAGGAATAGCCAACACTCCAGAAGATAGGCTTAAGATACAGAAGGATCTTGACAGACTTGAACACTGGGCACTATCTAACAAAATGAAATTCAATGGTGAAAAAAGTAAGGTTCTACATTTAGGCAAGAAAAACCAAATGCACAGGTATAGTATAGGTGGTACCTTGCTCAATAGTAGTAACTGTGAGAGGGATCTTGGAGTCCTAGTGGACAATCACTTAAATATGAGCCAGCAGTGTGCTGCAGCTGCCAAAAAAGCCAACACAGTGCTAGGCTGCATTAACAGAGGGATAGAATCAAGATCACGTGAAGTATTAATACCACTTTACAATGCCTTGGTAAGGCCACACTTGGAATACTGCATCCAGTTTTGGTCACCACGATGTAAAAAAGATGTTGAGACTCTAGAAAGAGTACAGAGAAGAGCAACAAAGATGATTAGGGGACTGGAGGCTAAAACATATAAAGAACGGTTGCTGGAATTGGGTATGTCTAGTTTAATGAAGAGAAGGACGAGGGGTGACATGATAGCAGTGTTCCAATATCTCAGGGGCTGCCACAAAGAAGAGGGAGTCAAGCTATTCTCCAAAGCACCTGAAGGCAGGACAAGAAGCAATGGATGGAAACTAATCAAGGAGAGAAGCAACCTAGAACTAAGGAGAAACTTCCTGACAGTGAGAACAATTAACCAGTGGAACAACTTGCCTCCAGAAGTTGTGAATGCTCCAACACTGGAAGTTTTTAAGAAGAGACTGGACAGCCATTTGTCTGAAATGGTANNNNNNNNNNNNNNNNNNNNNNNNNNNNNNNNNNNNNNNNNNNNNNNNNNNNNNNNNNNNNNNNNNNNNNNNNNNNNNNNNNNNNNNNNNNNNNNNNNNNNNNNNNNNNNNNNNNNNNNNNNNNNNNNNNNNNNNNNNNNNNNNNNNNNNNNNNNNNNNNNNNNNNNNNNNNNNNNNNNNNNNNNNNNNNNNNNNNNNNNNNNNNNN
Deinagkistrodon                              NNNNNNNNNNNNNNNNNNNNNNNNNNNNNNNNNNNNNNNNNNNNNNNNNNNNNNNNNNNNNNNNNNNNNNNNNNNNNNNNNNNNNNNNNNNNNNNNNNNNNNNNNNNNNNNNNNNNNNNNNNNNNNNNNNNNNNNNNNNNNNNNNNNNNNNNNNNNNNNNNNNNNNNNNNNNNNNNNNNNNNNNNNNNNNNNNNNNNNNNNNNNNNNNNNNNNNNNNNNNNNNNNNNNNNNNNNNNNNNNNNNNNNNNNNNNNNNNNNNNNNNNNNNNNNNNNNNNNNNNNNNNNNNNNNNNNNNNNNNNNNNNNNNNNNNNNNNNNNNNNNNNNNNNNNNNNNNNNNNNNNNNNNNNNNNNNNNNNNNNNNNNNNNNNNNNNNNNNNNNNNNNNNNNNNNNNNNNNNNNNNNNNNNNNNNNNNNNNNNNNNNNNNNNNNNNNNNNNNNNNNNNNNNNNNNNNNNNNNNNNNNNNNNNNNNNNNNNNNNNNNNNNNNNNNNNNNNNNNNNNNNNNNNNNNNNNNNNNNNNNNNNNNNNNNNNNNNNNNNNNNNNNNNNNNNNNNNNNNNNNNNNNNNNNNNNNNNNNNNNNNNNNNNNNNNNNNNNNNNNNNNNNNNNNNNNNNNNNNNNNNNNNNNNNNNNNNNNNNNNNNNNNNNNNNNNNNNNNNNNNNNNNNNNNNNNNNNNNNNNNNNNNNNNNNNNNNNNNNNNNNNNNNNNNNNNNNNNNNNNNNNNNNNNNNNNNNNNNNNNNNNNNNNNNNNNNNNNNNNNNNNNNNNNNNNNNNNNNNNNNNNNNNNNNNNNNNNNNNNNNNNNNNNNNNNNNNNNNNNNNNNNNNNNNNNNNNNNNNNNNNNNNNNNNNNNNNNNNNNNNNNNNNNNNNNNNNNNNNNNNNNNNNNNNNNNNNNNNTTGAAAGACAAAAAGGACAAGTATAAAAAGTGGAAAGAGGGGCACATAACTAAGGCAGAATATCAGCAAATAGCCCGAGCCTGCAAAGATGAAGTGAGGAAAGCTAAGGCTCAAAATGAACTAAGGCTTGCGACCAAAGTCAAAAATAACAAAAAAAGCTTCTTTCAACATGTAAAAAACAAGAAAAAAGTGAAGGAAATGATTGGTCCATTAGTGGGTGAAAGTGGCAAGAAGGTGACAAGCAACAGGGAGAAAGCAGAACTATTTAACTCGTTTTTTGCATCTGTCTTTACACAAAGGGAAAAAACAGACCAACCTATCAAAAATAGTGCCATAAAAAACAGAATAGAAACACAAGTTAAGATAGGCAAGAAAATGGTAAGTGAGCACCTGTCCAGCCTAGATGAGTTCAAATCACCAGGACCAGATGGATTACACCCCAAGGTTCTCAAGGAACTGGCAGATGTGATCTCAGAACCACTGAACTATATTTTTCAAAGATCCTGGAGCACTGGGGAACTACCAGAGGACTGGAAAAGAGCTGATGTAGTTCCCATCTTCAAAAAAGGGAAAAAAATGGACCCAGGAAATTACAGACCTATCAGCCTGACCTCAATACCTGGGAAGATTCTGGAAAAGATAATCAAACAACGAATCAGCGAACACCTAGAGGCAAACAAAGTCATTACTAAAAGCCAACATGGGTTTGTCAAAAACAGATCATGCCAGACAAATCTTATTGCATTCTTTGACCAAGTGACAAAATTAGTGGACCAGAGGAATGCTGTGGATATAATTTACTTGGACTTCAGTAAGGCATTTGATAAAGTAGACCACAACCTACTACTTGATAAGAGTAGAAAAATGTGGGTTAGACAGCATCACCACCAGATGGATCCGCTGGCTGACCGGCCGTACTCAGCGTGTGGTCCTCCAATGGAACTGCATCTACATGGAGGGAAGGTGNTAGTGGGGTGCCCCAGGGCTCTGTTCTGGGCCCAGTGCTCTTCAACATCTTCNATCAATGATTTGGATGAGGGGATAGATGGGGAACTCATCAAATTTGCAGATGACACCAAGCTGGCAGGAATAGCCAACACTCCAGAAGACAGGCTTAAGATACAGAAGGATCTGGACAGACTTGAACACTGGGCGCTATCTAACAAAATGAAATTCAATGGTGAAAAAAGTAAGGTTCTACATTTAGGCAAGAAAAACCAAATGCACAGGTATAGTATAGGGGGTACCTTGCTCAATAGTAGTAACTGTGAGAGGGATCTTGGAGTCCTAGTGGACAATCACTTAAATATGAGCCAGCAGTGTGCTGCAGCTGCCAAAAAAGCCAACACAGTGCTAGGCTGCATTAACAGAGGGATAGAATCAAGATCACGTGAAGTATTAATACCACTTTACAATGCCTTGGTAAGGCCACACTTGGAATACTGCATCCAGTTTTGGTCACCACGATGTAAAAAAGATGTTGAGACTCTAGAAAGAGTACAGAGAAGAGCAACAAAGATGATTAGGGGACTGGAGGCTAAAACATATAAGGAACGGTTGCTGGAATTGGGTATGTCTAGTTTAATGAAGAGAAGGACGAGGGGGGACATGATAGCAGTGTTCCAATATCTCAGGGGCTGCCACAAAGAAGAGGGAGTCAAGCTATTCTCCAAAGCACCTGAAGGCAGGACAAGAAGCAATGGATGGAAACTAATCAAGGAGAGAAGCAACCTAGAACTAAGGAGAAACTTCCTGACAGTTAGAACAATTAACCAGTGGAACAACCTGCCTCCAGAAGTTGTGAATGCTCCAACACTGGAAGTTTTTAAGAAGAGACTGGACAGCCATTTGTCTGAAATGGTANNNNNNNNNNNNNNNNNNNNNNNNNNNNNNNNNNNNNNNNNNNNNNNNNNNNNNNNNNNNNNNNNNNNNNNNNNNNNNNNNNNNNNNNNNNNNNNNNNNNNNNNNNNNNNNNNNNNNNNNNNNNNNNNNNNNNNNNNNNNNNNNNNNNNNNNNNNNNNNNNNNNNNNNNNNNNNNNNNNNNNNNNNNNNNNNNNNNNNNNNNNNNNN
Trimeresurus                                 NNNNNNNNNNNNNNNNNNNNNNNNNNNNNNNNNNNNNNNNNNNNNNNNNNNNNNNNNNNNNNNNNNNNNNNNNNNNNNNNNNNNNNNNNNNNNNNNNNNNNNNNNNNNNNNNNNNNNNNNNNNNNNNNNNNNNNNNNNNNNNNNNNNNNNNNNNNNNNNNNNNNNNNNNNNNNNNNNNNNNNNNNNNNNNNNNNNNNNNNNNNNNNNNNNNNNNNNNNNNNNNNNNNNNNNNNNNNNNNNNNNNNNNNNNNNNNNNNNNNNNNNNNNNNNNNNNNNNNNNNNNNNNNNNNNNNNNNNNNNNNNNNNNNNNNNNNNNNNNNNNNNNNNNNNNNNNNNNNNNNNNNNNNNNNNNNNNNNNNNNNNNNNNNNNNNNNNNNNNNNNNNNNNNNNNNNNNNNNNNNNNNNNNNNNNNNNNNNNNNNNNNNNNNNNNNNNNNNNNNNNNNNNNNNNNNNNNNNNNNNNNNNNNNNNNNNNNNNNNNNNNNNNNNNNNNNNNNNNNNNNNNNNNNNNNNNNNNNNNNNNNNNNNNNNNNNNNNNNNNNNNNNNNNNNNNNNNNNNNNNNNNNNNNNNNNNNNNNNNNNNNNNNNNNNNNNNNNNNNNNNNNNNNNNNNNNNNNNNNNNNNNNNNNNNNNNNNNNNNNNNNNNNNNNNNNNNNNNNNNNNNNNNNNNNNNNNNNNNNNNNNNNNNNNNNNNNNNNNNNNNNNNNNNNNNNNNNNNNNNNNNNNNNNNNNNNNNNNNNNNNNNNNNNNNNNNNNNNNNNNNNNNNNNNNNNNNNNNNNNNNNNNNNNNNNNNNNNNNNNNNNNNNNNNNNNNNNNNNNNNNNNNNNNNNNNNNNNNNNNNNNNNNNNNNNNNNNNNNNNNNNNNNNNNNNNNNNNNNNNNNNNNNNNNNNNNNNNNTTGAAAGACAAAAAGGACAAGTATAAAAAGTGGAAAGAGGGGCACATAACTAAGTCAGAATATCAGCAAATAGCCCGAGCCTGCAAAGATGAAGTGAGGAAAGCTAAGGCTCAAAATGAACTAAGGCTTGCGACCAAAGTCAAAAATAACAAAAAAAGCTTCTTTCAACATGTAAAAAACAAGAAAAAAGTGAAGGAAATGATTGGTCCATTAGTGGGTGAAAGTGGCAAGAAGGTGACAAGCAACAGGGAGAAAGCAGAACTATTTAACTCGTTTTTTGCATCTGTCTTTACACAAAGGGAAAAAACAGACCAACCTATCAAAAATAGTGCCATAAAAAACAGAATAGAAACACAAGTTAAGATAGGCAAGAAAATGGTAAGTGAGCACCTGTCCAGCCTAGATGAGTTCAAATCACCAGGACCAGATGGATTACACCCCAAGGTTCTCAAGGAACTGGCAGATGTGATCTCAGAACCACTGAACTATATTTTTCAAAGATCCTGGAGCACTGGGGAACTACCAGAGGACTGGAAAAGAGCTGATGTAGTTCCCATCTTCAAAAAAGGGAAAAAAATGGACCCAGGAAATTACAGACCTATCAGCCTGACCTCAATACCTGGGAAGATTCTGGAAAAGATAATCAAACAACGAATCAGCGAACACCTAGAGGCAAACAAAGTCATTACTAAAAGCCAACATGGGTTTGTCAAAAACAGATCATGCCAGACAAATCTTATTGCATTCTTTGACCAAGTGACAAAATTAGTGGACCAGAGGAATGCTGTGGATATAATTTACTTGGACTTCAGTAAGGCATTTGATAAAGTAGACCACAACCTACTACTTGATAAGAGTAGAAAAATGTGGGTTAGACAGCATCACCACCAGATGGATCCGCTGGCTGACTGGCCGTACTCAGCGTGTGGTCCTCCAATGGAACTGCATCTACATGGAGGGAAGGTGNTAGTGGGGTGCCCCAGGGCTCTGTTCTGGGCCCAGTGCTCTTCAACATCTTCNATCAATGATTTGGATGAGGGGATAGATGGGGAACTCATCAAATTTGCAGATGACACCAAGCTGGCAGGAATAGCCAACACTCCAGAAGACAGGCTTAAGATACAGAAGGATCTGGACAGACTTGAACACTGGGCGCTATCTAACAAAATGAAATTCAATGGTGAAAAAAGTAAGGTTCTACATTTAGGCAAGAAAAACCAAATGCACAGGTATAGTATAGGGGGTACCTTGCTCAATAGTAGTAACTGTGAGAGGGATCTCGGAGTCCTAGTGGACAATCACTTAAATATGAGCCAGCAGTGTGCTGCAGCTGCCAAAAAAGCCAACACAGTGCTAGGCTGCATTAACAGAGGGATAGAATCAAGATCACGTGAAGTATTAATACCACTTTACAATGCCTTGGTAAGGCCACACTTGGAATACTGCATCCAGTTTTGGTCACCACGATGTAAAAAAGATGTTGAGACTCTAGAAAGAGTACAGAGAAGAGCAACAAAGATGATTAGGGGACTGGAGGCTAAAACATATAAGGAACGGTTGCTGGAATTGGGTATGTCTAGTTTAATGAAGAGAAGGACGAGGGGGGACATGATAGCAGTGTTCCAATATCTCAGGGGCTGCCACAAAGAAGAGGGAGTCAAGCTATTCTCCAAAGCACCTGAAGGCAGGACAAGAAGCAATGGATGGAAACTAATCAAGGAGAGAAGCAACCTAGAACTAAGGAGAAACTTCCTGACAGTTAGAACAATTAACCAGTGGAACAACCTGCCTCCAGAAGTTGTGAATGCTCCAACACTGGAAGTTTTTAAGAAGAGACTGGACAGCCATTTGTCTGAAATGGTANNNNNNNNNNNNNNNNNNNNNNNNNNNNNNNNNNNNNNNNNNNNNNNNNNNNNNNNNNNNNNNNNNNNNNNNNNNNNNNNNNNNNNNNNNNNNNNNNNNNNNNNNNNNNNNNNNNNNNNNNNNNNNNNNNNNNNNNNNNNNNNNNNNNNNNNNNNNNNNNNNNNNNNNNNNNNNNNNNNNNNNNNNNNNNNNNNNNNNNNNNNNNNN
Bothrops                                     NNNNNNNNNNNNNNNNNNNNNNNNNNNNNNNNNNNNNNNNNNNNNNNNNNNNNNNNNNNNNNNNNNNNNNNNNNNNNNNNNNNNNNNNNNNNNNNNNNNNNNNNNNNNNNNNNNNNNNNNNNNNNNNNNNNNNNNNNNNNNNNNNNNNNNNNNNNNNNNNNNNNNNNNNNNNNNNNNNNNNNNNNNNNNNNNNNNNNNNNNNNNNNNNNNNNNNNNNNNNNNNNNNNNNNNNNNNNNNNNNNNNNNNNNNNNNNNNNNNNNNNNNNNNNNNNNNNNNNNNNNNNNNNNNNNNNNNNNNNNNNNNNNNNNNNNNNNNNNNNNNNNNNNNNNNNNNNNNNNNNNNNNNNNNNNNNNNNNNNNNNNNNNNNNNNNNNNNNNNNNNNNNNNNNNNNNNNNNNNNNNNNNNNNNNNNNNNNNNNNNNNNNNNNNNNNNNNNNNNNNNNNNNNNNNNNNNNNNNNNNNNNNNNNNNNNNNNNNNNNNNNNNNNNNNNNNNNNNNNNNNNNNNNNNNNNNNNNNNNNNNNNNNNNNNNNNNNNNNNNNNNNNNNNNNNNNNNNNNNNNNNNNNNNNNNNNNNNNNNNNNNNNNNNNNNNNNNNNNNNNNNNNNNNNNNNNNNNNNNNNNNNNNNNNNNNNNNNNNNNNNNNNNNNNNNNNNNNNNNNNNNNNNNNNNNNNNNNNNNNNNNNNNNNNNNNNNNNNNNNNNNNNNNNNNNNNNNNNNNNNNNNNNNNNNNNNNNNNNNNNNNNNNNNNNNNNNNNNNNNNNNNNNNNNNNNNNNNNNNNNNNNNNNNNNNNNNNNNNNNNNNNNNNNNNNNNNNNNNNNNNNNNNNNNNNNNNNNNNNNNNNNNNNNNNNNNNNNNNNNNNNNNNNNNNNNNNNNNNNNNNNNNNNNNNNNNNNNNTTGAAAGACAAAAAGGACAAGTATAAAAAGTGGAAAGAGGGGCACATAACTAAGTCAGAATATCAGCAAATAGCCCGAGCCTGCAAAGATGAAGTGAGGAAAGCTAAGGCTCAAAATGAACTAAGGCTTGCGACCAAAGTCAAAAATAACAAAAAAAGCTTCTTTCAACATGTAAAAAACAAGAAAAAAGTGAAGGAAATGATTGGTCCATTAGTGGGTGAAAGTGGCAAGAAGGTGACAAGCAACAGGGAGAAAGCAGAACTATTTAACTCGTTTTTTGCATCTGTCTTTACACAAAGGGAAAAAACAGACCAACCTATCAAAAATAGTGCCATAAAAAACAGAATAGAAACACAAGTTAAGATAGGCAAGAAAATGGTAAGTGAGCACCTGTCCAGCCTAGACGAGTTCAAATCACCAGGACCAGATGGATTACACCCCAAGGTTCTCAAGGAACTGGCAGATGTGATCTCAGAACCACTGAACTATATTTTTCAAAGATCCTGGAGCACTGGGGAACTACCAGAGGACTGGAAAAGAGCTGATGTAGTTCCCATCTTCAAAAAAGGGAAAAAAATGGATCCAGGAAATTACAGACCTATCAGCCTGACCTCAATACCTGGGAAGATTCTGGAAAAGATAATCAAACAACGAATCAGCGAACACCTAGAGGCAAACAAAGTCATTACTAAAAGCCAACATGGGTTTGTCAAAAACAGATCATGCCAGACAAATCTTATTGCATTCTTTGACCAAGTGACAAAATTAGTGGACCAGAGGAATGCTGTGGATATAATTTACTTGGACTTCAGTAAGGCATTTGATAAAGTAGATCACAACCTACTACTTGATAAGAGTAGAAAAATGTGGGTTAGACAGCATCACCACCAGATGGATCCGCTGGCTGACCGGCCGTACTCAGCGTGTGGTCCTCCAATGGAACTGCATCTACATGGAGGGAAGGTGNTAGTGGGGTGCCCCAGGGCTCTGTTCTGGGCCCAGTGCTCTTCAACATCTTCNATCAATGATTTGGATGAGGGGATAGATGGGGAACTCATCAAATTTGCAGATGACACCAAGCTGGCAGGAATAGCCAACACTCCAGAAGACAGGCTTAAGATACAGAAGGATCTGGACAGACTTGAACACTGGGCGCTATCTAACAAAATGAAATTCAATGGTGAAAAAAGTAAGGTTCTACATTTAGGCAAGAAAAACCAAATGTACAGGTATAGTATAGGGGGTACCTTGCTCAATAGTAGTAACTGTGAGAGGGATCTCGGAGTCCTAGTGGACAATCACTTAAATATGAGCCAGCAGTGTGCTGCAGCTGCCAAAAAAGCCAACACAGTGCTAGGCTGCATTAACAGAGGGATAGAATCAAGATCACGTGAAGTATTAATACCACTTTACAATGCCTTGGTAAGGCCACACTTGGAATACTGCATCCAGTTTTGGTCACCACGATGTAAAAAAGATGTTGAGACTCTAGAAAGAGTACAGAGAAGAGCAACAAAGATGATTAGGGGACTGGAGGCTAAAACATATAAGGAACGGTTGCTGGAATTGGGTATGTCTAGTTTAATGAAGAGAAGGACGAGGGGGGACATGATAGCAGTGTTCCAATATCTCAGGGGCTGCCACAAAGAAGAGGGAGTCAAGCTATTCTCCAAAGCACCTGAAGGCAGGACAAGAAGCAATGGATGGAAACTAATCAAGGAGAGAAGCAACCTAGAACTAAGGAGAAACTTCCTGACAGTGAGAACAATTAACCAGTGGAACAACCTGCCTCCAGAAGTTGTGAATGCTCCAACACTGGAAGTTTTTAAGAAGAGACTGGACAGCCATTTGTCTGAAATGGTANNNNNNNNNNNNNNNNNNNNNNNNNNNNNNNNNNNNNNNNNNNNNNNNNNNNNNNNNNNNNNNNNNNNNNNNNNNNNNNNNNNNNNNNNNNNNNNNNNNNNNNNNNNNNNNNNNNNNNNNNNNNNNNNNNNNNNNNNNNNNNNNNNNNNNNNNNNNNNNNNNNNNNNNNNNNNNNNNNNNNNNNNNNNNNNNNNNNNNNNNNNNNNN
Cerrophidion                                 NNNNNNNNNNNNNNNNNNNNNNNNNNNNNNNNNNNNNNNNNNNNNNNNNNNNNNNNNNNNNNNNNNNNNNNNNNNNNNNNNNNNNNNNNNNNNNNNNNNNNNNNNNNNNNNNNNNNNNNNNNNNNNNNNNNNNNNNNNNNNNNNNNNNNNNNNNNNNNNNNNNNNNNNNNNNNNNNNNNNNNNNNNNNNNNNNNNNNNNNNNNNNNNNNNNNNNNNNNNNNNNNNNNNNNNNNNNNNNNNNNNNNNNNNNNNNNNNNNNNNNNNNNNNNNNNNNNNNNNNNNNNNNNNNNNNNNNNNNNNNNNNNNNNNNNNNNNNNNNNNNNNNNNNNNNNNNNNNNNNNNNNNNNNNNNNNNNNNNNNNNNNNNNNNNNNNNNNNNNNNNNNNNNNNNNNNNNNNNNNNNNNNNNNNNNNNNNNNNNNNNNNNNNNNNNNNNNNNNNNNNNNNNNNNNNNNNNNNNNNNNNNNNNNNNNNNNNNNNNNNNNNNNNNNNNNNNNNNNNNNNNNNNNNNNNNNNNNNNNNNNNNNNNNNNNNNNNNNNNNNNNNNNNNNNNNNNNNNNNNNNNNNNNNNNNNNNNNNNNNNNNNNNNNNNNNNNNNNNNNNNNNNNNNNNNNNNNNNNNNNNNNNNNNNNNNNNNNNNNNNNNNNNNNNNNNNNNNNNNNNNNNNNNNNNNNNNNNNNNNNNNNNNNNNNNNNNNNNNNNNNNNNNNNNNNNNNNNNNNNNNNNNNNNNNNNNNNNNNNNNNNNNNNNNNNNNNNNNNNNNNNNNNNNNNNNNNNNNNNNNNNNNNNNNNNNNNNNNNNNNNNNNNNNNNNNNNNNNNNNNNNNNNNNNNNNNNNNNNNNNNNNNNNNNNNNNNNNNNNNNNNNNNNNNNNNNNNNNNNNNNNNNNNNNNNNNNNNNTTGAAAGACAAAAAGGACAAGTATAAAAAGTGGAAAGAGGGGCACATAACTAAGTCAGAATATCAGCAAATAGCCCGAGCCTGCAAAGATGAAGTGAGGAAAGCTAAGGCTCAAAATGAACTAAGGCTTGCGACCAAAGTCAAAAATAACAAAAAAAGCTTCTTTCAACATGTAAAAAACAAGAAAAAAGTGAAGGAAATGATTGGTCCATTAGTGGGTGAAAGTGGCAAGAAGGTGACAAGCAACAGGGAGAAAGCAGAACTATTTAACTCGTTTTTTGCATCTGTCTTTACACAAAGGGAAAAAACAGACCAACCTATCAAAAATAGTGCCATAAAAAACAGAATAGAAACACAAGTTAAGATAGGCAAGAAAATGGTAAGTGAGCACCTGTCCAGCCTAGATGAGTTCAAATCACCAGGACCAGATGGATTACACCCCAAGGTTCTCAAGGAACTGGCAGATGTGATCTCAGAACCACTGAACTATATTTTTCAAAGATCCTGGAGCACTGGGGAACTACCAGAGGACTGGAAAAGAGCTGATGTAGTTCCCATCTTCAAAAAAGGGAAAAAAATGGATCCAGGAAATTACAGACCTATCAGCCTGACCTCAATACCTGGGAAGATTCTGGAAAAGATAATCAAACAACGAATCAGCGAACACCTAGAGGCAAACAAAGTCATTACTAAAAGCCAACATGGGTTTGTCAAAAACAGATCATGCCAGACAAATCTTATTGCATTCTTTGACCAAGTGACAAAATTAGTGGACCAGAGGAATGCTGTGGATATAATTTACTTGGACTTCAGTAAGGCATTTGATAAAGTAGATCACAACCTACTACTTGATAAGAGTAGAAAAATGTGGGTTAGACAGCATCACCACCAGATGGATCCGCTGGCTGACCGGCCGTACTCAGCGTGTGGTCCTCCAATGGAACTGCATCTACATGGAGGGAAGGTGNTAGTGGGGTGCCCCAGGGCTCTGTTCTGGGCCCAGTGCTCTTCAACATCTTCNATCAATGATTTGGATGAGGGGATAGATGGGGAACTCATCAAATTTGCAGATGACACCAAGCTGGCAGGAATAGCCAACACTCCAGAAGACAGGCTTAAGATACAGAAGGATCTGGACAGACTTGAACACTGGGCGCTATCTAACAAAATGAAATTCAATGGTGAAAAAAGTAAGGTTCTACATTTAGGCAAGAAAAACCAAATGCACAGGTATAGTATAGGTGGTACCTTGCTCAATAGTAGTAACTGTGAGAGGGATCTCGGAGTCCTAGTGGACAATCACTTAAATATGAGCCAGCAGTGTGCTGCAGCTGCCAAAAAAGCCAACACAGTGCTAGGCTGCATTAACAGAGGGATAGAATCAAGATCACGTGAAGTATTAATACCACTTTACAATGCCTTGGTAAGGCCACACTTGGAATACTGCATCCAGTTTTGGTCACCACGATGTAAAAAAGATGTTGAGACTCTAGAAAGAGTACAGAGAAGAGCAACAAAGATGATTAGGGGACTGGAGGCTAAAACATATAAGGAACGGTTGCTGGAATTGGGTATGTCTAGTTTAATGAAGAGAAGGACGAGGGGGGACATGATAGCAGTGTTCCAATATCTCAGGGGCTGCCACAAAGAAGAGGGAGTCAAGCTATTCTCCAAAGCACCTGAAGGCAGGACAAGAAGCAATGGATGGAAACTAATCAAGGAGAGAAGCAACCTAGAACTAAGGAGAAACTTCCTGACAGTGAGAACAATTAACCAGTGGAACAACCTGCCTCCAGAAGTTGTGAATGCTCCAACACTGGAAGTTTTTAAGAAGAGACTGGACAGCCATTTGTCTGAAATGGTANNNNNNNNNNNNNNNNNNNNNNNNNNNNNNNNNNNNNNNNNNNNNNNNNNNNNNNNNNNNNNNNNNNNNNNNNNNNNNNNNNNNNNNNNNNNNNNNNNNNNNNNNNNNNNNNNNNNNNNNNNNNNNNNNNNNNNNNNNNNNNNNNNNNNNNNNNNNNNNNNNNNNNNNNNNNNNNNNNNNNNNNNNNNNNNNNNNNNNNNNNNNNNN
Bothriechis                                  NNNNNNNNNNNNNNNNNNNNNNNNNNNNNNNNNNNNNNNNNNNNNNNNNNNNNNNNNNNNNNNNNNNNNNNNNNNNNNNNNNNNNNNNNNNNNNNNNNNNNNNNNNNNNNNNNNNNNNNNNNNNNNNNNNNNNNNNNNNNNNNNNNNNNNNNNNNNNNNNNNNNNNNNNNNNNNNNNNNNNNNNNNNNNNNNNNNNNNNNNNNNNNNNNNNNNNNNNNNNNNNNNNNNNNNNNNNNNNNNNNNNNNNNNNNNNNNNNNNNNNNNNNNNNNNNNNNNNNNNNNNNNNNNNNNNNNNNNNNNNNNNNNNNNNNNNNNNNNNNNNNNNNNNNNNNNNNNNNNNNNNNNNNNNNNNNNNNNNNNNNNNNNNNNNNNNNNNNNNNNNNNNNNNNNNNNNNNNNNNNNNNNNNNNNNNNNNNNNNNNNNNNNNNNNNNNNNNNNNNNNNNNNNNNNNNNNNNNNNNNNNNNNNNNNNNNNNNNNNNNNNNNNNNNNNNNNNNNNNNNNNNNNNNNNNNNNNNNNNNNNNNNNNNNNNNNNNNNNNNNNNNNNNNNNNNNNNNNNNNNNNNNNNNNNNNNNNNNNNNNNNNNNNNNNNNNNNNNNNNNNNNNNNNNNNNNNNNNNNNNNNNNNNNNNNNNNNNNNNNNNNNNNNNNNNNNNNNNNNNNNNNNNNNNNNNNNNNNNNNNNNNNNNNNNNNNNNNNNNNNNNNNNNNNNNNNNNNNNNNNNNNNNNNNNNNNNNNNNNNNNNNNNNNNNNNNNNNNNNNNNNNNNNNNNNNNNNNNNNNNNNNNNNNNNNNNNNNNNNNNNNNNNNNNNNNNNNNNNNNNNNNNNNNNNNNNNNNNNNNNNNNNNNNNNNNNNNNNNNNNNNNNNNNNNNNNNNNNNNNNNNNNNNNNNNNNNNNNTTGAAAGACAAAAAGGACAAGTATAAAAAGTGGAAAGAGGGGCACATAACTAAGTCAGAATATCAGCAAATAGCCCGAGCCTGCAAAGATGAAGTGAGGAAAGCTAAGGCTCAAAATGAACTAAGGCTTGCGACCAAAGTCAAAAATAACAAAAAAAGCTTCTTTCAACATGTAAAAAACAAGAAAAAAGTGAAGGAAATGATTGGTCCATTAGTGGGTGAAAGTGGCAAGAAGGTGACAAGCAACAGGGAGAAAGCAGAACTATTTAACTCGTTTTTTGCATCTGTCTTTACACAAAGGGAAAAAACAGACCAACCTATCAAAAATAGTGCCATAAAAAACAGAATAGAAACACAAGTTAAGATAGGCAAGAAAATGGTAAGTGAGCACCTGTCCAGCCTAGATGAGTTCAAATCACCAGGACCAGATGGATTACACCCCAAGGTTCTCAAGGAACTGGCAGATGTGATCTCAGAACCACTGAACTATATTTTTCAAAGATCCTGGAGCACTGGGGAACTACCAGAGGACTGGAAAAGAGCTGATGTAGTTCCCATCTTCAAAAAAGGGAAAAAAATGGATCCAGGAAATTACAGACCTATCAGCCTGACCTCAATACCTGGGAAGATCCTGGAAAAGATAATCAAACAACGAATCAGCGAACACCTAGAGGCAAACAAAGTCATTACTAAAAGCCAACATGGGTTTGTCAAAAACAGATCATGCCAGACAAATCTTATTGCATTCTTTGACCAAGTGACAAAATTAGTGGACCAGAGGAATGCTGTGGATATAATTTACTTGGACTTCAGTAAGGCATTTGATAAAGTAGATCACAACCTACTACTTGATAAGAGTAGAAAAATGTGGGTTAGACAGCATCACCACCAGATGGATCCGCTGGCTGACCGGCCGTACTCAGCGTGTGGTCCTCCAATGGAACTGCATCTACATGGAGGGAAGGTGNTAGTGGGGTGCCCCAGGGCTCTGTTCTGGGCCCAGTGCTCTTCAACATCTTCNATCAATGATTTGGATGAGGGGATAGATGGGGAACTCATCAAATTTGCAGATGACACCAAGCTGGCAGGAATAGCCAACACTCCAGAAGACAGGCTTAAGATACAGAAGGATCTTGACAGACTTGAACACTGGGCACTATCTAACAAAATGAAATTCAATGGTGAAAAAAGTAAGGTTCTACATTTAGGCAAGAAAAACCAAATGCACAGGTACAGTATAGGTGGTACCTTGCTCAATAGTAGTAACTGTGAGAGGGATCTTGGAGTCCTAGTGGACAATCACTTAAATATGAGCCAGCAGTGTGCTGCAGCTGCCAAAAAAGCCAACACAGTGCTAGGCTGCATTAACAGAGGGATAGAATCAAGATCACGTGAAGTATTAATACCACTTTACAATGCCTTGGTAAGGCCACACTTGGAATACTGCATCCAGTTTTGGTCACCACGATGTAAAAAAGATGTTGAGACTCTAGAAAGAGTACAGAGAAGAGCAACAAAGATGATTAGGGGACTGGAGGCTAAAACATATAAAGAACGGTTGCTGGAATTGGGTATGTCTAGTTTAATGAAGAGAAGGACGAGGGGGGACATGATAGCAGTGTTCCAATATCTCAGGGGCTGCCACAAAGAAGAGGGAGTCAAGCTATTCTCCAAAGCACCTGAAGGCAGGACAAGAAGCAATGGATGGAAACTAATCAAGGAGAGAAGCAACCTAGAACTAAGGAGAAACTTCCTGACAGTGAGAACAATTAACCAGTGGAACAACCTGCCTCCAGAAGTTGTGAATGCTCCAACACTGGAAGTTTTTAAGAAGAGACTGGACAGCCATTTGTCTGAAATGGTANNNNNNNNNNNNNNNNNNNNNNNNNNNNNNNNNNNNNNNNNNNNNNNNNNNNNNNNNNNNNNNNNNNNNNNNNNNNNNNNNNNNNNNNNNNNNNNNNNNNNNNNNNNNNNNNNNNNNNNNNNNNNNNNNNNNNNNNNNNNNNNNNNNNNNNNNNNNNNNNNNNNNNNNNNNNNNNNNNNNNNNNNNNNNNNNNNNNNNNNNNNNNNN
Agkistrodon                                  NNNNNNNNNNNNNNNNNNNNNNNNNNNNNNNNNNNNNNNNNNNNNNNNNNNNNNNNNNNNNNNNNNNNNNNNNNNNNNNNNNNNNNNNNNNNNNNNNNNNNNNNNNNNNNNNNNNNNNNNNNNNNNNNNNNNNNNNNNNNNNNNNNNNNNNNNNNNNNNNNNNNNNNNNNNNNNNNNNNNNNNNNNNNNNNNNNNNNNNNNNNNNNNNNNNNNNNNNNNNNNNNNNNNNNNNNNNNNNNNNNNNNNNNNNNNNNNNNNNNNNNNNNNNNNNNNNNNNNNNNNNNNNNNNNNNNNNNNNNNNNNNNNNNNNNNNNNNNNNNNNNNNNNNNNNNNNNNNNNNNNNNNNNNNNNNNNNNNNNNNNNNNNNNNNNNNNNNNNNNNNNNNNNNNNNNNNNNNNNNNNNNNNNNNNNNNNNNNNNNNNNNNNNNNNNNNNNNNNNNNNNNNNNNNNNNNNNNNNNNNNNNNNNNNNNNNNNNNNNNNNNNNNNNNNNNNNNNNNNNNNNNNNNNNNNNNNNNNNNNNNNNNNNNNNNNNNNNNNNNNNNNNNNNNNNNNNNNNNNNNNNNNNNNNNNNNNNNNNNNNNNNNNNNNNNNNNNNNNNNNNNNNNNNNNNNNNNNNNNNNNNNNNNNNNNNNNNNNNNNNNNNNNNNNNNNNNNNNNNNNNNNNNNNNNNNNNNNNNNNNNNNNNNNNNNNNNNNNNNNNNNNNNNNNNNNNNNNNNNNNNNNNNNNNNNNNNNNNNNNNNNNNNNNNNNNNNNNNNNNNNNNNNNNNNNNNNNNNNNNNNNNNNNNNNNNNNNNNNNNNNNNNNNNNNNNNNNNNNNNNNNNNNNNNNNNNNNNNNNNNNNNNNNNNNNNNNNNNNNNNNNNNNNNNNNNNNNNNNNNNNNNNNNNNNNNNNNNNTTGAAAGACAAAAAGGACAAGTATAAAAAGTGGAAAGAGGGGCACATAACTAAGGCAGAATATCAGCAAATAGCCCGAGCCTGCAAAGATGAAGTGAGGAAAGCTAAGGCTCAAAATGAACTAAGGCTTGCGACAAAAGTCAAAAATAACAAAAAAAGCTTCTTTCAACATGTAAAAAACAAGAAAAAAGTGAAGGAAATGATTGGTCCATTAGTGGGAGAAAGTGGCAAGAAGGTGACAAGCAACAGGGAGAAAGCAGAACTATTTAACTCATTTTTTGCATCTGTCTTTACACAAAGGGAAAAAACAGACCAACCTATCAAAAATAGTACCATAAAAAACAGAATAGAAACACAAGTTAAGATAGGCAAGAAAATGGTAAGTGAGCACCTGTCCAGCCTAGACGAGTTCAAATCACCAGGACCAGATGGATTACACCCCAAGGTTCTGAAGGAACTGGCAGATGTGATCTCAGAACCACTGAACTATATCTTTCAAAGATCCTGGAGCACTGGGGAACTACCAGAGGACTGGAAAAGAGCTGATGTAGTTCCCATCTTCAAAAAAGGGAAAAAAATGGATCCAGGAAACTACAGACCTATCAGCCTGACCTCAATACCTGGGAAGATTCTGGAAAAGATAATCAAACAACGAATCAGCGAACACCTAGAGGCAAACAAAGTCATTACTAAAAGCCAACATGGGTTTGTCAAAAACAGATCATGCCAGACAAATCTTATTGCATTCTTTGACCAAGTGACAAAATTAGTGGACCAGAGGAATGCTGTGGATATAATTTACTTGGACTTCAGTAAGGCATTTGATAAAGTAGACCACAACCTACTACTTGATAAGAGTAGAAAAATGTGGGTTAGACAGCATCACCACCAGATGGATCCGCTGGCTGACCGGCCGTACTCAGCGTGTGGTCCTCCAATGGAACTGCATCTACATGGAGGGAAGGTGNTAGTGGGGTGCCCCAGGGCTCTGTTCTGGGCCCAGTGCTCTTCAACATCTTCNATCAATGATTTGGATGAGGGGATAGATGGGGAACTCATCAAATTTGCAGATGACACCAAGCTGGCAGGAATAGCCAACACTCCAGAAGACAGGCTTAAGATACAGAAGGATCTTGACAGACTTGAACACTGGGCGCTATCTAACAAAATGAAATTCAATGGTGAAAAAAGTAAGGTTCTACATTTAGGCAAGAAAAACCAAATGTACAGGTATAGTATAGGTGGTACCTTGCTCAATAGTAGTAACTGTGAGAGGGATCTTGGAGTCCTAGTGGACAATCACTTAAATATGAGCCAGCAGTGTGCTGCAGCTGCCAAAAAAGCCAACACAGTGCTAGGCTGCATTAACAGAGGGATAGAATCAAGATCACGTGAAGTATTAATACCACTTTACAATGCCTTGGTAAGGCCACACTTGGAATACTGCATCCAGTTTTGGTCACCACGATGTAAAAAAGATGTTGAGACTCTAGAAAGAGTACAGAGAAGAGCAACAAAGATGATTAGGGGACTGGAGGCTAAAACATATAAAGAACGGTTGCTGGAATTGGGTATGTCTAGTTTAATGAAGAGAAGGACGAGGGGGGACATGATAGCAGTGTTCCAATATCTCAGGGGCTGCCACAAAGAAGAGGGAGTCAAGCTATTCTCCAAAGCACCTGAAGGCAGGACAAGAAGCAATGGATGGAAACTAATCAAGGAGAGAAGCAACCTAGAACTAAGGAGAAACTTCCTGACAGTTAGAACAATTAACCAGTGGAACAACCTGCCTCCAGAAGTTGTGAATGCTCCAACACTGGAAGTTTTTAAGAAGAGACTGGACAGCCATTTGTCTGAAATGGTANNNNNNNNNNNNNNNNNNNNNNNNNNNNNNNNNNNNNNNNNNNNNNNNNNNNNNNNNNNNNNNNNNNNNNNNNNNNNNNNNNNNNNNNNNNNNNNNNNNNNNNNNNNNNNNNNNNNNNNNNNNNNNNNNNNNNNNNNNNNNNNNNNNNNNNNNNNNNNNNNNNNNNNNNNNNNNNNNNNNNNNNNNNNNNNNNNNNNNNNNNNNNNN
S_catenatus                                  NNNNNNNNNNNNNNNNNNNNNNNNNNNNNNNNNNNNNNNNNNNNNNNNNNNNNNNNNNNNNNNNNNNNNNNNNNNNNNNNNNNNNNNNNNNNNNNNNNNNNNNNNNNNNNNNNNNNNNNNNNNNNNNNNNNNNNNNNNNNNNNNNNNNNNNNNNNNNNNNNNNNNNNNNNNNNNNNNNNNNNNNNNNNNNNNNNNNNNNNNNNNNNNNNNNNNNNNNNNNNNNNNNNNNNNNNNNNNNNNNNNNNNNNNNNNNNNNNNNNNNNNNNNNNNNNNNNNNNNNNNNNNNNNNNNNNNNNNNNNNNNNNNNNNNNNNNNNNNNNNNNNNNNNNNNNNNNNNNNNNNNNNNNNNNNNNNNNNNNNNNNNNNNNNNNNNNNNNNNNNNNNNNNNNNNNNNNNNNNNNNNNNNNNNNNNNNNNNNNNNNNNNNNNNNNNNNNNNNNNNNNNNNNNNNNNNNNNNNNNNNNNNNNNNNNNNNNNNNNNNNNNNNNNNNNNNNNNNNNNNNNNNNNNNNNNNNNNNNNNNNNNNNNNNNNNNNNNNNNNNNNNNNNNNNNNNNNNNNNNNNNNNNNNNNNNNNNNNNNNNNNNNNNNNNNNNNNNNNNNNNNNNNNNNNNNNNNNNNNNNNNNNNNNNNNNNNNNNNNNNNNNNNNNNNNNNNNNNNNNNNNNNNNNNNNNNNNNNNNNNNNNNNNNNNNNNNNNNNNNNNNNNNNNNNNNNNNNNNNNNNNNNNNNNNNNNNNNNNNNNNNNNNNNNNNNNNNNNNNNNNNNNNNNNNNNNNNNNNNNNNNNNNNNNNNNNNNNNNNNNNNNNNNNNNNNNNNNNNNNNNNNNNNNNNNNNNNNNNNNNNNNNNNNNNNNNNNNNNNNNNNNNNNNNNNNNNNNNNNNNNNNNNNNNNNNNNNNNTTGAAAGACAAAAAGGACAAGTATAAAAAGTGGAAAGAGGGGCACATAACTAAGGCAGAATATCAGCAAATAGCCCGAGCCTGCAAAGATGAAGTGAGGAAAGCTAAGGCTCAAAATGAACTAAGGCTTGCGACCAAAGTCAAAAATAACAAAAAAAGCTTCTTTCAACATGTAAAAAACAAGAAAAAAGTGAAGGAAATGATTGGTCCATTAGTGGGTGAAAGTGGCAAGAAGGTGACAAGCAACAGGGAGAAAGCAGAACTATTTAACTCATTTTTTGCATCTGTCTTTACACAAAGGGAAAAAACAGACCAACCTATCAAAAATAGTGCCATAAAAAACAGAATAGAAACACAAGTTAAGATAGGCAAGAAAATGGTAAGTGAGCACCTGTCCAGCCTAGATGAGTTCAAATCACCAGGACCAGATGGATTACACCCCAAGGTTCTCAAGGAACTGGCAGATGTGATCTCAGAACCACTGAACTATATTTTTCAAAGATCCTGGAGCACTGGGGAACTACCAGAGGACTGGAAAAGAGCTGATGTAGTTCCCATCTTCAAAAAAGGGAAAAAAATGGATCCAGGAAATTACAGACCTATCAGCCTGACCTCAATACCTGGGAAGATTCTGGAAAAGATAATCAAACAACGAATCAGCGAACACCTAGAGGCAAACAAAGTCATTACTAAAAGCCAACATGGGTTTGTCAAAAACAGATCATGCCAGACAAATCTTATTGCATTCTTTGACCAAGTGACAAAATTAGTGGACCAGAGGAATGCTGTGGATATAATTTACTTGGACTTCAGTAAGGCATTTGATAAAGTAGATCACAACCTACTACTTGATAAGAGTAGAAAAATGTGGGTTAGACAGCATCACCACCAGATGGATCCGCTGGCTGACCGGCCGTACTCAGCGTGTGGTCCTCCAATGGAACTGCATCTACATGGAGGGAAGGTGNTAGTGGGGTGCCCCAGGGCTCTGTTCTGGGCCCAGTGCTCTTCAACATCTTCNATCAATGATTTGGATGAGGGGATAGATGGGGAACTCATCAAATTTGCAGATGACACCAAGCTGGCAGGAATAGCCAACACTCCAGAAGACAGGCTTAAGATACAGAAGGATCTGGACAGACTTGAACACTGGGCACTATCTAACAAAATGAAATTCAATGGTGAAAAAAGTAAGGTTCTACATTTAGGCAAGAAAAACCAAATGCACAGGTATAGTATAGGTGGTACCTTGCTCAATAGTAGTAACTGTGAGAGGGATCTCGGAGTCCTAGTGGACAATCACTTAAATATGAGCCAGCAGTGTGCTGCAGCTGCCAAAAAAGCCAACACAGTGCTAGGCTGCATTAACAGAGGGATAGAATCAAGATCACGTGAAGTATTAATACCACTTTACAATGCCTTGGTAAGGCCACACTTGGAATACTGCATCCAGTTTTGGTCACCACGATGTAAAAAAGATGTTGAGACTCTAGAAAGAGTACAGAGAAGAGCAACAAAGATGATTAGGGGACTGGAGGCTAAAACATATAAGGAACGGTTGCTGGAATTGGGTATGTCTAGTTTAATGAAGAGAAGGACGAGGGGGGACATGATAGCAGTGTTCCAATATCTCAGGGGCTGCCACAAAGAAGAGGGAGTCAAGCTATTCTCCAAAGCACCTGAAGGCAGGACAAGAAGCAATGGATGGAAACTAATCAAGGAGAGAAGCAACCTAGAACTAAGGAGAAACTTCCTGACAGTGAGAACAATTAACCAGTGGAACAACCTGCCTCCAGAAGTTGTGAATGCTCCAACACTGGAAGTTTTTAAGAAGAGACTGGACAGCCATTTGTCTGAAATGGTANNNNNNNNNNNNNNNNNNNNNNNNNNNNNNNNNNNNNNNNNNNNNNNNNNNNNNNNNNNNNNNNNNNNNNNNNNNNNNNNNNNNNNNNNNNNNNNNNNNNNNNNNNNNNNNNNNNNNNNNNNNNNNNNNNNNNNNNNNNNNNNNNNNNNNNNNNNNNNNNNNNNNNNNNNNNNNNNNNNNNNNNNNNNNNNNNNNNNNNNNNNNNNN
C_viridis                                    NNNNNNNNNNNNNNNNNNNNNNNNNNNNNNNNNNNNNNNNNNNNNNNNNNNNNNNNNNNNNNNNNNNNNNNNNNNNNNNNNNNNNNNNNNNNNNNNNNNNNNNNNNNNNNNNNNNNNNNNNNNNNNNNNNNNNNNNNNNNNNNNNNNNNNNNNNNNNNNNNNNNNNNNNNNNNNNNNNNNNNNNNNNNNNNNNNNNNNNNNNNNNNNNNNNNNNNNNNNNNNNNNNNNNNNNNNNNNNNNNNNNNNNNNNNNNNNNNNNNNNNNNNNNNNNNNNNNNNNNNNNNNNNNNNNNNNNNNNNNNNNNNNNNNNNNNNNNNNNNNNNNNNNNNNNNNNNNNNNNNNNNNNNNNNNNNNNNNNNNNNNNNNNNNNNNNNNNNNNNNNNNNNNNNNNNNNNNNNNNNNNNNNNNNNNNNNNNNNNNNNNNNNNNNNNNNNNNNNNNNNNNNNNNNNNNNNNNNNNNNNNNNNNNNNNNNNNNNNNNNNNNNNNNNNNNNNNNNNNNNNNNNNNNNNNNNNNNNNNNNNNNNNNNNNNNNNNNNNNNNNNNNNNNNNNNNNNNNNNNNNNNNNNNNNNNNNNNNNNNNNNNNNNNNNNNNNNNNNNNNNNNNNNNNNNNNNNNNNNNNNNNNNNNNNNNNNNNNNNNNNNNNNNNNNNNNNNNNNNNNNNNNNNNNNNNNNNNNNNNNNNNNNNNNNNNNNNNNNNNNNNNNNNNNNNNNNNNNNNNNNNNNNNNNNNNNNNNNNNNNNNNNNNNNNNNNNNNNNNNNNNNNNNNNNNNNNNNNNNNNNNNNNNNNNNNNNNNNNNNNNNNNNNNNNNNNNNNNNNNNNNNNNNNNNNNNNNNNNNNNNNNNNNNNNNNNNNNNNNNNNNNNNNNNNNNNNNNNNNNNNNNNNNNNNNNNNNNNTTGAAAGACAAAAAGGACAAGTATAAAAAGTGGAAAGAGGGGCACATAACTAAGGCAGAATATCAGCAAATAGCCCGAGCCTGCAAAGATGAAGTGAGGAAAGCTAAGGCTCAAAATGAACTAAGGCTTGCAACAAAAGTCAAAAATAACAAAAAAAGCTTCTTTCAACATGTAAAAAACAAGAAAAAAGTCAAGGAAATGATTGGTCCATTAGTGGGAGAAAGTGGCAAGAAGGTGACAAGCAACAGGGAGAAAGCAGAACTACTTAACTCATTTTTTGCATCTGTCTTTACACAAAGGGAAAAAACAGTCCAACCTATCAAAAACAGTACCATAAAAAACAGATTAGAAACACAAGTTAAGATAGGCAAGAAAATGGTAAGTGAGCACCTGTCCAGCCTAGATGAGTTCAAATCACCAGGACCAGATGGATTACACCCCAGAGTTCTGAAGGAACTGGCAGATGTGATCTCAGAACCACTGAACTATATCTTTCAAAGATCCTGGAGCACTGGGGAACTACCAGAGGACTGGAAAAGAGCTGATGTAGTTCCCATCTTCAAAAAAGGGAAAAAAATGGATCCAGGAAACTACAGACCTATCAGCCTGACCTCAATACCTGGGAAGATCCTGGAAAAGATAATCAAACAACAAATCAGCGAACACCTAGAAGCAAACAAAGTCATAACTAAAAGCCAACATGGGTTTGTCAAAAACAGATCATGCCAGACAAATCTTATTGCATTCTTTGACAAAGTGACAAAATTAGTGGACCAGAGAAATGCTGTGGATATAATTTACTTGGACTTCAGTAAGGCATTTGATAAAGTAGACCACAACCTACTACTTGATAAGAGTAGAAAAATGTGGGATAGACAGCATCACCACCAGATGGATTTGCTGGCTGACCAACCGTACTCAACGTGTAGTCCTCCAATGGAACTACATCTACATGGAGGGAAGATGNCAGTGGGGTACCCCAAGGCTCTGTTTTGGGCCCAGTACTCTTCAACATCTTCNATCAATGATTTAGATGAGGGGATAGAAGGGGAACTCATCAAATTTGCAGATGACACCAAGCTGGCAGGAATAGCCAACACTCCAGAAGACAGGCTTAAGATACAGAAGGATCTTGACAGACTTGAACACTGGGCCCTATCTAACAAAATGAAATTCAATGGTGAAAAAAGTAAGGTTCTACATTTAGGCAAGAAAAACCAAATGTACAGGTATAGTATAGGTGGTACCTTGCTCAATAGTAGTAACTGTGAGAGGGATCTTGGAGTCCTAGTGGACAATCACTTAAATATGAGCCAGCAGTGTGCTGCAGCTGCCAAAAAAGCCAACACAGTCCTAGGCTGCATTAACAGAGGGATAGAATCAAGATCACGTGAAGTATTAATACCACTTTATAATGCCTTGGTAAGGCCACACTTGGAATACTGCATCCAGTTTTGGTCACCACGATGTAAAAAAGATGTTGAGACTCTAGAAAGAGTGCAGAGAAGAGCAACAAAGATGATTAGGGGACTGGAGGCTAAAACATATGAAGAACGGTTGCAGGAATTGGGTATGTCTAGTTTAATGAAAAGAAGGACTAGGGGTGACATGATAGCAGTGTTCCAATATCTGAGGGGCTGCCACAAAGAAGAGGGAGTCAAGCTATTCTCCAAAGCACCTGAAGGCAGGACAAGAAGCAATGGATGGAAACTAATCAAGGAGAGAAGCAACCTAGAACTAAGGAGAAATTTCCTGACAGTGAGAACAATTAACCAGTGGAACAACTTGCCTCCAGAAGTTGTGGGTGCTCCATCACTGGAGGTTTTTAAGAAGAGACTGGACAGCCATTTGTCTGAAATGGTANNNNNNNNNNNNNNNNNNNNNNNNNNNNNNNNNNNNNNNNNNNNNNNNNNNNNNNNNNNNNNNNNNNNNNNNNNNNNNNNNNNNNNNNNNNNNNNNNNNNNNNNNNNNNNNNNNNNNNNNNNNNNNNNNNNNNNNNNNNNNNNNNNNNNNNNNNNNNNNNNNNNNNNNNNNNNNNNNNNNNNNNNNNNNNNNNNNNNNNNNNNNNNN
C_mitchelli                                  NNNNNNNNNNNNNNNNNNNNNNNNNNNNNNNNNNNNNNNNNNNNNNNNNNNNNNNNNNNNNNNNNNNNNNNNNNNNNNNNNNNNNNNNNNNNNNNNNNNNNNNNNNNNNNNNNNNNNNNNNNNNNNNNNNNNNNNNNNNNNNNNNNNNNNNNNNNNNNNNNNNNNNNNNNNNNNNNNNNNNNNNNNNNNNNNNNNNNNNNNNNNNNNNNNNNNNNNNNNNNNNNNNNNNNNNNNNNNNNNNNNNNNNNNNNNNNNNNNNNNNNNNNNNNNNNNNNNNNNNNNNNNNNNNNNNNNNNNNNNNNNNNNNNNNNNNNNNNNNNNNNNNNNNNNNNNNNNNNNNNNNNNNNNNNNNNNNNNNNNNNNNNNNNNNNNNNNNNNNNNNNNNNNNNNNNNNNNNNNNNNNNNNNNNNNNNNNNNNNNNNNNNNNNNNNNNNNNNNNNNNNNNNNNNNNNNNNNNNNNNNNNNNNNNNNNNNNNNNNNNNNNNNNNNNNNNNNNNNNNNNNNNNNNNNNNNNNNNNNNNNNNNNNNNNNNNNNNNNNNNNNNNNNNNNNNNNNNNNNNNNNNNNNNNNNNNNNNNNNNNNNNNNNNNNNNNNNNNNNNNNNNNNNNNNNNNNNNNNNNNNNNNNNNNNNNNNNNNNNNNNNNNNNNNNNNNNNNNNNNNNNNNNNNNNNNNNNNNNNNNNNNNNNNNNNNNNNNNNNNNNNNNNNNNNNNNNNNNNNNNNNNNNNNNNNNNNNNNNNNNNNNNNNNNNNNNNNNNNNNNNNNNNNNNNNNNNNNNNNNNNNNNNNNNNNNNNNNNNNNNNNNNNNNNNNNNNNNNNNNNNNNNNNNNNNNNNNNNNNNNNNNNNNNNNNNNNNNNNNNNNNNNNNNNNNNNNNNNNNNNNNNNNNNNNNNNNNNNTTGAAAGACAAAAAGGACAAGTATAAAAAATGGAAAGAGGGGCACATAACTAAGGCAGAATATCAGCAAATAGCCCGAACCTGCAAAGATGAAGTCAGGAAAGCTAAGGCTCAGAATGAACTAAGACTTGCAACAAAAGTCAAAAATAACAAAAAAAGCTTCTTTCAACATGTAAAAAACAAGAAAAAAGTCAAGGAAACAATTGGTCCATTAATGGGAGAAAATGGCAAGAAGGTGACAAGCAACAGGGAGAAAGCAGAACTGCTTAACTCATTTTTTGCATCTGTCTTTACACAAAGGGAAAAAACAGTCCAACCTATCAAAAACAGTACCATAAAAAACAGATTAGAAACACAAGTTAAAATAGGCAAGAAAATGGTAAGAGAACACCTGTCCACCCTAGATGAGTTCAAATCACCAGGACCAGATGGATTACATCCCAGAGTTCTGAAGGAACTGGCAGATGTGATCTCAGAACCACTGAACCATATCTTTCAAAGATCCTGGAGCACTGGGGAACTACCAGAGGACTGGAAAAGAGCTGATGTGGTTCCCATCTTCAAAAAAGGGAAAAAAATAGATCCAGGAAACTACAGACCAATCAGCCTGACATCAATACCTGGGAAGATCCTGGAAAAGATAATCAAACAACAAATCTGCGAACACCTAGAAGCAAACAAAGTTATAACTAGAAGCCAACATGGGTTTGTCAAAAACAGATCATGCCAAACAAATCTTATTTCATTCTTTGACAAAGTGACTAAATTAGTGGACCAGAGAAATGCTGTGGACATAATATACTTGGACTTCAGTAAGGCATTTGATAAAGTAGACCACAACCTACTACTTGATAAGAGTAGAAAAATGTGGGATAGACAGCATCACCACCAGATGGATTTGCTGGCTGACCAACCGTACTCAACGTGTAGTCCTCCAATGGAACTACATCTACATGGAGGGAAGATGNCAGTGGGGTACCCCAAGGCTCTGTCTTGGGCCCAGTACTCTTCAATATCTTCNATCAATGATTTAGATGAGGGGATAGAAGGGGAACTCATCAAATTTGCAGATGACACCAAGCTGGCAGGAATAGCCAACACTCCAGAAGATAGGCTCAAGATACAGAAGGATCTTGACAGACTTGAACACTGGGCCCTATCTAACAAAATGAAATTCAATGGTGAAAAAAGTAAGGTTCTACATTTAGGCAAGAAAAACCAAATGCACAGGTATAGAATAGGTGGTACCTGGCTCAATAGTAGTAACTGTGAGAGGGATCTTGGAGTCCTAGTGGACAATCACTTAAATATGAGCCAGCAGTGTGCTGCAGCTGCCAAAAAAGCCAATACAGTCCTAGGCTGCATTAACAGAGGGATAGAATCAAGATCACGTGAAGTGTTAATACCACTTTATAATGCCTTGGTAAGACCACACTTGGAATACTGCATCCAGTTTTGGTCACCACAATATAAAAAAGATGTTGAGACTCTAGAAAGAGTGCAGAGAAGAGCAACAAAGATGATTAGGGGACTGGAGGCTAAAACATATGAAGAACGGTTGCAGGAATTGGGTATGTCTAGTTTAATGAAAAGAAGGACTAGGGGTGACATGATAGCAGTGTTCCAATATTTGAGGGGCTGCCACAAAGAAGAGGGGGTCAACCTATTCTCCAAAGCACCTGAAGGCAGGACAAGAAGCAATGGATGGAAACTAATCAAGGAGAGAAGCAACCTAGAACTAAGGAGAAATTTCCTGACAGTGAGAACAATTAATCAGTGGAACAGCTTGCCTCCAGAAGTTGTGGGTGCTCCATCACTGGAGGTTTTTAAGAAGAGACTGGACAGCCATTTGTCTGAAATGGTANNNNNNNNNNNNNNNNNNNNNNNNNNNNNNNNNNNNNNNNNNNNNNNNNNNNNNNNNNNNNNNNNNNNNNNNNNNNNNNNNNNNNNNNNNNNNNNNNNNNNNNNNNNNNNNNNNNNNNNNNNNNNNNNNNNNNNNNNNNNNNNNNNNNNNNNNNNNNNNNNNNNNNNNNNNNNNNNNNNNNNNNNNNNNNNNNNNNNNNNNNNNNNN
C_atrox                                      NNNNNNNNNNNNNNNNNNNNNNNNNNNNNNNNNNNNNNNNNNNNNNNNNNNNNNNNNNNNNNNNNNNNNNNNNNNNNNNNNNNNNNNNNNNNNNNNNNNNNNNNNNNNNNNNNNNNNNNNNNNNNNNNNNNNNNNNNNNNNNNNNNNNNNNNNNNNNNNNNNNNNNNNNNNNNNNNNNNNNNNNNNNNNNNNNNNNNNNNNNNNNNNNNNNNNNNNNNNNNNNNNNNNNNNNNNNNNNNNNNNNNNNNNNNNNNNNNNNNNNNNNNNNNNNNNNNNNNNNNNNNNNNNNNNNNNNNNNNNNNNNNNNNNNNNNNNNNNNNNNNNNNNNNNNNNNNNNNNNNNNNNNNNNNNNNNNNNNNNNNNNNNNNNNNNNNNNNNNNNNNNNNNNNNNNNNNNNNNNNNNNNNNNNNNNNNNNNNNNNNNNNNNNNNNNNNNNNNNNNNNNNNNNNNNNNNNNNNNNNNNNNNNNNNNNNNNNNNNNNNNNNNNNNNNNNNNNNNNNNNNNNNNNNNNNNNNNNNNNNNNNNNNNNNNNNNNNNNNNNNNNNNNNNNNNNNNNNNNNNNNNNNNNNNNNNNNNNNNNNNNNNNNNNNNNNNNNNNNNNNNNNNNNNNNNNNNNNNNNNNNNNNNNNNNNNNNNNNNNNNNNNNNNNNNNNNNNNNNNNNNNNNNNNNNNNNNNNNNNNNNNNNNNNNNNNNNNNNNNNNNNNNNNNNNNNNNNNNNNNNNNNNNNNNNNNNNNNNNNNNNNNNNNNNNNNNNNNNNNNNNNNNNNNNNNNNNNNNNNNNNNNNNNNNNNNNNNNNNNNNNNNNNNNNNNNNNNNNNNNNNNNNNNNNNNNNNNNNNNNNNNNNNNNNNNNNNNNNNNNNNNNNNNNNNNNNNNNNNNNNNNNNNNNNNNNNNNNTTGAAAGACAAAAAGGACAAGTATAAAAAGTGGAAAGAGGGGCACATAACTAAGTCAGAATATCAGCAAATAGCCCGAGCCTGCAAAGATGAAGTGAGGAAAGCTAAGGCTCAAAATGAACTAAGGCTTGCGACCAAAGTCAAAAATAACAAAAAAAGCTTCTTTCAACATGTAAAAAACAAGAAAAAAGTGAAGGAAATGATTGGTCCATTAGTGGGTGAAAGTGGCAAGAAGGTGACAAGCAACAGGGAGAAAGCAGAACTGTTTAACTCATTTTTTGCATCTGTCTTTACACAAAGGGAAAAAACAGACCAACCTATCAAAAATAGTGCCATAAAAAACAGAATAGAAACACAAGTTAAGATAGGCAAGAAAATGGTAAGTGAGCACCTGTCCAGCCTAGATGAGTTCAAATCACCAGGACCAGATGGATTACACCCCAGGGTTCTCAAGGAACTGGCAGATGTGATCTCAGAACCACTGAACTATATTTTTCAAAGATCCTGGAGCACTGGGGAACTACCAGAGGACTGGAAAAGAGCTGATGTAGTTCCCATCTTCAAAAAAGGGAAAAAAATGGATCCAGGAAATTACAGACCTATCAGCCTGACCTCAATACCTGGGAAGATCCTGGAAAAGATAATCAAACAACGAATCAGCGAACACCTAGAGGCAAACAAAGTCATTACTAAAAGCCAACATGGGTTTGTCAAAAACAGATCATGCCAGACAAATCTTATTGCATTCTTTGACCAAGTGACAAAATTAGTGGACCAGAGGAATGCTGTGGATATAATTTACTTGGACTTCAGTAAGGCATTTGATAAAGTAGATCACAACCTACTACTTGATAAGAGTAGAAAAATGTGGGTTAGACAGCATCACCACCAGATGGATCCGCTGGCTGACCGGCCGTACTCAGCGTGTGGTCCTCCAATGGAACTGCATCTACATGGAGGGAAGGTGNTAGTGGGGTGCCCCAGGGCTCTGTTCTGGGCCCAGTACTCTTCAACATCTTCNATCAATGATTTGGATGAGGGGATAGATGGGGAACTCATCAAATTTGCAGATGACACCAAGCTGGCAGGAATAGCCAACACTCCAGAAGACAGGCTTAAGATACAGAAGGATCTGGACAGACTTGAACACTGGGCACTATCTAACAAAATGAAATTCAATGGTGAAAAAAGTAAGGTTCTACATTTAGGCAAGAAAAACCAAATGCACAGGTATAGTATAGGTGGTACCTTGCTCAATAGTAGTAACTGTGAGAGGGATCTTGGAGTCCTAGTGGACAATCACTTAAATATGAGCCAGCAGTGTGCTGCAGCTGCCAAAAAAGCCAACACAGTGCTAGGCTGCATTAACAGAGGGATAGAATCAAGATCACGTGAAGTATTAATACCACTTTACAATGCCTTGGTAAGGCCACACTTGGAATACTGCATCCAGTTTTGGTCACCACGATGTAAAAAAGATGTTGAGACTCTAGAAAGAGTACAGAGAAGAGCAACAAAGATGATTAGGGGACTGGAGGCTAAAACATATAAAGAACGGTTGCTGGAATTGGGTATGTCTAGTTTAATGAAGAGAAGGACGAGGGGGGACATGATAGCAGTGTTCCAATATCTCAGGGGCTGCCACAAAGAAGAGGGAGTCAAGCTATTCTCCAAAGCACCTGAAGGCAGGACAAGAAGCAATGGATGGAAACTAATCAAGGAGAGAAGCAACCTAGAACTAAGGAGAAACTTCCTGACAGTGAGAACAATTAACCAGTGGAACAACCTGCCTCCAGAAGTTGTGAATGCTCCAACACTGGAAGTTTTTAAGAAGAGACTGGACAGCCATTTGTCTGAAATGGTANNNNNNNNNNNNNNNNNNNNNNNNNNNNNNNNNNNNNNNNNNNNNNNNNNNNNNNNNNNNNNNNNNNNNNNNNNNNNNNNNNNNNNNNNNNNNNNNNNNNNNNNNNNNNNNNNNNNNNNNNNNNNNNNNNNNNNNNNNNNNNNNNNNNNNNNNNNNNNNNNNNNNNNNNNNNNNNNNNNNNNNNNNNNNNNNNNNNNNNNNNNNNNN
Pareas                                       NNNNNNNNNNNNNNNNNNNNNNNNNNNNNNNNNNNNNNNNNNNNNNNNNNNNNNNNNNNNNNNNNNNNNNNNNNNNNNNNNNNNNNNNNNNNNNNNNNNNNNNNNNNNNNNNNNNNNNNNNNNNNNNNNNNNNNNNNNNNNNNNNNNNNNNNNNNNNNNNNNNNNNNNNNNNNNNNNNNNNNNNNNNNNNNNNNNNNNNNNNNNNNNNNNNNNNNNNNNNNNNNNNNNNNNNNNNNNNNNNNNNNNNNNNNNNNNNNNNNNNNNNNNNNNNNNNNNNNNNNNNNNNNNNNNNNNNNNNNNNNNNNNNNNNNNNNNNNNNNNNNNNNNNNNNNNNNNNNNNNNNNNNNNNNNNNNNNNNNNNNNNNNNNNNNNNNNNNNNNNNNNNNNNNNNNNNNNNNNNNNNNNNNNNNNNNNNNNNNNNNNNNNNNNNNNNNNNNNNNNNNNNNNNNNNNNNNNNNNNNNNNNNNNNNNNNNNNNNNNNNNNNNNNNNNNNNNNNNNNNNNNNNNNNNNNNNNNNNNNNNNNNNNNNNNNNNNNNNNNNNNNNNNNNNNNNNNNNNNNNNNNNNNNNNNNNNNNNNNNNNNNNNNNNNNNNNNNNNNNNNNNNNNNNNNNNNNNNNNNNNNNNNNNNNNNNNNNNNNNNNNNNNNNNNNNNNNNNNNNNNNNNNNNNNNNNNNNNNNNNNNNNNNNNNNNNNNNNNNNNNNNNNNNNNNNNNNNNNNNNNNNNNNNNNNNNNNNNNNNNNNNNNNNNNNNNNNNNNNNNNNNNNNNNNNNNNNNNNNNNNNNNNNNNNNNNNNNNNNNNNNNNNNNNNNNNNNNNNNNNNNNNNNNNNNNNNNNNNNNNNNNNNNNNNNNNNNNNNNNNNNNNNNNNNNNNNNNNNNNNNNNNNNNNNNNNNNNNTTGAAAGACAAAAAGGACAAGTATAAAAAATGGAAAGAGGGACACATAACTAAGGCAGAATACCAGCAAATAGCCCGAATCTGCAAAGATGAAGTCAGGAAAGCTAAGGCTCAGAATGAACTAAGACTTGCAACAAATGTCAAAAATAATAAAAAAAGTTTCTTTCAACATATAAAAAACAAGAAAAAAGTCAAGGAAACAATTGGTCCACTAATGGGAGAAGATGGCAAGAAGGTGACAGGCAGCAGGGAGAAAGCAGAACTGCTTAATTCATTCTTTGCATCTGTCTTCACACAAAAGGAAAAAATAGTCCAACCTATCAAAAACAGTACCATAAAAAACAGATTAGGAATACAAGTTAAAATAGGCAAGAAAATGGTAAGAGAACACCTGTCCACTCTAGATGAGTTCAAATCACCAGGACCAGATGGATTACATCCCAGAGTTCTGAAGGAGCTGGCAGATGTGATCTCAGAACCACTGAACCATATCTTTCAAAGATCCTGGAGCACCGGGGAACTACCAGAGGACTGGAAAAGAGCTGATGTGGTTCCCATCTTCAAAAAAGGGGAAAAAATAGATCCAGGAAACTACAGACCAATCAGCCTGACATCAATACCTGGGAAGATCCTGGAAAAGATAATCAAGCAACAGATCTGCGAACACCTAGAAACAAACAAAGTTATAACCAGAAGCCAACATGGGTTTGTCAAAAACAGATCATGCCAAACAAATCTTATTTCATTCTTTGACAAAGTGACTAAATTAGTGGACCAGCGAAATGCTGTGGACATAGTATACTTGGACTTCAGTAAGGCATTTGACAAAGTAGACCACAACCTACTTCTTGGTAAGAGTAGAAAAATGTGGGATAGACAGCATCACCACCAGATGGATTTGCTGGCTGACCAACCGCACTCAACGTGTAGTCCTCTAATGGAACTACATCTACATGGAGGGAAGATGNCAGTGGGGTACCCCAAGGTTCTGTCTTGGGCCCAGTACTCTTCAATATCTTCNATAAATGATTTAGATGAGGGAATAGAAGGGGAACTCATCAAATTTGCAGATGACACCAAGCTGGCAGGAATAGCCAACACTCCAGAAGATAGGCTCAAGATCCAGAAGGATCTTGACAGACTTGAACACTGGGCCCTATCTAACAAAATGAAATTCAATGGTGAGAAAAGTAAGGTTTTACACTTAGGCAAGAAAAACCAAATGCACAGGTATAGAATAGGTGGTACCTGGCTCAATAGTAGTAACTGTGAGAGGGATCTTGGAGTCCTAGTGGACAATCACTTAAATATGAGCCAGCAGTGTGCTGCAGCTGCCAAAAAAGCCAATACAGTCCTAGGCTGCATTAACAGAGGGATAGAATCAAGATCACGTGAAGTGTTAATACCACTTTATAATGCCTTGGTAAGACCACACTTGGAATACTGCATCCAGTTTTGGTCACCACAATATAAAAAAGATGTTGAGACTCTAGAAAGAGTGCAGAGAAGAGCAACAAAGATGATTAGGGGACTGGAGGCTAAAACATATGAAGAACGGTTGCAGGAATTGGGTATGTCTAGTTTAATGAAAAGAAGGACTAGGGGTGACATGATAGCAGTGTTCCAATATCTGAGGGGCTGCCACAAAGAAGAGGGGGTCAACCTATTCTCCAAAGCACCTGAAGGCAGGACAAGAAGCAATGGATGGAAACTAATCAAGGAGAGAAGCAACCTAGAACTAAGGAGAAATTTCCTGACAGTGAGAACAATTAATCAGTGGAACAACTTGCCTCCAGAAGTTGTGGGTGCTCCATCACTGGAGGTTTTTAAGAAGAGATTGGACAGCCATTTGTCTGAAATGGTANNNNNNNNNNNNNNNNNNNNNNNNNNNNNNNNNNNNNNNNNNNNNNNNNNNNNNNNNNNNNNNNNNNNNNNNNNNNNNNNNNNNNNNNNNNNNNNNNNNNNNNNNNNNNNNNNNNNNNNNNNNNNNNNNNNNNNNNNNNNNNNNNNNNNNNNNNNNNNNNNNNNNNNNNNNNNNNNNNNNNNNNNNNNNNNNNNNNNNNNNNNNNNN
Acrochordus                                  NNNNNNNNNNNNNNNNNNNNNNNNNNNNNNNNNNNNNNNNNNNNNNNNNNNNNNNNNNNNNNNNNNNNNNNNNNNNNNNNNNNNNNNNNNNNNNNNNNNNNNNNNNNNNNNNNNNNNNNNNNNNNNNNNNNNNNNNNNNNNNNNNNNNNNNNNNNNNNNNNNNNNNNNNNNNNNNNNNNNNNNNNNNNNNNNNNNNNNNNNNNNNNNNNNNNNNNNNNNNNNNNNNNNNNNNNNNNNNNNNNNNNNNNNNNNNNNNNNNNNNNNNNNNNNNNNNNNNNNNNNNNNNNNNNNNNNNNNNNNNNNNNNNNNNNNNNNNNNNNNNNNNNNNNNNNNNNNNNNNNNNNNNNNNNNNNNNNNNNNNNNNNNNNNNNNNNNNNNNNNNNNNNNNNNNNNNNNNNNNNNNNNNNNNNNNNNNNNNNNNNNNNNNNNNNNNNNNNNNNNNNNNNNNNNNNNNNNNNNNNNNNNNNNNNNNNNNNNNNNNNNNNNNNNNNNNNNNNNNNNNNNNNNNNNNNNNNNNNNNNNNNNNNNNNNNNNNNNNNNNNNNNNNNNNNNNNNNNNNNNNNNNNNNNNNNNNNNNNNNNNNNNNNNNNNNNNNNNNNNNNNNNNNNNNNNNNNNNNNNNNNNNNNNNNNNNNNNNNNNNNNNNNNNNNNNNNNNNNNNNNNNNNNNNNNNNNNNNNNNNNNNNNNNNNNNNNNNNNNNNNNNNNNNNNNNNNNNNNNNNNNNNNNNNNNNNNNNNNNNNNNNNNNNNNNNNNNNNNNNNNNNNNNNNNNNNNNNNNNNNNNNNNNNNNNNNNNNNNNNNNNNNNNNNNNNNNNNNNNNNNNNNNNNNNNNNNNNNNNNNNNNNNNNNNNNNNNNNNNNNNNNNNNNNNNNNNNNNNNNNNNNNNNNNNNNNNNNNCTGAGGGACAAAAAGGACAAGTATAAAAAATGGAAAGAGGGGCATATAACTAGAACAGAATACCAGCAAATAGCCCAAATCTGCAAGGATGGAGTCAGGAAGGCTAAGGCTCAGAATGAACTAAGACTTGCAACAAATGCCAAAAATAACAAAAAAAGTTTCTTTCAATATGTAAGGAGCAAGAAGAAAGTCAAGGAAATGGTTGGTCCACTAATGGGAGAAGATGGCAAGAAGGTGACAGGCAGCAGGGAGAAAGCAGAACTGCTTAATTCCTTCTTTGCATCTGTCTTTATGCAAAAGGAAAAAATAGTCCAACCTATCAAAAGCAGCACTGTGGGAGACAGAAGAGGAATGCAGGTCAAAATAGGCAAGGAATTGGTAAGAGAACACCTAGCTGCTTTGGATGAGTTCAAATCTCCTGGACCAGATGGTTTACATCCCAGGGTACTGAAGGAGCTGGCAGATGTGATCTCAGAACCACTGAATGAAATCTTTCAGAGCTCCTGGAGCACAGGGGAACTGCCAGAGGACTGGAAAAGAGCTGATGTGGTTCCAATCTTCAAAAAAGGGGAAAAAGTGGATCCAGGAAACTACAGACCAATCAGCTTGACATCAATACCTGGGAAAATCCTGGAAAAGATAATCAAGCAGCAGGTTTGTGAGCACCTAGAAATGAACAAGGTGATTACTAGAAGCCAGCATGGGTTTGTTAAAAACAGGTCATGCCAAACAAATCTTATTGCCTTCTTTGATAAAGTGACTAAATTAGTGGACCAAGGAAATGCTGTGGATATAGTATACTTAGACTTCAGTAAGGCATTTGATAAAGTAGACCACAGCCTACTTCTTGGTAAGAGTAGAACAATGTGGGATAGACAGTACCACCACCAGATGGATTTGTTGGCTGACCAACCGCACTCAGCATGTGGTCCTCCAATGGAACTACATCTACATGGAGGGAAGATGNCAGTGGGGTACCTCAAGGTTCTGTCTTGGGCCCAGTGCTCTTCAACATCTTCNATAAATGACCTAGATGAGGGGATTGAAGGGATGCTCATCAAATTTGCAGATGACACAAAGCTGGGGGGAATTGCTAACACTTTAGAAGATAGACTCAAGATTCAGAAGGATCTTGACAGACTTGAGCATTGGGCCCTATCCAACAAGATGCAGTTCAGTGGTGAGAAAAGTAAGGTCCTGCACTTAGGCAGGAAAAACCAAATGCACAGGTACAGGATAGGCAGTACCTGGCTCAACAGTAGTGCCTGTGAGAGGGATCTAGGTGTCCTGGTGGACCACCACTTAAGTATGAGTCAGCAGTGTGCTGCAGCTGCCAAAAAAGCCAATGCAGTCCTAGGCTGCATCAACAGAGGGATAGTATCAAGATCATGGGAAGTGATAGTACCACTCTATACTGCACTGGTGAGGCCACATTTGGAATACTGCATCCAGTTCTGGTCACCACAATACAAAAAAGATGCTGAGGCCCTAGAAAGAGTGCAGAGAAGAGCAACAAAGATGATAAGGGGTCTGGAGGCTAAATCGTATGATGAACGCTTAAGGGAACTAGGTATGTTTAGCCTAAAAAAGAGAAGGACTAGGGGAGACATGATAGCAGTCTTCCAATACTTGAAGGGCTGTCACAGGGAAGAGGGCATTGATTTATTCTCCATAGCACCTGAGGGCAGGACAAGAAGCAATGGGTGGAAGCTCATCAAGGAGAGATCCAACCTAGAAATAAGGAGGAATTTCCTGACAGTGAGAACTATTAATCAGTGGAACAGCTTGCCTCCTGGAGTTGTGGGTGCTCCATCACTGGAGGTTTTCAAGAAAAGATTGGACAACCATTTGTCTGGNATGGTANNNNNNNNNNNNNNNNNNNNNNNNNNNNNNNNNNNNNNNNNNNNNNNNNNNNNNNNNNNNNNNNNNNNNNNNNNNNNNNNNNNNNNNNNNNNNNNNNNNNNNNNNNNNNNNNNNNNNNNNNNNNNNNNNNNNNNNNNNNNNNNNNNNNNNNNNNNNNNNNNNNNNNNNNNNNNNNNNNNNNNNNNNNNNNNNNNNNNNNNNNNNNNN
Python                                       NNNNNNNNNNNNNNNNNNNNNNNNNNNNNNNNNNNNNNNNNNNNNNNNNNNNNNNNNNNNNNNNNNNNNNNNNNNNNNNNNNNNNNNNNNNNNNNNNNNNNNNNNNNNNNNNNNNNNNNNNNNNNNNNNNNNNNNNNNNNNNNNNNNNNNNNNNNNNNNNNNNNNNNNNNNNNNNNNNNNNNNNNNNNNNNNNNNNNNNNNNNNNNNNNNNNNNNNNNNNNNNNNNNNNNNNNNNNNNNNNNNNNNNNNNNNNNNNNNNNNNNNNNNNNNNNNNNNNNNNNNNNNNNNNNNNNNNNNNNNNNNNNNNNNNNNNNNNNNNNNNNNNNNNNNNNNNNNNNNNNNNNNNNNNNNNNNNNNNNNNNNNNNNNNNNNNNNNNNNNNNNNNNNNNNNNNNNNNNNNNNNNNNNNNNNNNNNNNNNNNNNNNNNNNNNNNNNNNNNNNNNNNNNNNNNNNNNNNNNNNNNNNNNNNNNNNNNNNNNNNNNNNNNNNNNNNNNNNNNNNNNNNNNNNNNNNNNNNNNNNNNNNNNNNNNNNNNNNNNNNNNNNNNNNNNNNNNNNNNNNNNNNNNNNNNNNNNNNNNNNNNNNNNNNNNNNNNNNNNNNNNNNNNNNNNNNNNNNNNNNNNNNNNNNNNNNNNNNNNNNNNNNNNNNNNNNNNNNNNNNNNNNNNNNNNNNNNNNNNNNNNNNNNNNNNNNNNNNNNNNNNNNNNNNNNNNNNNNNNNNNNNNNNNNNNNNNNNNNNNNNNNNNNNNNNNNNNNNNNNNNNNNNNNNNNNNNNNNNNNNNNNNNNNNNNNNNNNNNNNNNNNNNNNNNNNNNNNNNNNNNNNNNNNNNNNNNNNNNNNNNNNNNNNNNNNNNNNNNNNNNNNNNNNNNNNNNNNNNNNNNNNNNNNNNNNNNNNNCTGAGGGACAAAAAGGACAAGTTTAAAAAATGGAAAGAGGGGCATATAACAAAAGCAGAATATCAGCAAATAGCCCGAATCTGTAAGGATGGAGTCAGGAAGGCTAAGGCTCAGAATGAGCTAAGGCTTGCAATGAATGCCAAAAATAACAAAAAAAGTTTCTTTCGGTATGTGAGGAACAAGAGGAAAGTCAAGGAAATGGTTGGTCCACTGGTTGGAGAAGATGGCAAGATGGTGACAGGCAACAGGGAGAAGGCTGAACTGCTTAATTCCTATTTTGCATCTGTCTTTTCGCAAAAGGAAAAAGTAGTCCAACCTGTCAGAAGCTGCACCATGGGAGACAGAAGAGAAATGCAGGTCAAAATAGGTAAGGAATTGGTGAGAGAACACCTAGCTGCTTTGAATGAATTCAAGTCTCCTGGACCAGATGGATTACATCCCAGGGTGCTAAAGGAACTGGCAGATGTGATCTCAGAACCACTGACTGAAATCTTTGAGAACTCCTGGAGTACAGGGGAAGTGCCAGAAGACTGGAGAAGAGCTAATGTTGTTCCAATCTTTAAAAAAGGGGAAAAAGTGGACCCAGGAAACTACAGACCAATCAGCTTGACATCAATACCTGGGAAAATCCTAGAAAAGATAATCAAGCAGTGGGTTTGCAAGCACTTAGAAAGGAACAAGGTGATTACTAGAAGCCAGCATGGGTTTGTTAAAAACAGGTCATGCCAGACAAATCTTATTGCTTTCTTTGACAAAGTGACTAGATTAGTAGACCAAGGGAATGCTGTGGATGTAGTATACTTAGACTTCAGTAAGGCATTTGATAAAGTAGACCATAGCCTCCTTCTTGATAAAAGTGGAACAATGTGGGATGGATGGTCCCACTACCAGATGGATTTGTTGGCTGAACAACCGTACCCAACATGTGGTCCTCTAATGGATCTATCTCTACATGGAGGGAGGATGNCAGTGGGGTACCTCAGGGTTCTGTCCTGGGCCCAGTGCTCTTCAACATCTTCNATAAATGACTTAGATGAGGGGATAGAAGGGATGCTCATCAAATTTGCAGATGACACAAAGCTGGGGGGAATTGCTAACACCTCAGAAGACAGGCTCAAGATTCAAAAGGATCTTGATAGACTTGAACATTGGGCCCTATCCAACAAAATGCAGTTCAGTGGTGAGAAATGTAAGGTTCTGCACTTAGGCAGGAAAAACCAGATGCACAGGTACAAGATAGGTAGTACCTGGCTCAGCAGTAGTACTTGTGAGAAGGATCTGGGTGTCCTGGTAGACCACAGATTAAGCATGAGCCAGCAGTGTGCTGCAGCTGCCAAAAGAGCCAATGCAGTCTTGGGCTGCATCAACAGAGGTATAGTGTCAAGATCATGGGAAGTGATAGTACCGCTCTATGCTGCACTGGTCAGACCACACCTGGAATACTGTGTCCAGTTCTGGTCACCACAATACAAAAAGGATGCTGAGGAACTGGAAAGAGTGCAGAGAAGAGCAACAAAGATGGTAAGGGGTCTGGAGGCTAAATCCTATGAAGAACGGTTAAAGGAACTGGGTATGTTTAGCCTAAAGAAGAGAAGGACTAGGGGAGACATGATAGCAGTCTTCCAATACTTGAAGGGCTGTCACAGGGAAGAGGGTGTGGATTTATTCTCCATAGCACCTGAGGGTAGGACAAGAACCAATGGGTGGAAGCTTTACAAGGAGAGATCCAACTTAGAAATAAGGAGGAATTTCCTGACTGTGAGAGCTATTAAGCAGTGGAACAGCCTGCCTCCTGGAGTTGTGGGTGCTCCATCACTGGAGGTTTTCAAGAAAAGATTGGACAGCCATTTGTCTGGNATGGTANNNNNNNNNNNNNNNNNNNNNNNNNNNNNNNNNNNNNNNNNNNNNNNNNNNNNNNNNNNNNNNNNNNNNNNNNNNNNNNNNNNNNNNNNNNNNNNNNNNNNNNNNNNNNNNNNNNNNNNNNNNNNNNNNNNNNNNNNNNNNNNNNNNNNNNNNNNNNNNNNNNNNNNNNNNNNNNNNNNNNNNNNNNNNNNNNNNNNNNNNNNNNNN
Loxocemus                                    NNNNNNNNNNNNNNNNNNNNNNNNNNNNNNNNNNNNNNNNNNNNNNNNNNNNNNNNNNNNNNNNNNNNNNNNNNNNNNNNNNNNNNNNNNNNNNNNNNNNNNNNNNNNNNNNNNNNNNNNNNNNNNNNNNNNNNNNNNNNNNNNNNNNNNNNNNNNNNNNNNNNNNNNNNNNNNNNNNNNNNNNNNNNNNNNNNNNNNNNNNNNNNNNNNNNNNNNNNNNNNNNNNNNNNNNNNNNNNNNNNNNNNNNNNNNNNNNNNNNNNNNNNNNNNNNNNNNNNNNNNNNNNNNNNNNNNNNNNNNNNNNNNNNNNNNNNNNNNNNNNNNNNNNNNNNNNNNNNNNNNNNNNNNNNNNNNNNNNNNNNNNNNNNNNNNNNNNNNNNNNNNNNNNNNNNNNNNNNNNNNNNNNNNNNNNNNNNNNNNNNNNNNNNNNNNNNNNNNNNNNNNNNNNNNNNNNNNNNNNNNNNNNNNNNNNNNNNNNNNNNNNNNNNNNNNNNNNNNNNNNNNNNNNNNNNNNNNNNNNNNNNNNNNNNNNNNNNNNNNNNNNNNNNNNNNNNNNNNNNNNNNNNNNNNNNNNNNNNNNNNNNNNNNNNNNNNNNNNNNNNNNNNNNNNNNNNNNNNNNNNNNNNNNNNNNNNNNNNNNNNNNNNNNNNNNNNNNNNNNNNNNNNNNNNNNNNNNNNNNNNNNNNNNNNNNNNNNNNNNNNNNNNNNNNNNNNNNNNNNNNNNNNNNNNNNNNNNNNNNNNNNNNNNNNNNNNNNNNNNNNNNNNNNNNNNNNNNNNNNNNNNNNNNNNNNNNNNNNNNNNNNNNNNNNNNNNNNNNNNNNNNNNNNNNNNNNNNNNNNNNNNNNNNNNNNNNNNNNNNNNNNNNNNNNNNNNNNNNNNNNNNNNNNNNNNNNNNNCTGAGGGACAAAAAGGACAAGTATAAAAAATGGAAAGAGGGGCTTATAACTAGAGCAGAATACCAGCAAATAGCCCGAATCTGCAAGGATGGAGTCAGGAAGGCTAAGGCTCAGAATGAGCTAAGACTTGCAACAAATGCCAAAAATAACAAAAAAAGTTTCTTTCGATATGTAAGAAGCAAGAGGAAAGTCAAGGAAATTGTTGGTCCACTGGTTGGAGAAGATGGCAAGATGGTGACAGGCAACAGGGAGAAGGCTGAACTGCTTAATTCCTTTTTTGCATCTGTCTTTATGCAAAAGGAAAAAATAGTCCAACCTGTCAAAAGCAGCACCATGGGAGACAGAAGAGGAATGCAGGTCAAAATAGGTAAGAAATTGGTGAGAGAACACCTAGCTGCTTTGAATGAGTACAAGTCTCCTGGACCAGATGGATTACATTCAAGGGTGCTAAAGGAACTGGCGGATGTGATCTCAGAACCACTGAATGAAATCTTTGAGAACTCCTGGAGTACAGGGGAAGTGCCAGAAGACTGGAAAAGAGCTAATGTTGTTCCAATCTTTAAAAAAGGGGAAAAAGTGGACCCAGGAAACTACAGACCAATCAGCTTGACATCAATACCTGGGAAAATCCTGGAAAAGGTAGTCAAGCAGCAGGTTTGTGAGCACCTAGAAATGAACAAGGTGATTACTAGAAGCCAGCATGGGTTTGTTAAGAACAGGTCATGCCAAACAAATCTTACTGCCTTCTTTGATAAAGTGACTAAATTAGTGGACCAAGGAAATGCTGTGGATATAGTATACTTAGATTTTAGTAAGGCATTTGATAAAGTAGACCACAGCCTACTTCTTGGTAAAAGTAGAACAATGTGGGATAGACAATACCACTACCAGATGgATTCGTTGGCTGACCAACCGCACTCAGCGTGTGGTCCTCCAATGGAACCACATCTACATGGAGGGAAGATGNCAGTGGGGTACCTCAAGGTTCTGTCTTGGGCCCAGTGCTCTTCAACATCTTCNATAAATGACCTAGATGAGGGGATTGAAGGGATGCTCATCAAATTTGCAGATGACACAAAGCTGGGGGGAATTGCTAACACCTCAGAAGATAGATTCAAGATTCAAAAGGATCTTGATAGACTTGAACATTGGGCCCTATCCAACAAAATGCAGTTCAGTGGGGAGAAATGTAAGGTTCTGCACTTAGGCAGGAAAAACCAGATGCACAGGTACAAGATAGGCAGTACCTGGCTCAGCAGTAGTACCTGTGAGAAGGATCTAGGTGTCCTGGTAGACCACAGATTAAGCATGAGCCAGCAGGGTGCTGCAGCTGCCAAAAAAGCCAATGCAATCTTGGGCTGCATCAACAGAGGTATAGTATCAAGATCATGGGAAGTGATAGTACCACTCTATACTGCACTGGTCAGACCACATCTGGAATACTGTGTCCAGTTCTGGTCACCACAATACAAAAAGGATGTTGAGGAACTGGAAAGAGTGCAGAGAAGAGCAACAAAGATGGTAAGGGGTCTGGAGGCTAAATCCTATGAAGAATGGTTAAAGGAACTGGGTATGTTTGGCTTAAAGAAGAGAAGGACTAGGGGAGACATGATAGCAGTCTTCCAATACTTGAAGGGCTGCCACAGGGAAGAGGGTGTGGATTTATTCTCCATAGCACCTGAGGGTAGGACAAGAACCAATGGGTGGAAGCTCAACAAGGAGAGATCCAACTTAGAAATAAGGAGGAATTTCCTGACAGTGAGAACTATTAAACAGTGGAACAGCCTGCCTCCTGGAGTTGTGGGTGCTCCATCACTGGAGGTTTTCAAGAAAAGATTGGACTGCCATTTGTTCGGGATGGTANNNNNNNNNNNNNNNNNNNNNNNNNNNNNNNNNNNNNNNNNNNNNNNNNNNNNNNNNNNNNNNNNNNNNNNNNNNNNNNNNNNNNNNNNNNNNNNNNNNNNNNNNNNNNNNNNNNNNNNNNNNNNNNNNNNNNNNNNNNNNNNNNNNNNNNNNNNNNNNNNNNNNNNNNNNNNNNNNNNNNNNNNNNNNNNNNNNNNNNNNNNNNNN
Eryx                                         NNNNNNNNNNNNNNNNNNNNNNNNNNNNNNNNNNNNNNNNNNNNNNNNNNNNNNNNNNNNNNNNNNNNNNNNNNNNNNNNNNNNNNNNNNNNNNNNNNNNNNNNNNNNNNNNNNNNNNNNNNNNNNNNNNNNNNNNNNNNNNNNNNNNNNNNNNNNNNNNNNNNNNNNNNNNNNNNNNNNNNNNNNNNNNNNNNNNNNNNNNNNNNNNNNNNNNNNNNNNNNNNNNNNNNNNNNNNNNNNNNNNNNNNNNNNNNNNNNNNNNNNNNNNNNNNNNNNNNNNNNNNNNNNNNNNNNNNNNNNNNNNNNNNNNNNNNNNNNNNNNNNNNNNNNNNNNNNNNNNNNNNNNNNNNNNNNNNNNNNNNNNNNNNNNNNNNNNNNNNNNNNNNNNNNNNNNNNNNNNNNNNNNNNNNNNNNNNNNNNNNNNNNNNNNNNNNNNNNNNNNNNNNNNNNNNNNNNNNNNNNNNNNNNNNNNNNNNNNNNNNNNNNNNNNNNNNNNNNNNNNNNNNNNNNNNNNNNNNNNNNNNNNNNNNNNNNNNNNNNNNNNNNNNNNNNNNNNNNNNNNNNNNNNNNNNNNNNNNNNNNNNNNNNNNNNNNNNNNNNNNNNNNNNNNNNNNNNNNNNNNNNNNNNNNNNNNNNNNNNNNNNNNNNNNNNNNNNNNNNNNNNNNNNNNNNNNNNNNNNNNNNNNNNNNNNNNNNNNNNNNNNNNNNNNNNNNNNNNNNNNNNNNNNNNNNNNNNNNNNNNNNNNNNNNNNNNNNNNNNNNNNNNNNNNNNNNNNNNNNNNNNNNNNNNNNNNNNNNNNNNNNNNNNNNNNNNNNNNNNNNNNNNNNNNNNNNNNNNNNNNNNNNNNNNNNNNNNNNNNNNNNNNNNNNNNNNNNNNNNNNNNNNNNNNNNNNNNNCTGAGGGACAAAAAGGACAAGTATAAAAAATGGAAAGAGGGGCTTATAACAAAAGCAGAATATCAGCAAATAGCCCGAATCTGCAAGGATGGAGTCAGGAAGGCTAAGGCTCAGAATGAGCTAAGACTTGCAATAAATGCCAAAAATAACAAAAAAAGTTTCTTTCGATATGTAAGAAGCAAGAGGAAAGTCAAGGAAACTGTTGGTCCACTGGTTGGAGAAGATGGCAAGATGGTGATGGACAACAGGGAGAAGGCTGAACTGCTTAATTCCTATTTTGCATCTGTCTTTTCACAAAAGGAAAAAGTAGTCCAACCTGTCAGAAGCTGCACTATGGGAGACAGAAGAGAAATGCAGGTCAAAATAGGTAAGGAAGTGGTGAGAGAACACCTAGCTGCTTTGAATGAATTCAAGTCTCCTGGACCAGATGGATTACATCCCAGGGTGCTAAAGGAACTGGCAGATGTGATCTCAGAACCACTGACTGTAATCTTTGAGAACTCCTGGAGTACAGGGGAAGTGCCAGAAGACTGGAGAAGAGCTAATGTTGTTCCAATCTTTAAAAAAGGGGAAAAAGTGGACCCAGGAAACTACAGACCAATCAGCTTGACATCAATACCTGGGAAAATCCTAGAAAAGATAATCAAGCAGTGGGTTTGCAAGCACTTAGAAAGGAACAAGGTGATTACTAGAAGCCAGCATGGGTTTGTTAAAAACAGGTCATGCCAGACAAATCTTACTGCCTTTTTTGACAAAGTGACTAGATTAGTAGACCAAGGGAATGCTGTGGATGTAGTATACTTAGACTTCAGTAAGGCATTTGATAAAGTAGACCATAGCCTCCTTCTTGATAAAAGTGGAACAATGTGGGATGGATGGTCCCACTACCAGATGGATTCATTGGCTGAACAACCATACCCAGCATGTGGTCCTCTAATGGATCTACATCTACATGGAGGGAAGATGNCAGTGGGGTACCTCAGGGTTCTGTCTTGGGCCCAGTGCTCTTCAACATCTTCNATAAATGACTTAGATGAGGGGATAGAAGGGATGCTCATCAAATTTGCAGATGACACAAAGCTGGGGGGAATTGCTAACACCTCAGAAGACAGGCTCAAGATTCAAAAGGATCTTGATAGACTTGAACATTGGGCCCTATCCAACAAAATGCAGTTCAGTGGTGAGAAATGTAAGGTTCTGCACTTAGGCAGGAAAAACCAGATGCACAGGTACAAGATAGGCAGTACCTGGCTCAGCAGTAGTACTTGTGAGAAGGATCTGGGTGTCCTGGTAGACCACAGATTAAGCATGAGCCAGCAGTGTGCTGCAGCTGCCAAAAAAGCCAATGCAGTCTTGGGCTGCATCAACAGAGGTATAGTGTCAAGATCACGGGAAGTGATAGTACCACTCTATGCTGCACTGGTCAGACCACACCTGGAATACTGTGTCCAGTTCTGGTCACCACAATACAAAAAGGATGCTGAGGAACTGGAAAGAGTGCAGAGAAGAGCAACAAAGATGGTAAGGGGTCTGGAGGCTAAATCCTATGAAGAACGGTTAAAGGAACTGGGTATGTTTAGCCTAAAGAAGAGAAGGACTAGGGGAGACATGATAGCAGTCTTCCAATACTTGAAGGGCTGTCACAGGGAAGAGGGTGTGGATTTATTCTCCATAGCACCTGAGGGTAGGACAAGAACCAATGGGTGGAAGCTTTACAAGGAGAGATCCAACTTAGAAATAAGGAGGAATTTCCTGACAGTGAGAGCTATTAAGCAGTGGAACAGCCTGCCTCCTGGAGTTGTGGGTGCTCCATCACTGGAGGTTTTCAAGAAAAGATTGGACAGCCATTTGTCTGAGATGGTANNNNNNNNNNNNNNNNNNNNNNNNNNNNNNNNNNNNNNNNNNNNNNNNNNNNNNNNNNNNNNNNNNNNNNNNNNNNNNNNNNNNNNNNNNNNNNNNNNNNNNNNNNNNNNNNNNNNNNNNNNNNNNNNNNNNNNNNNNNNNNNNNNNNNNNNNNNNNNNNNNNNNNNNNNNNNNNNNNNNNNNNNNNNNNNNNNNNNNNNNNNNNNN
Boa                                          NNNNNNNNNNNNNNNNNNNNNNNNNNNNNNNNNNNNNNNNNNNNNNNNNNNNNNNNNNNNNNNNNNNNNNNNNNNNNNNNNNNNNNNNNNNNNNNNNNNNNNNNNNNNNNNNNNNNNNNNNNNNNNNNNNNNNNNNNNNNNNNNNNNNNNNNNNNNNNNNNNNNNNNNNNNNNNNNNNNNNNNNNNNNNNNNNNNNNNNNNNNNNNNNNNNNNNNNNNNNNNNNNNNNNNNNNNNNNNNNNNNNNNNNNNNNNNNNNNNNNNNNNNNNNNNNNNNNNNNNNNNNNNNNNNNNNNNNNNNNNNNNNNNNNNNNNNNNNNNNNNNNNNNNNNNNNNNNNNNNNNNNNNNNNNNNNNNNNNNNNNNNNNNNNNNNNNNNNNNNNNNNNNNNNNNNNNNNNNNNNNNNNNNNNNNNNNNNNNNNNNNNNNNNNNNNNNNNNNNNNNNNNNNNNNNNNNNNNNNNNNNNNNNNNNNNNNNNNNNNNNNNNNNNNNNNNNNNNNNNNNNNNNNNNNNNNNNNNNNNNNNNNNNNNNNNNNNNNNNNNNNNNNNNNNNNNNNNNNNNNNNNNNNNNNNNNNNNNNNNNNNNNNNNNNNNNNNNNNNNNNNNNNNNNNNNNNNNNNNNNNNNNNNNNNNNNNNNNNNNNNNNNNNNNNNNNNNNNNNNNNNNNNNNNNNNNNNNNNNNNNNNNNNNNNNNNNNNNNNNNNNNNNNNNNNNNNNNNNNNNNNNNNNNNNNNNNNNNNNNNNNNNNNNNNNNNNNNNNNNNNNNNNNNNNNNNNNNNNNNNNNNNNNNNNNNNNNNNNNNNNNNNNNNNNNNNNNNNNNNNNNNNNNNNNNNNNNNNNNNNNNNNNNNNNNNNNNNNNNNNNNNNNNNNNNNNNNNNNNNNNNNNNNNNNNNNNNNNCTGAGAAACAAAAAGGACAAGTTTAAAAAATGGAAAGAGGGGCATATAACAAAAGCAGAATATCAGCAAATAGCCCAAATCTGCAAGGATGGAGTCAGGAAGGCTAAGGCTCAGAATGAGCTAAGGCTTGCAATGAATGCCAAAAATAACAAAAAAAGTTTCTTTCGGTATGTGCGGAACAAGAGGAAAGTCAAGGAAATGGTTGGTCCACTGGTTGGAGAAGATGGCAAGATGGTGACAGGCAACAGGGAGAAGGCTGAACTGCTTAATTCCTATTTTGCATCTGTCTTTTCACAAAAGGAAAAAGTAGTCCAACCTGTCAGAAGCTGCACCATGGGAGACAGAAGAGAAATGCAGGTCAAAATAGGTAAGGAATTGGTGAGAGAACACCTAGCTGCTTTGAATGAATTCAAGTCTCCTGGACCAGATGGATTACATCCCAGGGTGCTAAAGGAACTGGCAGATGTGATCTCAGAACCACTGACTGAAATCTTTGAGAACTCCTGGAGCACAGGGGAAGTGCCAGAAGACTGGAGAAGAGCTAATGTTGTTCCAATCTTTAAAAAAGGGGAAAAAGTGGACCCAGGAAACTACAGACCAATCAGCTTGACATCAATACCTGGGAAAATCCTAGAAAAGATAATCAAGCAGTGGGTTTGCAAGCACTTAGAAAGGAACAAGGTGATTACTAGAAGCCAGCATGGGTTTGTTAAAAACAGGTCATGCCAGACAAATCTTATTGCTTTCTTTGACAAAGTGACTAGATTAGTAGACCAAGGGAATGCTGTGGATGTAGTATACTTAGACTTCAGTAAGGCATTTGATAAAGTAGACCATAGCCTCCTTCTTGATAAAAGTGGAACAATGTGGGATGGATGGTCCCACTACCAGATGGATTCATTGGCTGAACAACCATACCCAACATGTGGTCCTCTAATGGATCTATATCTACATGGAGGGAGGATGNCAGTGGGGTACCTCAGGGTTCTGTCCTGGGCCCAGTGCTCTTCAACATCTTCNATAAATGACTTAGATGAGGGGATAGAAGGGATGCTCATCAAATTTGCAGATGACACAAAGCTGGGGGGAATTGCTAACACCTCAGAAGACAGGCTCAAGATTCAAAAGGATCTTGATAGACTTGAACATTGGGCCCTATCCAACAAAATGCAGTTCAGTGGTGAGAAATGTAAGGTTCTGCACTTAGGCAGGAAAAACCAGATGCACAGGTACAAGATAGGTAGTACCTGGCTCAGCAGTAGTACTTGTGAGAAGGATCTGGGTGTCCTGGTAGACCACAGATTAAGCATGAGCCAGCAGTGTGCTGCAGCTGCCAAAAGAGCCAATGCAGTCTTGGGCTGCATCAACAGAGGTATAGTGTCAAGATCACGGGAAGTGATAGTACCACTCTATGCTGCACTGGTCAGACCACACCTGGAATACTGTGTCCAGTTCTGGTCACCACAATACAAAAAGGATGCTGAGGAACTGGAAAGAGTGCAGAGAAGAGCAACAAAGATGGTAAGGGGTCTGGAGGCTAAATCCTATGAAGAACGGTTAAAGGAACTGGGTATGTTTAGCCTAAAGAAGAGAAGGACTAGGGGAGACATGATAGCAGTCTTCCAATACTTGAAGGGCTGTCACAGGGAAGAGGGTGTGGATTTATTCTCCATAGCACCTGAGGGTAGGACAAGAACCAATGGGTGGAAGCTTTACAAGGAGAGATCCAACTTAGAAATAAGGAGGAATTTCCTGACTGTGAGAGCTATTAAGCAGTGGAACAGCCTGCCTCCTGGAGTTGTGGGTGCTCCATCACTGGAGGTTTTCAAGAAAAGATTGGACAGCCATTTGTCTGAGATGGTANNNNNNNNNNNNNNNNNNNNNNNNNNNNNNNNNNNNNNNNNNNNNNNNNNNNNNNNNNNNNNNNNNNNNNNNNNNNNNNNNNNNNNNNNNNNNNNNNNNNNNNNNNNNNNNNNNNNNNNNNNNNNNNNNNNNNNNNNNNNNNNNNNNNNNNNNNNNNNNNNNNNNNNNNNNNNNNNNNNNNNNNNNNNNNNNNNNNNNNNNNNNNNN
Casarea                                      NNNNNNNNNNNNNNNNNNNNNNNNNNNNNNNNNNNNNNNNNNNNNNNNNNNNNNNNNNNNNNNNNNNNNNNNNNNNNNNNNNNNNNNNNNNNNNNNNNNNNNNNNNNNNNNNNNNNNNNNNNNNNNNNNNNNNNNNNNNNNNNNNNNNNNNNNNNNNNNNNNNNNNNNNNNNNNNNNNNNNNNNNNNNNNNNNNNNNNNNNNNNNNNNNNNNNNNNNNNNNNNNNNNNNNNNNNNNNNNNNNNNNNNNNNNNNNNNNNNNNNNNNNNNNNNNNNNNNNNNNNNNNNNNNNNNNNNNNNNNNNNNNNNNNNNNNNNNNNNNNNNNNNNNNNNNNNNNNNNNNNNNNNNNNNNNNNNNNNNNNNNNNNNNNNNNNNNNNNNNNNNNNNNNNNNNNNNNNNNNNNNNNNNNNNNNNNNNNNNNNNNNNNNNNNNNNNNNNNNNNNNNNNNNNNNNNNNNNNNNNNNNNNNNNNNNNNNNNNNNNNNNNNNNNNNNNNNNNNNNNNNNNNNNNNNNNNNNNNNNNNNNNNNNNNNNNNNNNNNNNNNNNNNNNNNNNNNNNNNNNNNNNNNNNNNNNNNNNNNNNNNNNNNNNNNNNNNNNNNNNNNNNNNNNNNNNNNNNNNNNNNNNNNNNNNNNNNNNNNNNNNNNNNNNNNNNNNNNNNNNNNNNNNNNNNNNNNNNNNNNNNNNNNNNNNNNNNNNNNNNNNNNNNNNNNNNNNNNNNNNNNNNNNNNNNNNNNNNNNNNNNNNNNNNNNNNNNNNNNNNNNNNNNNNNNNNNNNNNNNNNNNNNNNNNNNNNNNNNNNNNNNNNNNNNNNNNNNNNNNNNNNNNNNNNNNNNNNNNNNNNNNNNNNNNNNNNNNNNNNNNNNNNNNNNNNNNNNNNNNNNNNNNNNNNNNNNNNNCTGAGGGACAAAAAGGACAAGTATAAAAAATGGAAAGAGGGGCTTATAACTAGAGCAGAATACCAGCAAATAGCCCGAATCTGCAAGGATGGAGTCAGGAAGGCTAAGGCTCAGAAAGAGCTAAGACTTGCAACAAATGCCAAAAATAACAAAAAAAGTTTCTTTCGATATGTAAGGAGCAAGAGGAAAGTCAAGGAAATGGTTGGTCCACTACTGGGAGAAGATGGCAAGAAGGTGACGGGCAGCAGGGAGAAGGCGGAACTGCTTAATTCCTTTTTTGCATCTGTCTTTTNGCAAAAGGAAAAAATAGTCCAACCTGTCAAAAGCAGCACCGTGGGAGACAGAAGAGGAATGCAGGTCAAAATAGGTAAGGAAGTGGTGAGAGAACACCTAGCTGCTTTGAATGAATACAAGTCTCCTGGACCAGATGGATTACATCCCAGGGGGCTAAAGGAACTGGCAGATGTGATCTCAGAACCACTGACTGAAATCTTTGAGAAATCCTGGAGCACAGGGGAAGTGCCAGAAGACTGGAAAAGAGCTAATGTGGTTCCAATCTTTAAAAAAGGGAAAAAAGTGGACCCAGGAAACTACAGACCAATCAGCTTGACATCAATACCTGGGAAAATCCTGGAAAAGGTAATCAAGCAGTGGGTTTGTGAGCACCTAGAAATGAACAAGGTGATTACTAGAAGCCAGCATGGGTTTGTTAAGAACAGGTCATGCCAAACAAATCTTATTGCCTTCTTTGATAAAGTGACTAAATTAGTGGACCAAGGAAATGCTGTGGATATAGTATACTTAGATTTTAGTAAGGCATTTGATAAAGTAGACCACAGCCTACTTCTTGATAAAAGTGGAACAATGTGGGATAGACAGTACCACTACCAGATGGATTTGTTGGCTGACCAACCGCACTCAACATGTGGTCCTCTAATGGATCTATATCTACATGGAGGGAAGATGNCAGTGGGGTACCTCAAGGTTCTGTCCTGGGCCCAGTGCTCTTCAACATCTTCNATAAATGACTTAGATGAGGGGATAGAAGGGATGCTCATCAAATTTGCAGATGACACAAAGCTGGGGGGAATTGCTAACACTTCAGAAGACAGGCTCAAGATTCAAAAGGATCTTGATAGACTTGAACATTGGGCCCTATCCAACAAAATGCAGTTCAGTGGTGAGAAATGTAAGGTTCTGCACTTAGGCAGGAAAAACCAGATGCACAGGTACAAGATAGGCAGTACCTGGCTCAGCAGTAGTACTTGTGAGAAGGATCTAGGTGTCCTGGTAGACCACAGATTAAGCATGAGCCAGCAGTGTGCTGCAGCTGCCAAAAAAGCCAATGCAGTCTTGGGCTGCATCAACAGAGGGATAGTATCAAGATCAAGGGAAGTGATAGTACCACTCTATACTGCACTGGTGAGGCCACATTTGGAATACTGTGTCCAGTTCTGGTCACCACAATACAAAAAAGATGCTGAGGCCCTAGAAAGAGTGCAGAGAAGAGCAACAAAGATGGTAAGGGGTCTGGAGGCTAAATCCTATGAAGAACGGTTAAAGGAACTGGGTATGTTTAGCTTAAAGAAGAGAAGGACTAGGGGAGACATGATAGCAGTCTTCCAATACTTGAAGGGCTGTCACAGGGAAGAGGGTGTGGATTTATTCTCCATAGCACCTGAGGGTAGGACAAGAACCAATGGGTGGAAGCTTTACAAGGAGAGATCCAACTTAGAAATAAGGAGGAATTTCCTGACTGTGAGAGCTATTAAGCAGTGGAACAGCCTGCCTCCTGGAGTTGTGGGTGCTCCATCACTGGAGGTTTTCAAGAAAAGATTGGACAGCCATTTGTCTGAGATGGTANNNNNNNNNNNNNNNNNNNNNNNNNNNNNNNNNNNNNNNNNNNNNNNNNNNNNNNNNNNNNNNNNNNNNNNNNNNNNNNNNNNNNNNNNNNNNNNNNNNNNNNNNNNNNNNNNNNNNNNNNNNNNNNNNNNNNNNNNNNNNNNNNNNNNNNNNNNNNNNNNNNNNNNNNNNNNNNNNNNNNNNNNNNNNNNNNNNNNNNNNNNNNNN
Anilius                                      NNNNNNNNNNNNNNNNNNNNNNNNNNNNNNNNNNNNNNNNNNNNNNNNNNNNNNNNNNNNNNNNNNNNNNNNNNNNNNNNNNNNNNNNNNNNNNNNNNNNNNNNNNNNNNNNNNNNNNNNNNNNNNNNNNNNNNNNNNNNNNNNNNNNNNNNNNNNNNNNNNNNNNNNNNNNNNNNNNNNNNNNNNNNNNNNNNNNNNNNNNNNNNNNNNNNNNNNNNNNNNNNNNNNNNNNNNNNNNNNNNNNNNNNNNNNNNNNNNNNNNNNNNNNNNNNNNNNNNNNNNNNNNNNNNNNNNNNNNNNNNNNNNNNNNNNNNNNNNNNNNNNNNNNNNNNNNNNNNNNNNNNNNNNNNNNNNNNNNNNNNNNNNNNNNNNNNNNNNNNNNNNNNNNNNNNNNNNNNNNNNNNNNNNNNNNNNNNNNNNNNNNNNNNNNNNNNNNNNNNNNNNNNNNNNNNNNNNNNNNNNNNNNNNNNNNNNNNNNNNNNNNNNNNNNNNNNNNNNNNNNNNNNNNNNNNNNNNNNNNNNNNNNNNNNNNNNNNNNNNNNNNNNNNNNNNNNNNNNNNNNNNNNNNNNNNNNNNNNNNNNNNNNNNNNNNNNNNNNNNNNNNNNNNNNNNNNNNNNNNNNNNNNNNNNNNNNNNNNNNNNNNNNNNNNNNNNNNNNNNNNNNNNNNNNNNNNNNNNNNNNNNNNNNNNNNNNNNNNNNNNNNNNNNNNNNNNNNNNNNNNNNNNNNNNNNNNNNNNNNNNNNNNNNNNNNNNNNNNNNNNNNNNNNNNNNNNNNNNNNNNNNNNNNNNNNNNNNNNNNNNNNNNNNNNNNNNNNNNNNNNNNNNNNNNNNNNNNNNNNNNNNNNNNNNNNNNNNNNNNNNNNNNNNNNNNNNNNNNNNNNNNNNNNNNNNNNNNNCTGAGGGACAAAAAGGACAAGTATAAAAAATGGAAAGAGGGGCTTATAACTAGAGCAGAATACCAGCAAATAGCCAAAATCTGCAAGGATGGAGTCAGGAAGGCTAAGGCTCAGAAAGAGCTAAGACTTGCAACAAATGCCAAAAATAACAAAAAAAGTTTCTTTCAATACGTAAGGAGCAAGAGGAAAGTCAAGGAAATGGTTGGTCCACTAATGGGAGAAGATGGCAAGAAGGTGACGGGCAGCAGGGAGAAGGCGGAACTGCTTAATTCCTTTTTTGCATCTGTCTTTATGCAAAAGGAAAAAATAGTCCAACCTGTCAAAAGCAGCACCGTGGGAGACAGAAGAGAAATGCAATTCCAAATAGGTAAAGAAGTGGTAAGAGAACACCTGACTACTTTAAATGAGTTCAAGTCTCCGGGGCCAGATGGATTACATCCCAGAGTGTTAAAGGAACTGGCAGAAGTAATCTCAGAACCACTGACTATAATTTTTGAGAGCTCCTGGAGAACAGGGGAAGTCCTAGCAGACCGGAGAAGAGCTAATGTTGTCCCAATCTTTAAAAAAGGGAAAAAAGTGGACCCAGGAAACTACAGACCAATCAGCTTGACATCAATACCTGGGAAAATCCTGGAAAAGGTAATCAAGCAGTGGGTTTGTGAGCACCTAGAAATGAACAAGGTGATTACTAGAAGCCAGCATGGGTTTGTTAAGAACAGGTCATGCCAAACAAATCTTATTTCCTTCTTTGATAAAGTGACTAGATTAGTAGACCAAAGAAATGCTGTGGATATAGTATACTTAGATTTCAGTAAGGCATTTGATAAAGTAGACCACAGCCTACTTCTTGGTAAGAGTAGAACAATGTGGGATAGACAATCCCACTACCAGATGGATTTGTTGGCTGACCAACCATACTCAAAATGTGGTCCTCCAATGGATCTACATCTACATGGAGGGAAGAAGNCAGTGGGGTACCTCAAGGTTCTGTCTTGGGCCCAGTGCTCTTCAACATCTTCNATAAATGACTTAGATGAGGGGATAGAAGGGATGCTCATCAAATTTGCAGATGACACAAAGCTGGGGGGAATTGCTAACACCTCAGAAGAAAGACTCAAGATTCAAAAGGATCTTGACAGACTTGAACATTGGGCCCTATCCAACAAGATGCAGTTCAGTGGGGAGAAATGTAAGGTTCTGCACTTAGGCAGGAAAAACCAGATGCACAGGTACAAGATAGGCAGTACCTGGCTCAACAGTAGTGCCTGTGAGAGGGATCTAGGTGTCCTGGTGGACCACCAATTAAGCATGAGTCAGCAGTGTGCTGCAGCTGCCAAAAAAGCCAATGCAGTCCTGGGCTGCATCAACAGAGGGATAGTATCAAGATCATGGAAAGTGATAGTACCACTCTATACTGCACTGGTGAGGCCACACTTGGAATACTGTGTCCAGTTCTGGTCACCACAATACAAAAAAGATGCTGAGGCCCTTGAAAGAGTGCAGAGAAGAGCAACAAAGATGATAAGGGGTCTGGAGGCTAAATCCTATGAAGAATGGTTAAAGGAACTAGGTATGTTTAGCTTAAAGAAGAGAAGGACTAGGGGAGACATGATAGCAGTCTTCCAATACTTGAAGGGCTGTCACAGGGAAGAGGGTGTGGATTTATTCTCCATAGCACCTGAGGGTAGGACAAGAACCAATGGGTGGAAGCTCTACAAGGAGAGATCCAACTTAGAAATAAGGAGGAATTTCCTGACAGTGAGAACTATTAAGCAGTGGAACAGCCTGCCTCCTGGAGTTGTGGGTGCTCCATCACTGGAGGTTTTCAAGAAAAGGTTGGACAACCACTTGTCTGAGATGGTANNNNNNNNNNNNNNNNNNNNNNNNNNNNNNNNNNNNNNNNNNNNNNNNNNNNNNNNNNNNNNNNNNNNNNNNNNNNNNNNNNNNNNNNNNNNNNNNNNNNNNNNNNNNNNNNNNNNNNNNNNNNNNNNNNNNNNNNNNNNNNNNNNNNNNNNNNNNNNNNNNNNNNNNNNNNNNNNNNNNNNNNNNNNNNNNNNNNNNNNNNNNNNN
Leptotyphlops                                NNNNNNNNNNNNNNNNNNNNNNNNNNNNNNNNNNNNNNNNNNNNNNNNNNNNNNNNNNNNNNNNNNNNNNNNNNNNNNNNNNNNNNNNNNNNNNNNNNNNNNNNNNNNNNNNNNNNNNNNNNNNNNNNNNNNNNNNNNNNNNNNNNNNNNNNNNNNNNNNNNNNNNNNNNNNNNNNNNNNNNNNNNNNNNNNNNNNNNNNNNNNNNNNNNNNNNNNNNNNNNNNNNNNNNNNNNNNNNNNNNNNNNNNNNNNNNNNNNNNNNNNNNNNNNNNNNNNNNNNNNNNNNNNNNNNNNNNNNNNNNNNNNNNNNNNNNNNNNNNNNNNNNNNNNNNNNNNNNNNNNNNNNNNNNNNNNNNNNNNNNNNNNNNNNNNNNNNNNNNNNNNNNNNNNNNNNNNNNNNNNNNNNNNNNNNNNNNNNNNNNNNNNNNNNNNNNNNNNNNNNNNNNNNNNNNNNNNNNNNNNNNNNNNNNNNNNNNNNNNNNNNNNNNNNNNNNNNNNNNNNNNNNNNNNNNNNNNNNNNNNNNNNNNNNNNNNNNNNNNNNNNNNNNNNNNNNNNNNNNNNNNNNNNNNNNNNNNNNNNNNNNNNNNNNNNNNNNNNNNNNNNNNNNNNNNNNNNNNNNNNNNNNNNNNNNNNNNNNNNNNNNNNNNNNNNNNNNNNNNNNNNNNNNNNNNNNNNNNNNNNNNNNNNNNNNNNNNNNNNNNNNNNNNNNNNNNNNNNNNNNNNNNNNNNNNNNNNNNNNNNNNNNNNNNNNNNNNNNNNNNNNNNNNNNNNNNNNNNNNNNNNNNNNNNNNNNNNNNNNNNNNNNNNNNNNNNNNNNNNNNNNNNNNNNNNNNNNNNNNNNNNNNNNNNNNNNNNNNNNNNNNNNNNNNNNNNNNNNNNNNNNNNNNNNNNNNNNNCTGAGGGACAAAAAGGACAAGTATAAAAAATGGAAAGAGGGGCATATAACAAAAGCAGAATATCAGCAAATAGCCCAAATCTGTAAGGATGGAGTCAGGAAGGCTAAGGCTCAGAATGAGCTGAGACTTGCAACAAATGCCAAAAATAACAAAAAAAGTTTCTTTCAATATGTATGGAGCAAGAGGAAAGTCAAGGAAATGGTTGGTCCACTAGTGGGAGAAGATGGCAAGATGGTGATGGGCAGCAGGGAGAAGGCAGAACTGCTTAATTCCTTTTTTGCATCTGTCTTTATGCAAAAGGAAAAAGTAGTCCAACCTGTCAAAAGCAGCACCGTGGGAGGCAGAAGAGGAATGCAGGTCAAAATAGGTAAGGAATTGGTAAGAGAACACCTAGCTGCTTTGAATGAATACAAGTCTCCTGGACCAGATGGTTTACATCCCAGGGTACTGAAGGAACTGGCAGATGTGATCTCAGAACCACTGAATAAAATTTTTGAGAGCTCCTGGAGCACAGGGGAAGTGCCAGAGGACTGGAAAAGAGCTAATGTGGTTCCAATCTTTAAAAAAGGGGAAAAAGTGGATCCAGGAAACTACAGACCAATCAGCTTGACATCAATACCTGGGAAAATCCTGGAAAAGGTAATCAAGCAGTGGGTTTGTGAGCACCTAGAAATGAACAAGGTGATTACTAGAAGCCAGCATGGGTTTGTTAAGAACAGGTCATGCCAAACAAATCTTATTGCCTTCTTTGACAAAGTGACTAAATTAGTGGACCAAGGGAATGCTGTGGATGTAGTATACTTAGATTTCAGTAAGGCATTTGATAAAGTAGACCACAGCCTACTTCTTGGTAAGAGTAGAACAATGTGGGATAGACAGTCCCACTACCAGATGGATTTGTTGGCTGACCAACCATACCCAGCATGTGGTCCTCCAATGGAACTACATCTACATGGAGGGAAGATGNCAGTGGGGTACCTCAAGGTTCTGTCTTGGGCCCAGTGCTCTTCAACATCTTCNATAAATGACCTAGATGAGGGGATAGAAGGGATGCTCATTAAATTTGCAGATGACACAAAGCTGGGGGGAATTGCTAACACTTCAGAAGACAGGGTCAAGATTCAAAAGGATCTTGACAGACTTGAGCATTGGGCCCTATCCAACAAGATGCAGTTCAGTGGTGAGAAATGTAAGGTTCTGCACTTAGGCAGGAAAAACCAGATGCACAGGTACAAGATAGGCAGTACCTGGCTCAACAGTAGTGCCTGTGAGAGGGATCTAGGTGTCCTGGTGGACCACCAATTAAGTATGAGTCAGCAGTGTGCTGCAGCTGCCAAAAAAGCCAATGCAGTCTTGGGCTGCATCAACAGAGGGATAGTATCAAGATCATGGGAAGTGATAGTACCACTCTATACTGCACTGGTGAGGCCACATTTGGAATACTGTGTCCAGTTCTGGTCACCACAATACAAAAAAGATGCTGAGGCCCTGGAAAGAGTGCAGAGAAGAGCAACAAAGATGATAAGGGGTCTGGAGGCTAAATCCTATGAAGAATGNTTAAAGGAACTAGGTATGTTTAGCTTAAGGAAGAGAAGGACTAGGGGAGACATGATAGCAGTCTTCCAATACTTGAAGGGCTGTCACAAGGAAGAGGGTGTGGATTTATTCTCCATAGCACCTGAGGGTAGGACAAGAACCAATGGGTGGAAGCTTTACAAGGAGAGATCCAACTTAGAAATAAGGAGGAATTTCCTGACAGTGAGAACTATTAAGCAGTGGAACAGCCTGCCTCCTGGAGTTGTGGGTGCTCCATCACTGGAGGTTTTCAAGAAAAGCTTGGACAATCATTTGTCTGAGATGGTANNNNNNNNNNNNNNNNNNNNNNNNNNNNNNNNNNNNNNNNNNNNNNNNNNNNNNNNNNNNNNNNNNNNNNNNNNNNNNNNNNNNNNNNNNNNNNNNNNNNNNNNNNNNNNNNNNNNNNNNNNNNNNNNNNNNNNNNNNNNNNNNNNNNNNNNNNNNNNNNNNNNNNNNNNNNNNNNNNNNNNNNNNNNNNNNNNNNNNNNNNNNNNN
Ramphotyphlops                               NNNNNNNNNNNNNNNNNNNNNNNNNNNNNNNNNNNNNNNNNNNNNNNNNNNNNNNNNNNNNNNNNNNNNNNNNNNNNNNNNNNNNNNNNNNNNNNNNNNNNNNNNNNNNNNNNNNNNNNNNNNNNNNNNNNNNNNNNNNNNNNNNNNNNNNNNNNNNNNNNNNNNNNNNNNNNNNNNNNNNNNNNNNNNNNNNNNNNNNNNNNNNNNNNNNNNNNNNNNNNNNNNNNNNNNNNNNNNNNNNNNNNNNNNNNNNNNNNNNNNNNNNNNNNNNNNNNNNNNNNNNNNNNNNNNNNNNNNNNNNNNNNNNNNNNNNNNNNNNNNNNNNNNNNNNNNNNNNNNNNNNNNNNNNNNNNNNNNNNNNNNNNNNNNNNNNNNNNNNNNNNNNNNNNNNNNNNNNNNNNNNNNNNNNNNNNNNNNNNNNNNNNNNNNNNNNNNNNNNNNNNNNNNNNNNNNNNNNNNNNNNNNNNNNNNNNNNNNNNNNNNNNNNNNNNNNNNNNNNNNNNNNNNNNNNNNNNNNNNNNNNNNNNNNNNNNNNNNNNNNNNNNNNNNNNNNNNNNNNNNNNNNNNNNNNNNNNNNNNNNNNNNNNNNNNNNNNNNNNNNNNNNNNNNNNNNNNNNNNNNNNNNNNNNNNNNNNNNNNNNNNNNNNNNNNNNNNNNNNNNNNNNNNNNNNNNNNNNNNNNNNNNNNNNNNNNNNNNNNNNNNNNNNNNNNNNNNNNNNNNNNNNNNNNNNNNNNNNNNNNNNNNNNNNNNNNNNNNNNNNNNNNNNNNNNNNNNNNNNNNNNNNNNNNNNNNNNNNNNNNNNNNNNNNNNNNNNNNNNNNNNNNNNNNNNNNNNNNNNNNNNNNNNNNNNNNNNNNNNNNNNNNNNNNNNNNNNNNNNNNNNNNNNNNNNNNNNNNCTGAGAGACAAAAAGGACAAGTATAAAAAATGGAAAGAGGGGCATATAACAAAAGCAGAATATCAGCAAATAGCCCAAATCTGTAAGGATGGAGTCAGGAAGGCTAAGGCTCAGAATGAGCTGAGACTTGCAACAAATGCCAAAAATAACAAAAAAAGTTTCTTTCAATATGTATGGAGCAAGAGGAAAGTCAAGGAAATGGTTGGTCCACTAGTGGGAGAAGATGGCAAGATGGTGAAAGGCAGCAGGGAGAAGGCAGAACTGCTTAATTCCTTTTTTGCATCTGTCTTTATGCAAAAGGAAAAAGTAGTCCAACCTGTCAAAAGCAGAACCATGGGAGGCAGAAGAGGAATGCAGGTCAAAATAGGTAAAGAATTGGTAAGAGAACACCTAGCTGCTTTGAATGAATTCAAGTCTCCTGGACCAGATGGTTTACATCCCAGGGTACTGAAGGAACTGGCAGATGTGATCTCAGAACCACTGAATGAAATTTTTGAGAGCTCCTGGAGCACAGGGGAAGTGCCAGAGGACTGGAAAAGAGCTAATGTGGTTCCAATCTTTAAAAAAGGGGAAAAAGTAGATCCAGGAAACTACAGACCAATCAGCCTGACATCAATACCTGGGAAAATCCTGGAAAAGGTAATCAAGCAGTGGGTTTGTGAGCACCTAGAAATGAACAAGGTGATTACTAGAAGCCAGCATGGGTTTGTTAAGAACAGGTCATGCCAAACAAATCTTATTGCCTTCTTTGACAAAGTGACTAAATTAGTGGACCAAGGAAATGCTGTGGATGTAGTATACTTAGACTTCAGTAAGGCATTTGATAAAGTAGACCACAGCCTACTTCTTGGTAAGAGTAGAACAATGTGGGATAGACAGTTCCACTACCAGATGGATTTGTTGGCTGACCAACCATACCCAGCATGTGGTCCTCCAATGGAACTACATCTACATGGAGGGAAGATGNCAGTGGGGTACCTCAAGGTTCTGTCTTGGGCCCAGTGCTCTTCAACATCTTCNATTAATGACCTAGATGAGGGGATAGAAGGGGTGCTCATTAAATTTGCAGATGACACAAAGCTGGGGGGAATTGCTAACACTTCAGAAGATAGGGTCAAGATTCAAAAGGATCTTGACAGACTTGAGCATTGGGCCCTATCCAACAAGATGCAGTTCAGTGGTGAGAAATGTAAGGTTCTGCACTTAGGCAGGAAAAACCAGATGCACAGGTACAAGATTGGCAATACCTGGCTCAACAGTAGTGCCTGTGAGAGGGATCTAGGTGTCCTGGTGGACCACCAATTAAGTATGAGTCAGCAGTGTGCTGCAGCTGCCAAAAAAGCCAATGCAGTCCTGGGCTGCATCAACAGAGGGATAGTATCAAGATCATGGGAAGTGATAGTACCACTCTATACTGCACTGGTGAGGCCACATTTGGAATACTGTGTCCAGTTCTGGTCACCACAATACAAAAAAGATGCTGAGGCCCTTGAAAGAGTGCAGAGAAGAGCAACAAAGATGATAAGGGGTCTGGAGGCTAAATCCTATGAAGAATGNTTAAAGGAACTAGGTATGTTTAGCTTAAGGAAGAGAAGGACTAGGGGAGACATGATAGCAGTCTTCCAATACTTGAAGGGCTGTCACAGGGAAGAGGGTGTGGATTTATTCTCCATAGCACCTGAGGGTAGGACAAGAACCAATGGGTGGAAGCTCTACAAGGAGAGATCCAACTTAGAAATAAGGAGGAATTTCCTGACAGTGAGAGCTATTAAGCAGTGGAACAGCCTGCCTCCTGGAGTTGTGGGTGCTCCATCACTGGAGGTTTTCAAGAAAAGCTTGGACAACCATTTGTCTGAAATGGTANNNNNNNNNNNNNNNNNNNNNNNNNNNNNNNNNNNNNNNNNNNNNNNNNNNNNNNNNNNNNNNNNNNNNNNNNNNNNNNNNNNNNNNNNNNNNNNNNNNNNNNNNNNNNNNNNNNNNNNNNNNNNNNNNNNNNNNNNNNNNNNNNNNNNNNNNNNNNNNNNNNNNNNNNNNNNNNNNNNNNNNNNNNNNNNNNNNNNNNNNNNNNNN
Anole                                        NNNNNNNNNNNNNNNNNNNNNNNNNNNNNNNNNNNNNNNNNNNNNNNNNNNNNNNNNNNNNNNNNNNNNNNNNNNNNNNNNNNNNNNNNNNNNNNNNNNNNNNNNNNNNNNNNNNNNNNNNNNNNNNNNNNNNNNNNNNNNNNNNNNNNNNNNNNNNNNNNNNNNNNNNNNNNNNNNNNNNNNNNNNNNNNNNNNNNNNNNNNNNNNNNNNNNNNNNNNNNNNNNNNNNNNNNNNNNNNNNNNNNNNNNNNNNNNNNNNNNNNNNNNNNNNNNNNNNNNNNNNNNNNNNNNNNNNNNNNNNNNNNNNNNNNNNNNNNNNNNNNNNNNNNNNNNNNNNNNNNNNNNNNNNNNNNNNNNNNNNNNNNNNNNNNNNNNNNNNNNNNNNNNNNNNNNNNNNNNNNNNNNNNNNNNNNNNNNNNNNNNNNNNNNNNNNNNNNNNNNNNNNNNNNNNNNNNNNNNNNNNNNNNNNNNNNNNNNNNNNNNNNNNNNNNNNNNNNNNNNNNNNNNNNNNNNNNNNNNNNNNNNNNNNNNNNNNNNNNNNNNNNNNNNNNNNNNNNNNNNNNNNNNNNNNNNNNNNNNNNNNNNNNNNNNNNNNNNNNNNNNNNNNNNNNNNNNNNNNNNNNNNNNNNNNNNNNNNNNNNNNNNNNNNNNNNNNNNNNNNNNNNNNNNNNNNNNNNNNNNNNNNNNNNNNNNNNNNNNNNNNNNNNNNNNNNNNNNNNNNNNNNNNNNNNNNNNNNNNNNNNNNNNNNNNNNNNNNNNNNNNNNNNNNNNNNNNNNNNNNNNNNNNNNNNNNNNNNNNNNNNNNNNNNNNNNNNNNNNNNNNNNNNNNNNNNNNNNNNNNNNNNNNNNNNNNNNNNNNNNNNNNNNNNNNNNNNNNNNNNNNNNNNNNNNNNNNNNNNNNNNNNNNNNNNNNNNNNNNNNNNNNNNNNNNNNNNNNNNNNNNNNNNNNNNNNNNNNNNNNNNNNNNNNNNNNNNNNNNNNNNNNNNNNNNNNNNNNNNNNNNNNNNNNNNNNNNNNNNNNNNNNNNNNNNNNNNNNNNNNNNNNNNNNNNNNNNNNNNNNNNNNNNNNNNNNNNNNNNNNNNNNNNNNNNNNNNNNNNNNNNNNNNNNNNNNNNNNNNNNNNNNNNNATGATACAGGGGGAAAAAGAGAGAAAAGAGCTACTCAATGCCTTCTTTGCCTCGGTCTTCTCACAAAAAGAAAGCCATCTTCAACCTGAGGAACATGGAATGGACGAAGGATTGGGGGAAATCCAACCCCAAATAGGGAAAGAAGTTGTCCAGGAACACCTGGCTACTCTAAACGAATTCAAGTCCCCAGGGCCAGATGAGCTACATCCAAGAGTATTGAAGGAACTAGCGGAAGTTATTTCAGAACCACTGGCAATTATCTTCGAGAGTTCTTGGAGAACAGGAGAAGTCCCAGCAGATTGGAGGAGGGCGAATGTGGTCCCTATCTTCAAGAAGGGAAAAAAGGAGGACCCAAACAATTACCGTCCGGTCAGCCTCACATCAATACCAGGCAAGATTCTGGAAAAGATCATTAAGGAAGTGGTCTGCAAACACTTAGAAACAAATGCGGTCATTGCTAATAGTCAACACGGATTTACCAAAAACAAGTCATGCCAGACTAATCTGATCTCTTTTTTCGATAGAGTTACGAGTTGGGTCGATACAGGGAATGCTGTGGATGTAGCGTACCTGGATTTCAGTAAGGCCTTCGACAAAGTCCCCCACGACCTTCTGGCAAACAAAACTAGTAAAATGTGGGCTAGACAAAACTACGGTTACGTGGATTTATTGGCTAAGCGAACGAACCCAAAGGGGGCTCATCCAATGCTTCCTCTTCATCATGGAGAGAAGGACNAAGTGGAGTGCCGCAGGGCTCCGTCCTGGGCCCGGTTCTGTTCAACATCTTTNATTAACGACTTAGACGAAGGGTTAGAAGGCACGATCATCAAGTTTGCAGATGACACCAAACTGGGAGGGATAGCTAACACTCCAGAAGACAGGAGCAGAATTCAAAACGATCTTGACAGACTAGAGAGATGGGCCGAAACTAACAAAATGAAGTTCAACAGGGACAAATGCAAGATACTTCACTTCGGCAGAAAAAATGAAATGCAAAGATACAGAATGGGGGACGCCTGGCTGACGAGCAGTACGTGTGAAAAAGATCTTGGAGTCCTCGTGGACAACAAGTTAAACATGAGCCAACAATGTGATGCGGCAGCTAAAAAAGCCAATGGGATTCTGGCCTGCATCAATAGGGGTATAGCGTCTAGATCCAGGGAAGTCATGCTCCCCCTCTATTCTGCCTTGGTCAGACCACACCTGGAATACTGTGTCCAATTCTGGGCACCACAGTTGAAGGGAGATGTTGACAAGCTGGAAAGTGTCCAGAGGAGGGCGACTAAAATGATCAAGGGTCTGGAGAACAAGCCCTATGAGGAGCGGCTTAAAGAGCTGGGCATGTTTAGCCTGCAGAAGAGAAGGCTGAGAGGAGACATGATAGCCATGTATAAATATGTGAAGGGAAGTCATAGGGAGGAGGGAGCAAGCTTGTTTTCTGCTGCCCCTGAGACTAGGACACGGAACAATGGCTTCAAACTACAGGAAAGGAGATTCCACCTGAACATTAGGAAGAACTTCCTCACTGTGAGAGCTGTTCGGCAGTGGAACTCTCTGCCCCGGAGTGTGGTGGAGGCTCCTTCTTTGGAGGCTTTTAAGCAGAGGCTGGATGGCCATCTGTCGGGGGTGGTANNNNNNNNNNNNNNNNNNNNNNNNNNNNNNNNNNNNNNNNNNNNNNNNNNNNNNNNNNNNNNNNNNNNNNNNNNNNNNNNNNNNNNNNNNNNNNNNNNNNNNNNNNNNNNNNNNNNNNNNNNNNNNNNNNNNNNNNNNNNNNNNNNNNNNNNNNNNNNNNNNNNNNNNNNNNNNNNNNNNNNNNNNNNNNNNNNNNNNNNNNNNNNN
Oplurus                                      NNNNNNNNNNNNNNNNNNNNNNNNNNNNNNNNNNNNNNNNNNNNNNNNNNNNNNNNNNNNNNNNNNNNNNNNNNNNNNNNNNNNNNNNNNNNNNNNNNNNNNNNNNNNNNNNNNNNNNNNNNNNNNNNNNNNNNNNNNNNNNNNNNNNNNNNNNNNNNNNNNNNNNNNNNNNNNNNNNNNNNNNNNNNNNNNNNNNNNNNNNNNNNNNNNNNNNNNNNNNNNNNNNNNNNNNNNNNNNNNNNNNNNNNNNNNNNNNNNNNNNNNNNNNNNNNNNNNNNNNNNNNNNNNNNNNNNNNNNNNNNNNNNNNNNNNNNNNNNNNNNNNNNNNNNNNNNNNNNNNNNNNNNNNNNNNNNNNNNNNNNNNNNNNNNNNNNNNNNNNNNNNNNNNNNNNNNNNNNNNNNNNNNNNNNNNNNNNNNNNNNNNNNNNNNNNNNNNNNNNNNNNNNNNNNNNNNNNNNNNNNNNNNNNNNNNNNNNNNNNNNNNNNNNNNNNNNNNNNNNNNNNNNNNNNNNNNNNNNNNNNNNNNNNNNNNNNNNNNNNNNNNNNNNNNNNNNNNNNNNNNNNNNNNNNNNNNNNNNNNNNNNNNNNNNNNNNNNNNNNNNNNNNNNNNNNNNNNNNNNNNNNNNNNNNNNNNNNNNNNNNNNNNNNNNNNNNNNNNNNNNNNNNNNNNNNNNNNNNNNNNNNNNNNNNNNNNNNNNNNNNNNNNNNNNNNNNNNNNNNNNNNNNNNNNNNNNNNNNNNNNNNNNNNNNNNNNNNNNNNNNNNNNNNNNNNNNNNNNNNNNNNNNNNNNNNNNNNNNNNNNNNNNNNNNNNNNNNNNNNNNNNNNNNNNNNNNNNNNNNNNNNNNNNNNNNNNNNNNNNNNNNNNNNNNNNNNNNNNNNNNNNNNNNNNNNNNNNNNNNNNNNNNNNNNNNNNNNNNNNNNNNNNNNNNNNNNNNNNNNNNNNNNNNNNNNNNNNNNNNNNNNNNNNNNNNNNNNNNNNNNNNNNNNNNNNNNNNNNNNNNNNNNNNNNNNNNNNNNNNNNNNNNNNNNNNNNNNNNNNNNNNNNNNNNNNNNNNNNNNNNNNNNNNNNNNNNNNNNNNNNNNNNNNNNNNNNNNNNNNNNNNNNNNNNNNNNNNNNNNNNNNNNNNATGATAACAGGCGACAAAGAAAAGGCAGAACTACTCAACACCTTCTTTGCCTCAGTCTTCTCCCAAAAAGAAAACAGTGTTCAACCTGAGGAAAATGGAGCAGTGGATGGAGTAGGGGAAATGCAGCACAGAATAGGTAAAGAAGTAGTACAGGAATACTTGGCTACTCTAAATGAATTCAAGTCTCCAGGGCCAGATGAACTACATCCAAGGGTATTAAAAGAACTGGCAGAAGTCATCTCAGAACCACTGGCAATAATCTTTGAGAATTCCTGGAGAACAGGTGAAGTCCCAGCAGACTGGAGGAGGGCAAATGTTGTCCCCATTTTCAAAAAGGGAAAAAAAGAGGACCCAAACAATTACCGCCCAGTCAGCCTGACATCAATACCAGGAAAGATTCTAGAGCAGATCATTAAGGAGGCAGTCTGTGGGCACTTAGAAAGGAATGCCATGATCACTAAAAGTCAACATGGGTTTCTCAAAAACAAGTCATGCCAGACTAATCTGATCTATTTTTTCAATAGAGTTACAAGCTTGGTAGATGAAGGGAATGCTGTGGATGTAGCATATCTTGATTTCAGTAAGGCCTTTGACAAGGTCCCCCATGATATTCTTGCAAACAAGACTAGTAAAATGTGGGCTAGACAATACTACTGTTACGTGGATTTGTTGGTTGACCGACCGAACCCAAAGGGTGCTCATCCAATGGTTCCTCTTCCTCCTGGAGAGAAGGACNTAGTGGAGTGCCACAGGGTTCTGTCCTGGGCCCAGTGCTATTCAACATCTTTNATTAATGACTTGGATGATGGTATAGAGGGCATGCTCATCAAATTTGCAGATGACACCAAATTAGGAGGGGTAGCTAATACCCCAGAGGACAGGATCAGACTTCAAAATGACCTTAACAGACTAGAGAGCTGGGCCAAAACTAACAAAATGAAGTTCAACAGGGAGAAATGTAAGATACTACACTTAGGCAGCAAAAATGAAATGCACAGATATAGGATGGGGACACCTGGCTTGACGAACAGTACATGTGAAAGGGATCTAGGAGTCTTAGTAGACCACAAGTTGAACATGAGTCAACAATGTGATGCAGCAGCTAAGAAAGCCAATGCAATTCTAGGCTGCATCAATAGGAGTATAGTGTCTAGATCAAGGGAAGTAATAGTACCCCTCTATTCTGCTTTGGTCAGACCTCACCTGGAATACTGTGTCCAGTTCTGGGCACCACAATTCAAGAAGGATATTGACAAGCTGGAACATGTGCAGAGGAGGGCAACTAAGATGGTGAAAGGTCTGGAAACCATGCCCTATGAGGAATGGCTTAGAGAGCTGGGTATGTTTAGCCTGGAGAAGAGAAGGTTAAGGGGAGACATGATAGCCATGTTTAAATATTTGAAAGGATGTCATATTGAGGAGGGAGCAAGCTTGTTTTCTGCTGCTCCAGAGACTAGGACAAGGAGCAATGGATTCAAATTACAGGAAAGGAGATTCCACCTAAACATTAGGAAGAACTTCCTGACAGTAAGAGCTGTTCAACAGTGGAATATGCTGCCTCGGAGTGTGGTGGAGTCTCCTTCTTTGGAGGTCTTTAAGCAGAGGCTGGATGGCCATCTGTCAGGAGTGGTANNNNNNNNNNNNNNNNNNNNNNNNNNNNNNNNNNNNNNNNNNNNNNNNNNNNNNNNNNNNNNNNNNNNNNNNNNNNNNNNNNNNNNNNNNNNNNNNNNNNNNNNNNNNNNNNNNNNNNNNNNNNNNNNNNNNNNNNNNNNNNNNNNNNNNNNNNNNNNNNNNNNNNNNNNNNNNNNNNNNNNNNNNNNNNNNNNNNNNNNNNNNNNN
Norops                                       NNNNNNNNNNNNNNNNNNNNNNNNNNNNNNNNNNNNNNNNNNNNNNNNNNNNNNNNNNNNNNNNNNNNNNNNNNNNNNNNNNNNNNNNNNNNNNNNNNNNNNNNNNNNNNNNNNNNNNNNNNNNNNNNNNNNNNNNNNNNNNNNNNNNNNNNNNNNNNNNNNNNNNNNNNNNNNNNNNNNNNNNNNNNNNNNNNNNNNNNNNNNNNNNNNNNNNNNNNNNNNNNNNNNNNNNNNNNNNNNNNNNNNNNNNNNNNNNNNNNNNNNNNNNNNNNNNNNNNNNNNNNNNNNNNNNNNNNNNNNNNNNNNNNNNNNNNNNNNNNNNNNNNNNNNNNNNNNNNNNNNNNNNNNNNNNNNNNNNNNNNNNNNNNNNNNNNNNNNNNNNNNNNNNNNNNNNNNNNNNNNNNNNNNNNNNNNNNNNNNNNNNNNNNNNNNNNNNNNNNNNNNNNNNNNNNNNNNNNNNNNNNNNNNNNNNNNNNNNNNNNNNNNNNNNNNNNNNNNNNNNNNNNNNNNNNNNNNNNNNNNNNNNNNNNNNNNNNNNNNNNNNNNNNNNNNNNNNNNNNNNNNNNNNNNNNNNNNNNNNNNNNNNNNNNNNNNNNNNNNNNNNNNNNNNNNNNNNNNNNNNNNNNNNNNNNNNNNNNNNNNNNNNNNNNNNNNNNNNNNNNNNNNNNNNNNNNNNNNNNNNNNNNNNNNNNNNNNNNNNNNNNNNNNNNNNNNNNNNNNNNNNNNNNNNNNNNNNNNNNNNNNNNNNNNNNNNNNNNNNNNNNNNNNNNNNNNNNNNNNNNNNNNNNNNNNNNNNNNNNNNNNNNNNNNNNNNNNNNNNNNNNNNNNNNNNNNNNNNNNNNNNNNNNNNNNNNNNNNNNNNNNNNNNNNNNNNNNNNNNNNNNNNNNNNNNNNNNNNNNNNNNNNNNNNNNNNNNNNNNNNNNNNNNNNNNNNNNNNNNNNNNNNNNNNNNNNNNNNNNNNNNNNNNNNNNNNNNNNNNNNNNNNNNNNNNNNNNNNNNNNNNNNNNNNNNNNNNNNNNNNNNNNNNNNNNNNNNNNNNNNNNNNNNNNNNNNNNNNNNNNNNNNNNNNNNNNNNNNNNNNNNNNNNNNNNNNNNNNNNNNNNNNNNNNNNNNNNNNNNNNNNNNNNATGATAACAGGCGACAAAGAAAAGGCAGAAGTACTCAACACCTTCTTTGCCTCAGTCTTCTCCCAAAAGGAAATCAGTGTTCAACCTGAGGAAAATGGAGCAGTGGAGGGATTAGGGGAAATCCAACCCAAAATAGGTAAAGAAGTAGTCCAGGAATACCTGGCTACTCTAAATGAATTCAAGTCTCCAGGGCCAGATGAACTACATCCAAGAGTATTGAAGGAACTAGCAGAAGTCATTTCAGAACCACTGGCAATCATCTTTGAGAGTTCTTGGAGAACGGGAGAAGTCCCAGCAGATTGGAGGAGGGCAAATGTGGTCCCTATCTTCAAGAAGGGAAAAAAGGAGGACCCAAACAATTACCGTCCAGTCAGCCTCACATCAATACCAGGCAAGATTCTGGAAAAGATCATTAAGGAGAGGGTCTGCAAACACTTAGAAACGAATGCGGTCATTGCTAATAGTCAACATGGATTTATCAAAAACAAGTCATGCCAGACTAATCTGATCTATTTTTTCGATAGAGTTACAAGCTGGGTAGATGCAGGGAATGCCGTGGATGTAGCATATCTGGATTTCAGTAAGGCCTTCGACAAGGTCCCCCATGACCTTCTGGCAAACAAAACTAGTCAAATGTGGGCTAGGCAAAACTACGGTTACGTGGATCTGTTGGTTAAGCGAACGAACCCAAAGGGTGCTCACCCAATGCTTCCTCTTCATCCTGGAAAGAAGGACNGAGTGGAGTGCCACAGGGTTCCGTCCTGGGCCCAGTCCTGTTCAACATCTTTNATTAATGACTTAGATGAAGGGTTAGAAGGCATGATCATCAAGTTTGCAGATGACACCAAATTGGGAGGGATAGCCAATACTCCAGAAGACAGGAGCAGAATTCAAAATGATCTTAACAGATTAGAGAGATGGGCCAAAACTAACAAAATGAAGTTCAACAGGGACAAATGCAAGATACTCCACTTAGGCAGAAAAAATGAAATGCAAAGATACAGAATGGGGATGCCTGGCTCGACGAGCAGTACGTGTGAAAAAGATCTTGGAGTCCTCGTGGACAACAAGTTAAACATGAGCCAACAATGTGATGCGGCAGCTAAAAAAGCCAATGGGATTTTGGCCTGCATCAATAGGAGTATAGTGTCTAGATCCAGGGAAGTCATGCTACCCCTCTATTCTGCCTTGGTCAGACCACACCTGGAATACTGTGTCCAATTCTGGGCACCACAATTGAAGGGAGATGTTGACAAGCTGGAATGTGTCCAGAGGAGGGCGACTAAAATGATCAAGGGTCTGGAGAACAAGCCCTATGAGGAGCGGCTTAAAGAGCTGGGCATGTTTAGCCTGGAGAAGAGAAGGCTGAGAGGAGACATGATAGCCATGTATAAATATGTGAGGGGAAGTCATAGGGAGGAGGGAGCAAGCTTGTTTTCTGCTGCCCTGGAGACTAGGACACGGAACAATGGCTTCAAACTACAGGAAAGGAGATTCCACCTGAACATTAGGAAGAACTTCCTGACTGTGAGAGCTGTTCAGCAGTGGAACTCTCTGCCCCGGAGTGTGGTGGAGGCTCCTTCTTTGGAGGCTTTTAAACAGAGGCTGGATGGCCATCTGTCGGGGGTGGTANNNNNNNNNNNNNNNNNNNNNNNNNNNNNNNNNNNNNNNNNNNNNNNNNNNNNNNNNNNNNNNNNNNNNNNNNNNNNNNNNNNNNNNNNNNNNNNNNNNNNNNNNNNNNNNNNNNNNNNNNNNNNNNNNNNNNNNNNNNNNNNNNNNNNNNNNNNNNNNNNNNNNNNNNNNNNNNNNNNNNNNNNNNNNNNNNNNNNNNNNNNNNNN
Crotaphytus                                  NNNNNNNNNNNNNNNNNNNNNNNNNNNNNNNNNNNNNNNNNNNNNNNNNNNNNNNNNNNNNNNNNNNNNNNNNNNNNNNNNNNNNNNNNNNNNNNNNNNNNNNNNNNNNNNNNNNNNNNNNNNNNNNNNNNNNNNNNNNNNNNNNNNNNNNNNNNNNNNNNNNNNNNNNNNNNNNNNNNNNNNNNNNNNNNNNNNNNNNNNNNNNNNNNNNNNNNNNNNNNNNNNNNNNNNNNNNNNNNNNNNNNNNNNNNNNNNNNNNNNNNNNNNNNNNNNNNNNNNNNNNNNNNNNNNNNNNNNNNNNNNNNNNNNNNNNNNNNNNNNNNNNNNNNNNNNNNNNNNNNNNNNNNNNNNNNNNNNNNNNNNNNNNNNNNNNNNNNNNNNNNNNNNNNNNNNNNNNNNNNNNNNNNNNNNNNNNNNNNNNNNNNNNNNNNNNNNNNNNNNNNNNNNNNNNNNNNNNNNNNNNNNNNNNNNNNNNNNNNNNNNNNNNNNNNNNNNNNNNNNNNNNNNNNNNNNNNNNNNNNNNNNNNNNNNNNNNNNNNNNNNNNNNNNNNNNNNNNNNNNNNNNNNNNNNNNNNNNNNNNNNNNNNNNNNNNNNNNNNNNNNNNNNNNNNNNNNNNNNNNNNNNNNNNNNNNNNNNNNNNNNNNNNNNNNNNNNNNNNNNNNNNNNNNNNNNNNNNNNNNNNNNNNNNNNNNNNNNNNNNNNNNNNNNNNNNNNNNNNNNNNNNNNNNNNNNNNNNNNNNNNNNNNNNNNNNNNNNNNNNNNNNNNNNNNNNNNNNNNNNNNNNNNNNNNNNNNNNNNNNNNNNNNNNNNNNNNNNNNNNNNNNNNNNNNNNNNNNNNNNNNNNNNNNNNNNNNNNNNNNNNNNNNNNNNNNNNNNNNNNNNNNNNNNNNNNNNNNNNNNNNNNNNNNNNNNNNNNNNNNNNNNNNNNNNNNNNNNNNNNNNNNNNNNNNNNNNNNNNNNNNNNNNNNNNNNNNNNNNNNNNNNNNNNNNNNNNNNNNNNNNNNNNNNNNNNNNNNNNNNNNNNNNNNNNNNNNNNNNNNNNNNNNNNNNNNNNNNNNNNNNNNNNNNNNNNNNNNNNNNNNNNNNNNNNNNNNNNNNNNNNNNNNNNNNNNNNNNNNNNNNNNNNNATGATAACAGGCGACAAAGAAAAGGCAGAATTACTCAACACCTTCTTTGCCTCAGTGTTTTCAGAAAAGGAAAAGGGTGACCAACCTGAGGATAATGGAACAGAGGACAGAATAGGGGAAATCCAGCACAGAATAAGCAAAGAGGTAGTACAGGAATACCTTCTTAATCTAAATGAATTTAAATCTCCAGGACCAGATGAACTACATCCAAGGGTATTAAAAGAGCTGGCAAATGTAATCTCAGAGCCATTGGCAATAATCTTTGAGAACTCCTGGAGAACAGGAGAAGTCCCAGCAGACTGGAGGAGGGCAAACGTTGTCCCCATCTTCAAAAAGGGGAAAAAAGAGGATCCCAACAATTATCGTCCAGTTAGTCTGACATCAATACCAGGGAAGATTCTAGAGCAGATCATTAAACAGAGAGTCTGTGAACATTTAGAAGGCAATGCCATAATCACAAAAAGTCAACATGGGTTTCAGAGAAACAAGTCATGCCAGACTAATCTGATCTCTTTTTTTGATAAAATTACCAGCTTGGTAGATGAAGGGAATGCTGTGGATATCGTATACCTTGATTTCAGTAAGGCCTTTGACAAGGTTCCCCATGACATTCTTGCAAACAAGACTTGTAAAATGTGGGCTAGACAAGTTAACTGTTACATGGATTTGTTGGTTGACCGGCCGAACCCAAAGGGTGCTCAGCCAATGGCTCCTCTTCATCTTGGAAAGATGGACNCAGTGGGGTGCCACAGGGTTCTGTCCTGGGCCCAGTGCTATTCAACATCTTTNATCAATGACTTGGATGAGGGAATTAGGGGCATACTTATCAAATTTGCAGATGACACCAAATTAGGAGGAGTAGCTAATACCCTAGAGGACAGGATCAAAATTCAAAATGACCTGGATAGACTGGAGAGCTGGGCCAAAGCTAACAAAATGAAATTCAATACGGAGAAATGTAAGGTACTGCACTTAGGCAGAAAAAATGAAATGCATAGATATAGGATGGGGNAGACCTGGCTGAATGAGACTACATGCGAAAGGGATCTAGGAGTCCTAGTAGACCACAAGTTGAACATGAGTCAACAGTGTGATGCGGCAGCTAAAAAGGCCAATGCGATTTTGGGCTGCATCAATAGAAGTATAGTGTCTAGATCAAGGGAAGTAATAGTGCCACTCTATTCTGCTTTGGTCAGACCTCACCTGGAATACTGTGTCCAGTTCTGGGCACCACAATTCAAGAAGGATATTGACAAGCTGGAACGTGTCCAGAGGAGGGCGACCAAAATGGTGAAAGGTCTGGAAACCATGCCCTATGAGGAAAGNCTTAGGGAGCTGGGTATGTTTAGCCTGGAGAAGAGAAGGTTAAGAGGTGACATGATAGCCATGTTTAAATATTTGAAGGGATGTCATATTGAGGATGGAGCAAGCTTGTTTTCTGCTGCTCCAGAGACTAGGACACGGAGCAATGGATTCAAACTACAGGAAAAGAGATTCCACCTCAACATTAGGAAGAACTTCCTGACAGTAAGAGCTGTTCGGCAGTGGAACACACTGCCTCGGAGTGTGGTGGAGTCTCCTTCTTTGGAGGTTTTTAAACAGAGGCTGGATGGCCATCTGTCGGGAATGGTANNNNNNNNNNNNNNNNNNNNNNNNNNNNNNNNNNNNNNNNNNNNNNNNNNNNNNNNNNNNNNNNNNNNNNNNNNNNNNNNNNNNNNNNNNNNNNNNNNNNNNNNNNNNNNNNNNNNNNNNNNNNNNNNNNNNNNNNNNNNNNNNNNNNNNNNNNNNNNNNNNNNNNNNNNNNNNNNNNNNNNNNNNNNNNNNNNNNNNNNNNNNNNN
Phrynosoma                                   NNNNNNNNNNNNNNNNNNNNNNNNNNNNNNNNNNNNNNNNNNNNNNNNNNNNNNNNNNNNNNNNNNNNNNNNNNNNNNNNNNNNNNNNNNNNNNNNNNNNNNNNNNNNNNNNNNNNNNNNNNNNNNNNNNNNNNNNNNNNNNNNNNNNNNNNNNNNNNNNNNNNNNNNNNNNNNNNNNNNNNNNNNNNNNNNNNNNNNNNNNNNNNNNNNNNNNNNNNNNNNNNNNNNNNNNNNNNNNNNNNNNNNNNNNNNNNNNNNNNNNNNNNNNNNNNNNNNNNNNNNNNNNNNNNNNNNNNNNNNNNNNNNNNNNNNNNNNNNNNNNNNNNNNNNNNNNNNNNNNNNNNNNNNNNNNNNNNNNNNNNNNNNNNNNNNNNNNNNNNNNNNNNNNNNNNNNNNNNNNNNNNNNNNNNNNNNNNNNNNNNNNNNNNNNNNNNNNNNNNNNNNNNNNNNNNNNNNNNNNNNNNNNNNNNNNNNNNNNNNNNNNNNNNNNNNNNNNNNNNNNNNNNNNNNNNNNNNNNNNNNNNNNNNNNNNNNNNNNNNNNNNNNNNNNNNNNNNNNNNNNNNNNNNNNNNNNNNNNNNNNNNNNNNNNNNNNNNNNNNNNNNNNNNNNNNNNNNNNNNNNNNNNNNNNNNNNNNNNNNNNNNNNNNNNNNNNNNNNNNNNNNNNNNNNNNNNNNNNNNNNNNNNNNNNNNNNNNNNNNNNNNNNNNNNNNNNNNNNNNNNNNNNNNNNNNNNNNNNNNNNNNNNNNNNNNNNNNNNNNNNNNNNNNNNNNNNNNNNNNNNNNNNNNNNNNNNNNNNNNNNNNNNNNNNNNNNNNNNNNNNNNNNNNNNNNNNNNNNNNNNNNNNNNNNNNNNNNNNNNNNNNNNNNNNNNNNNNNNNNNNNNNNNNNNNNNNNNNNNNNNNNNNNNNNNNNNNNNNNNNNNNNNNNNNNNNNNNNNNNNNNNNNNNNNNNNNNNNNNNNNNNNNNNNNNNNNNNNNNNNNNNNNNNNNNNNNNNNNNNNNNNNNNNNNNNNNNNNNNNNNNNNNNNNNNNNNNNNNNNNNNNNNNNNNNNNNNNNNNNNNNNNNNNNNNNNNNNNNNNNNNNNNNNNNNNNNNNNNNNNNNNNNNNNNNNNNNNNNNNNNNNNNNNNNNNNNNNNNNNNNNNNNGAAAAGGCAGAATTACTCAACACCTTCTTTGCTTCAGTCTTCTCAGAAAAGGCAAAGGGTGCTCAACCTGAGGATAATGGAGCAGAGGACAGAATAGGAGAATTTCAGCACAGAATAAGTAAAGAGATAGTACAGGAATATCTGGTTAATCTAAATGAATTTAAGTCTCCAGGACCAGATGAATTACATCCAAGGGTATTAAAAGAACTGGCAAATGTAATATCGGAACCATTGGCAATAATCTTTGAGAACTCCTGGAAAACAGGAGAAGTCCCAGCAGACTGGAGGAGGGCAAATGTTGTCCCCATCTTCAAAAAGGGGAAAAAAGAGGATCCCAACAATTATCGTCCAGTTAGTCTGACATCAATACCAGGAAAGATTCTGGAGCAGATCATTAAACAGAGAGTCTGTGAACATCTGGAAGGTAATTCCATAATCACAAAAAGTCAACATGGGTTTCAGAGAAACAAGTCATGCCAGACAAATCTGATCTCTTTTTTTGATAAAATTACCAGCTTGGTAGATGAAGGGAATGCTGTGGATATAGTATATCTTGATTTCAGTAAGGCCTTTGACAAGGTTCCCCATGACATTCTTGCAAACAAGACTGGTAAAATGTGGGCTAGACAAAGTAACTGTTACATGGATTTGTTGGTTGACCGGCCGAACCCAAAGGGTGCTCAACCAATGGCTCCTTTTCATCCTGGAAAGAAGGACNCAGTGGGGTGCCACAGGGTTCTGTCCTGGGCCCAGTGCTATTCAACATCTTTNATCAATGACTTGGATGAAGGAATAGGGGGCATAGTTATCAAATTTGCAGATGACACCAAATTAGGAGGAGTAGCTAATACCCCAGAGGACAGGATCAAAATTCAAAATGACTTGAACAGATTAGAAAGCTGGGCCAAAGCTAACAAAATGAAATTCAACACGGAGAAATGTAAGGTACTGCACTTAGGGCGGAAAAATGAAAAGTACAGATATACGATGGGGGACACCTGGCTGAATGAGACTACGTGTGAAAGGGATCTAGGAATCCAGGTGGACCACAAGTTGAACATGAGTCAACAGTGTGATGCAGCAGCTAAAAAGGCCAATGCAATTTTAGGCTGCATCAATAGAAGTATAGTGTCTAGATCAAGAGAAGTAATAGTGCCACTCTATTCTGCTTTGGTCAGGCCTCACCTGGAATACTGTGTCCAGTTCTGGGCACCACAATTCAAAAAGGATGTGGAGAAACTGGAGCGTGTCCAAAGGAGGGCAACTAAAATGGTGAAGGGTCTGGAAACCAAGCCCTATGAGGAACGACTTAGGGAGCTGGGTATGTTTAGCCTGGAGAAGAGAAGGTTAAGAGGTGATATGATAGCCCTGTTTAAATATTTGAAGGGATGTCATATTGAGGAGGGAACAAGCTTGTTTTCTGCTGCTCCAGAGACTAGGACCCGGAACAATGGATGCAAGCTACAGGAAAAGAGATTCCACCTCAACATTAGGAGGAACTTCCTGACAGTAAGAGCTGTTCGACAGTGGAACACACTCCCTCGGAGAGTGGTGGAGTCTCCTTCTTTGGAGGTCTTTAAACAGAGGCTGGATGGCCATCTGTCAGGGATGGTANNNNNNNNNNNNNNNNNNNNNNNNNNNNNNNNNNNNNNNNNNNNNNNNNNNNNNNNNNNNNNNNNNNNNNNNNNNNNNNNNNNNNNNNNNNNNNNNNNNNNNNNNNNNNNNNNNNNNNNNNNNNNNNNNNNNNNNNNNNNNNNNNNNNNNNNNNNNNNNNNNNNNNNNNNNNNNNNNNNNNNNNNNNNNNNNNNNNNNNNNNNNNNN
S_teapensis                                  NNNNNNNNNNNNNNNNNNNNNNNNNNNNNNNNNNNNNNNNNNNNNNNNNNNNNNNNNNNNNNNNNNNNNNNNNNNNNNNNNNNNNNNNNNNNNNNNNNNNNNNNNNNNNNNNNNNNNNNNNNNNNNNNNNNNNNNNNNNNNNNNNNNNNNNNNNNNNNNNNNNNNNNNNNNNNNNNNNNNNNNNNNNNNNNNNNNNNNNNNNNNNNNNNNNNNNNNNNNNNNNNNNNNNNNNNNNNNNNNNNNNNNNNNNNNNNNNNNNNNNNNNNNNNNNNNNNNNNNNNNNNNNNNNNNNNNNNNNNNNNNNNNNNNNNNNNNNNNNNNNNNNNNNNNNNNNNNNNNNNNNNNNNNNNNNNNNNNNNNNNNNNNNNNNNNNNNNNNNNNNNNNNNNNNNNNNNNNNNNNNNNNNNNNNNNNNNNNNNNNNNNNNNNNNNNNNNNNNNNNNNNNNNNNNNNNNNNNNNNNNNNNNNNNNNNNNNNNNNNNNNNNNNNNNNNNNNNNNNNNNNNNNNNNNNNNNNNNNNNNNNNNNNNNNNNNNNNNNNNNNNNNNNNNNNNNNNNNNNNNNNNNNNNNNNNNNNNNNNNNNNNNNNNNNNNNNNNNNNNNNNNNNNNNNNNNNNNNNNNNNNNNNNNNNNNNNNNNNNNNNNNNNNNNNNNNNNNNNNNNNNNNNNNNNNNNNNNNNNNNNNNNNNNNNNNNNNNNNNNNNNNNNNNNNNNNNNNNNNNNNNNNNNNNNNNNNNNNNNNNNNNNNNNNNNNNNNNNNNNNNNNNNNNNNNNNNNNNNNNNNNNNNNNNNNNNNNNNNNNNNNNNNNNNNNNNNNNNNNNNNNNNNNNNNNNNNNNNNNNNNNNNNNNNNNNNNNNNNNNNNNNNNNNNNNNNNNNNNNNNNNNNNNNNNNNNNNNNNNNNNNNNNNNNNNNNNNNNNNNNNNNNNNNNNNNNNNNNNNNNNNNNNNNNNNNNNNNNNNNNNNNNNNNNNNNNNNNNNNNNNNNNNNNNNNNNNNNNNNNNNNNNNNNNNNNNNNNNNNNNNNNNNNNNNNNNNNNNNNNNNNNNNNNNNNNNNNNNNNNNNNNNNNNNNNNNNNNNNNNNNNNNNNNNNNNNNNNNNNNNNNNNNNNNNNNNNNNNNNNNNNNNNNNNNNNNNNNNNNNNNNNNNGAAAAGGCAGAATTACTCAACACCTTCTTTGCCTCAGTCTTCTCAGAAAAGGCAAAGGGTGCTCAACCTGAGGATAATGGAGCAGAGGACAGAATAGGGGAATTTCAGCACAGAATAAGTAAAGAGATAGTACAGGAATACCTTGTTAATCTAAATGAATTTAAGTCTCCAGGACCAGATGAACTACATCCAAGGGTATTAAAAGAACTGGCAAATGTAATATCGGAGCCATTGGCAATAATCTTTGAGAACTCCTGGAGAACAGGAGAAGTCCCAGCAGACTGGAGGAGGGCAAACGTTGTCCCCATCTTCAAAAAGGGGAAAAAAGAGGATCCCAACAATTATCGTCCAGTTAGTCTGACATCAATACCAGGAAAGATTCTAGAGCAGATCATTAAACAGAGAGTCTGTGAACATCTAGAAGGCAATGCCATAATCACAAAAAGTCAACATGGGTTTCAGAGAAACAAGTCATGCCAGACAAATCTGATCTCTTTCTTTGATAAAATTACCAGCTTGGTAGATGAAGGGAATGCTGTGGATATAGTATATCTTGATTTCAGTAAGGCCTTTGACAAGGTTCCCCATGACATTCTTGCAAACAAGACTTGTAAAATGTGGGCTAGACAAGGTAACTGTTACATGGATTTGTTGGTTGACCGGCCGAACCCAAAGGGTGCTCAACCAATGGCTCCTTTTCATCCTGGAGAGAAGGACNCAGTGGGGTCCCACAGGGCTCTGTCCTGGGCCCAGTGCTATTCAACATCTTTNATCAATGACTTGGATGACAGAATTGGGGGCATACTTATCAAATTTGCAGATGACACCAAATTAGGAGGAGTAGCTAATACCCCAGAGGACAGGATCAAAATTCAAAATGACCTGAATAGACTAGAAAGCTGGGCCAAAGCTAACAAAATGAAATTCAACACGGAGAAATGTAAGGTACTGCACTTAGGGCGGAAAAATGAAATGCACAGATATAGGATGGGGGACACCTGGCTGAATGAGACTACATGTGAAAGGGATCTAGGAGTCCAAGTAGACCACAAGTTGAACATGAGTCAACAGTGTGATGCGGCAGCTAAAAAGGCCAATGCAATTTTAGGCTGCATCAATAGAAGTATAGTGTCTAGATCAAGGGAAGTAATAGTGCCACTCTATTCTGCTTTGGTCAGGCCCCACCTGGAATATTGTGTCCAGTTCTGGGCACCACAATTCAAAAAGGATGTTGAGAAACTGGAGCGTGTCCAAAGGAGGGCGACTAAAATGGTGAAGGGTCTGGAAACCATGCCCTATGAGGAACGACTTAGGGAGCTGGGGATGTTTAGCCTGGAGAAGAGAAGGTTAAGAGGTGATATGATAGCCCTGTTTAAATATTTGAAGGGATGTCATATTGAGGAGGGAGCAAGCTTGTTTTCTGCTGCTCCAGAGAATAGGACCCGGAACAATGGATGCAAGCTACAGGAAAAGAGATTCCACCTCAACATTAGGAGGAACTTCCTGACAGTAAGGGCTGTTCGACAGTGGAACACACTCCCTCGGAGTGTGGTGGAGTCTCCTTCCTTGGAGGTCTTTAAACAGAGGCTGGATGGCCATCTGTCGGGGATGGTANNNNNNNNNNNNNNNNNNNNNNNNNNNNNNNNNNNNNNNNNNNNNNNNNNNNNNNNNNNNNNNNNNNNNNNNNNNNNNNNNNNNNNNNNNNNNNNNNNNNNNNNNNNNNNNNNNNNNNNNNNNNNNNNNNNNNNNNNNNNNNNNNNNNNNNNNNNNNNNNNNNNNNNNNNNNNNNNNNNNNNNNNNNNNNNNNNNNNNNNNNNNNNN
S_poinsettii                                 NNNNNNNNNNNNNNNNNNNNNNNNNNNNNNNNNNNNNNNNNNNNNNNNNNNNNNNNNNNNNNNNNNNNNNNNNNNNNNNNNNNNNNNNNNNNNNNNNNNNNNNNNNNNNNNNNNNNNNNNNNNNNNNNNNNNNNNNNNNNNNNNNNNNNNNNNNNNNNNNNNNNNNNNNNNNNNNNNNNNNNNNNNNNNNNNNNNNNNNNNNNNNNNNNNNNNNNNNNNNNNNNNNNNNNNNNNNNNNNNNNNNNNNNNNNNNNNNNNNNNNNNNNNNNNNNNNNNNNNNNNNNNNNNNNNNNNNNNNNNNNNNNNNNNNNNNNNNNNNNNNNNNNNNNNNNNNNNNNNNNNNNNNNNNNNNNNNNNNNNNNNNNNNNNNNNNNNNNNNNNNNNNNNNNNNNNNNNNNNNNNNNNNNNNNNNNNNNNNNNNNNNNNNNNNNNNNNNNNNNNNNNNNNNNNNNNNNNNNNNNNNNNNNNNNNNNNNNNNNNNNNNNNNNNNNNNNNNNNNNNNNNNNNNNNNNNNNNNNNNNNNNNNNNNNNNNNNNNNNNNNNNNNNNNNNNNNNNNNNNNNNNNNNNNNNNNNNNNNNNNNNNNNNNNNNNNNNNNNNNNNNNNNNNNNNNNNNNNNNNNNNNNNNNNNNNNNNNNNNNNNNNNNNNNNNNNNNNNNNNNNNNNNNNNNNNNNNNNNNNNNNNNNNNNNNNNNNNNNNNNNNNNNNNNNNNNNNNNNNNNNNNNNNNNNNNNNNNNNNNNNNNNNNNNNNNNNNNNNNNNNNNNNNNNNNNNNNNNNNNNNNNNNNNNNNNNNNNNNNNNNNNNNNNNNNNNNNNNNNNNNNNNNNNNNNNNNNNNNNNNNNNNNNNNNNNNNNNNNNNNNNNNNNNNNNNNNNNNNNNNNNNNNNNNNNNNNNNNNNNNNNNNNNNNNNNNNNNNNNNNNNNNNNNNNNNNNNNNNNNNNNNNNNNNNNNNNNNNNNNNNNNNNNNNNNNNNNNNNNNNNNNNNNNNNNNNNNNNNNNNNNNNNNNNNNNNNNNNNNNNNNNNNNNNNNNNNNNNNNNNNNNNNNNNNNNNNNNNNNNNNNNNNNNNNNNNNNNNNNNNNNNNNNNNNNNNNNNNNNNNNNNNNNNNNNNNNNNNNNNNNNNNNNNNNNNNNNNNNNNNNNNNNGAAAAGGCAGAATTACTCAACACCTTCTTTGCCTCAGTCTTCTCAGAAAAGGCAAAGGGTGCTCAACCTGAGGATAATGGAGCAGAGGACAGAATAGGGGAATTTCAGCACAGAATAAGTAAAGAGATAGTACAGGAATACCTTGTTAATCTAAATGAATTTAAGTCTCCAGGACCAGATGAACTACATCCAAGGGTATTAAAAGAACTGGCAAATGTAATATCGGAGCCATTGGCAATAATCTTTGAGAACTCCTGGAGAACAGGAGAAGTCCCAGCAGACTGGAGGAGGGCAAACGTTGTCCCCATCTTCAAAAAGGGGAAAAAAGAGGATCCCAACAATTATCGTCCAGTTAGTCTGACATCAATACCAGGAAAGATTCTAGAGCAGATCATTAAACAGAGAGTCTGTGAACATCTAGAAGGCAATGCCATAATCACAAAAAGTCAACATGGGTTTCAGAGAAACAAGTCATGCCAGACAAATCTGATCTCTTTCTTTGATAAAATTACCAGCTTGGTAGATGAAGGGAATGCTGTGGATATAGTATATCTTGATTTCAGTAAGGCCTTTGACAAGGTTCCCCATGACATTCTTGCAAACAAGACTTGTAAAATGTGGGCTAGACAAGGTAACTGTTACATGGATTTGTTGGTTGACCGGCCGAACCCAAAGGGTGCTCAACCAATGGCTCCTTTTCATCCTGGAGAGAAGGACNCAGTGGGGTCCCACAGGGCTCTGTCCTGGGCCCAGTGCTATTCAACATCTTTNATCAATGACTTGGATGACAGAATTGGGGGCATACTTATCAAATTTGCAGATGACACCAAATTAGGAGGAGTAGCTAATACCCCAGAGGACAGGATCAAAATTCAAAATGACCTGAATAGACTAGAAAGCTGGGCCAAAGCTAACAAAATGAAATTCAACACGGAGAAATGTAAGGTACTGCACTTAGGGCGGAAAAATGAAATGCACAGATATAGGATGGGGGACACCTGGCTGAATGAAACTACATGTGAAAGGGATCTAGGAGTCCAAGTAGACCACAAGTTGAACATGAGTCAACAGTGTGATGCGGCAGCTAAAAAGGCCAATGCAATTTTAGGCTGCATCAATAGAAGTATAGTGTCTAGATCAAGGGAAGTAATAGTGCCACTCTATTCTGCTTTGGTCAGGCCCCACCTGGAATATTGTGTCCAGTTCTGGGCACCACAATTCAAAAAGGATGTTGAGAAACTGGAGCGTGTCCAAAGGAGGGCGACTAAAATGGTGAAGGGTCTGGAAACCATGCCCTATGAGGAACGACTTAGGGAGCTGGGGATGTTTAGCCTGGAGAAGAGAAGGTTAAGAGGTGATATGATAGCCCTGTTTAAATATTTGAAGGGATGTCATATTGAGGAGGGAGCAAGCTTGTTTTCTGCTGCTCCAGAGAATAGGACCCGGAACAATGGATGCAAGCTACAGGAAAAGAGATTCCACCTCAACATTAGGAGGAACTTCCTGACAGTAAGGGCTGTTCGACAGTGGAACACACTCCCTCGGAGTGTGGTGGAGTCTCCTTCCTTGGAGGTCTTTAAACAGAGGCTGGATGGCCATCTGTCGGGGATGGTANNNNNNNNNNNNNNNNNNNNNNNNNNNNNNNNNNNNNNNNNNNNNNNNNNNNNNNNNNNNNNNNNNNNNNNNNNNNNNNNNNNNNNNNNNNNNNNNNNNNNNNNNNNNNNNNNNNNNNNNNNNNNNNNNNNNNNNNNNNNNNNNNNNNNNNNNNNNNNNNNNNNNNNNNNNNNNNNNNNNNNNNNNNNNNNNNNNNNNNNNNNNNNN
Calotes                                      NNNNNNNNNNNNNNNNNNNNNNNNNNNNNNNNNNNNNNNNNNNNNNNNNNNNNNNNNNNNNNNNNNNNNNNNNNNNNNNNNNNNNNNNNNNNNNNNNNNNNNNNNNNNNNNNNNNNNNNNNNNNNNNNNNNNNNNNNNNNNNNNNNNNNNNNNNNNNNNNNNNNNNNNNNNNNNNNNNNNNNNNNNNNNNNNNNNNNNNNNNNNNNNNNNNNNNNNNNNNNNNNNNNNNNNNNNNNNNNNNNNNNNNNNNNNNNNNNNNNNNNNNNNNNNNNNNNNNNNNNNNNNNNNNNNNNNNNNNNNNNNNNNNNNNNNNNNNNNNNNNNNNNNNNNNNNNNNNNNNNNNNNNNNNNNNNNNNNNNNNNNNNNNNNNNNNNNNNNNNNNNNNNNNNNNNNNNNNNNNNNNNNNNNNNNNNNNNNNNNNNNNNNNNNNNNNNNNNNNNNNNNNNNNNNNNNNNNNNNNNNNNNNNNNNNNNNNNNNNNNNNNNNNNNNNNNNNNNNNNNNNNNNNNNNNNNNNNNNNNNNNNNNNNNNNNNNNNNNNNNNNNNNNNNNNNNNNNNNNNNNNNNNNNNNNNNNNNNNNNNNNNNNNNNNNNNNNNNNNNNNNNNNNNNNNNNNNNNNNNNNNNNNNNNNNNNNNNNNNNNNNNNNNNNNNNNNNNNNNNNNNNNNNNNNNNNNNNNNNNNNNNNNNNNNNNNNNNNNNNNNNNNNNNNNNNNNNNNNNNNNNNNNNNNNNNNNNNNNNNNNNNNNNNNNNNNNNNNNNNNNNNNNNNNNNNNNNNNNNNNNNNNNNNNNNNNNNNNNNNNNNNNNNNNNNNNNNNNNNNNNNNNNNNNNNNNNNNNNNNNNNNNNNNNNNNNNNNNNNNNNNNNNNNNNNNNNNNNNNNNNNNNNNNNNNNNNNNNNNNNNNNNNNNNNNNNNNNNNNNNNNNNNNNNNNNNNNNNNNNNNNNNNNNNNNNNNNNNNNNNNNNNNNNNNNNNNNNNNNNNNNNNNNNNNNNNNNNNNNNNNNNNNNNNNNNNNNNNNNNNNNNNNNNNNNNNNNNNNNNNNNNNNNNNNNNNNNNNNNNNNNNNNNNNNNNNNNNNNNNNNNNNNNNNNNNNNNNNNNNNNNNNNNNNNNNNNNNNNNNNNNNNNNNNNNNNNNNNNNNNNNNNNGAAAAGGCAGAACTACTCAACACCTTCTTTGCCTCAGTTTTCTCCGAAAAGGAAAAAAGAGTTCAACCTGGGACGAATNGAGCAAATGAGGCAAGAGGGAAATTGCAACATAGAATAGGTAGGGAGGTAGTACAGGAATACCTGGAAACCCTAAATGAATTTAAGTCTCAGGGGCCAGATGAACTACACCCAAGGATACTAAAAGAACTGGCAGAAGTAATTTCAGAACCATTGGCAATAATCTTTGAGAATTCCTGGAGAACAGGGGAAGTCCCCATAGATTGGAGGAGGGCAAATGTTGTCCCCATCTTCAAAAAGGGGAAAAAAGAGGACCCAAATAATTACCGCCCAGTCAGCTTGACATCTATTCCTGGAAAGATTCTAGAACAGATTATTAAGCAGACAGTCTGTAATTATTTAACAAGCAATGCTGTCATTACTAGAAGTCAACATGGGTTTCTCAAAAACAAGTCATGCCAGACCAATTTGATCTCTTTCTTTGATAGAGTTACCAGACTGGTGGATGAGGGGAACGCTGTGGATGTTGCTTATCTTGACTTCAGTAAGGCCTTCGATAAGGTTCCCCATGATATACTTGCAAAGAAGATTAGTAGAGTGTGGGATAGACAATGCTACTGTTACGTGGATTTGTTGGTTGACCGATCGTACCCAAAGGGTGATCATCAAATGGCTTCTCCTCAGCTTGGAGAGAGGGACNCAGTGGGGTGCCCCAGGGTTCTGTTCTGGGTCCTGTGCTATTCAATATCTTTNATTAATGACTTGGATGAAGGAATAGAGAGTAGACTGATTAAATTTGCAGATGATACCAAATTGGGAGGGGTTGCTAATTCCCCAGAGGATAGGATAAAAATCCAAAATGACCTGGACAGATTAGAGTGCTGGGCCAAAGCTAACGGAATGAGTTTCAACAGAGAGAAATGTAGGGTCCTGCATCTAGGCAGAAAAAATGAATTGCATAGATATAGGATGGGAGACACCTGGCTGGAGAATAGTACCTGCGAAAGGGATCTGGGAGTCTGGGTGGACCACAAATTGAACATGAGTCAGCAGTGTGATGCGGCGGCCAAGAAAGCCAATGCAATTCTTGGCTGCATCAATAGAAGCATAGTGTCTAGAGCAAGGGAGGTGATAGTACCACTCTATTCTGCTCTGGTCAGACCACACCTGGAGTACTGTGTTCAGTTCTGTGCTCCTCAATTTAAAAAGGATGTTGACAACCTTGAACGGGTCCAGAGGAGGGCGACCAGAATGGTTAAAGGTCTGGAAGAAATGTCTTACGAAGAGCGGCTTAGGGAGCTGGGAATGTTTAGCCTTACAAAAAGAAGATTGAGAGGGGATATGATAGCCATGTTTAAATATTTGAAAGGATGTCATATCGAAGAGGGGACAGGTTTGTTTTCCATGGCTTCAGAGACTAGGACTCGGAGCAATGGTTTCAAACTACAGGAAAAGAGATTCCATTTGAACATTAGGAAGAACTTCATGACGGTTAGAGCTGTTCAGCAGTGGAATAAGCTGCCACGGAGGGTGGTGGAGTCTCCTTCTTTGGAGGTTTTTAAGCAGAGGCTGGATGGCCATCTGTCAGGGATGGTANNNNNNNNNNNNNNNNNNNNNNNNNNNNNNNNNNNNNNNNNNNNNNNNNNNNNNNNNNNNNNNNNNNNNNNNNNNNNNNNNNNNNNNNNNNNNNNNNNNNNNNNNNNNNNNNNNNNNNNNNNNNNNNNNNNNNNNNNNNNNNNNNNNNNNNNNNNNNNNNNNNNNNNNNNNNNNNNNNNNNNNNNNNNNNNNNNNNNNNNNNNNNNN
Bronchocela                                  NNNNNNNNNNNNNNNNNNNNNNNNNNNNNNNNNNNNNNNNNNNNNNNNNNNNNNNNNNNNNNNNNNNNNNNNNNNNNNNNNNNNNNNNNNNNNNNNNNNNNNNNNNNNNNNNNNNNNNNNNNNNNNNNNNNNNNNNNNNNNNNNNNNNNNNNNNNNNNNNNNNNNNNNNNNNNNNNNNNNNNNNNNNNNNNNNNNNNNNNNNNNNNNNNNNNNNNNNNNNNNNNNNNNNNNNNNNNNNNNNNNNNNNNNNNNNNNNNNNNNNNNNNNNNNNNNNNNNNNNNNNNNNNNNNNNNNNNNNNNNNNNNNNNNNNNNNNNNNNNNNNNNNNNNNNNNNNNNNNNNNNNNNNNNNNNNNNNNNNNNNNNNNNNNNNNNNNNNNNNNNNNNNNNNNNNNNNNNNNNNNNNNNNNNNNNNNNNNNNNNNNNNNNNNNNNNNNNNNNNNNNNNNNNNNNNNNNNNNNNNNNNNNNNNNNNNNNNNNNNNNNNNNNNNNNNNNNNNNNNNNNNNNNNNNNNNNNNNNNNNNNNNNNNNNNNNNNNNNNNNNNNNNNNNNNNNNNNNNNNNNNNNNNNNNNNNNNNNNNNNNNNNNNNNNNNNNNNNNNNNNNNNNNNNNNNNNNNNNNNNNNNNNNNNNNNNNNNNNNNNNNNNNNNNNNNNNNNNNNNNNNNNNNNNNNNNNNNNNNNNNNNNNNNNNNNNNNNNNNNNNNNNNNNNNNNNNNNNNNNNNNNNNNNNNNNNNNNNNNNNNNNNNNNNNNNNNNNNNNNNNNNNNNNNNNNNNNNNNNNNNNNNNNNNNNNNNNNNNNNNNNNNNNNNNNNNNNNNNNNNNNNNNNNNNNNNNNNNNNNNNNNNNNNNNNNNNNNNNNNNNNNNNNNNNNNNNNNNNNNNNNNNNNNNNNNNNNNNNNNNNNNNNNNNNNNNNNNNNNNNNNNNNNNNNNNNNNNNNNNNNNNNNNNNNNNNNNNNNNNNNNNNNNNNNNNNNNNNNNNNNNNNNNNNNNNNNNNNNNNNNNNNNNNNNNNNNNNNNNNNNNNNNNNNNNNNNNNNNNNNNNNNNNNNNNNNNNNNNNNNNNNNNNNNNNNNNNNNNNNNNNNNNNNNNNNNNNNNNNNNNNNNNNNNNNNNNNNNNNNNNNNNNNNNNNNNNNNNNNNNNNNNNGAAAAGGCAGAACTACTCAACACCTTCTTTGCCTCAGTTTTTTCCGAAAAGGAAAAAAGACTTCAACCTGGGACGAATNGAGCAAATGAGGCAGAGTGGAAATTGCAACATAGAATAGGCAGGGAGGTAGTACAGGAATATCTGGAAACTCTAAATGAATTTAAGTCTCAAGGGCCAGATGAACTACACCCAAGGATACTAAAAGAACTGGCAGAAGTAATTTCAGAACCATTAGCAATAATCTTTGAGAAATCCTGGAGAACAGGGGAAGTCCCCATAGATTGGAGGAGGGCAAATGTTGTCCCCATCTTCAAAAAGGGGAAAAAAGAGGACCCAAATAATTACCGCCCAGTCAGCTTGACATCTATTCCTGGAAAGATTCTAGAACAGATAATTAAGCAGACAGTCTGTAATTATTTAACAAGCAATGCTGTCATTACCAGAAGTCAACATGGGTTTCTCAAAAACAAGTCATGCCAGACCAATTTGATCTCTTTCTTTGATAGAGTTACAGAACTGGTGGATGAGGGGAACGCTGTGGATGTTGCTTATCTTGACTTCAGCAAGGCCTTCGATAAGGTTCCTCATGATATACTTGCAAAGAAGATTAGTAGCGTGTGGGATAGACAATGCTACTGTTACGTGGATTTGTTGGTTGACCGATCGTACCCAAAGGGTGATCATCAAATGGCTTCTCCTCAGCTTGGAGAGAGGGACNCAGTGGGGTGCCCCAGGGTTCTGTTCTGGGTCCTGTGCTATTCAATATCTTTNATTAATGACTTGGATGAAGGAATAGAGAGTAGTCTGATTAAATTTGCAGATGATACCAAATTGGGAGGGATTGCTAATTCACCAGAGGATAGGATAAAAATCCAAAATGACCTGGACAGATTAGAGTGCTGGGCCAGAGCTAATGGAATGAGTTTCAACAGAGAGAAATGTAGGGTTCTGCATCTAGGCAGAAAAAATGAATTGCACAGATATAAGATGGGAAACACCTTGCTGGAGAATAGTACCTGCGAAAGGGATCTGGGAGTCTGGGTGGACCCCAAACTGAACATGAGTCAGCAGTGTGATGCGGCGGCCAAGAAAGCCAATGCAATTCTTGGCTGCATCAACAGAAGCATAGTGTCTAGAGCAAGGGAGGTGATAGTACCACTCTATTCTGCTCTGGTCAGACCACACCTGGAGTACTGTGTTCAGTTCTGTGCTCCTCAATTTAAAAAGGATGTTGACAACCTTGAACGGGTCCAGAGGAGGGCAACCAGGATGGTTAAAGGTCTGGAAGAAATGTCTTACGAAGAGCGGCTTAGGGAGCTGGGAATGTTTAGCCTTACAAAAAGAAGATTGAGAGGGGATATGATAGCCATGTTTAAATATTTGAAAGGATGTCATATCGAAGAGGGGACAGGTTTGTTTTCCATGGCTTCAGAGACTAGGACTCGGAGCAATGGTTTCAAACTACAGGAAAAGAGATTCCATTTGAACATTAGGAAGAACTTCATGACGGTTAGAGCTGTTCAGCAGTGGAATAAGCTGCCACGGAGGGTGGTGGAGTCTCCTTCTTTGGAGGTTTTTAAGCAGAGGCTGGATGGCCATCTGTCTGGGATGGTANNNNNNNNNNNNNNNNNNNNNNNNNNNNNNNNNNNNNNNNNNNNNNNNNNNNNNNNNNNNNNNNNNNNNNNNNNNNNNNNNNNNNNNNNNNNNNNNNNNNNNNNNNNNNNNNNNNNNNNNNNNNNNNNNNNNNNNNNNNNNNNNNNNNNNNNNNNNNNNNNNNNNNNNNNNNNNNNNNNNNNNNNNNNNNNNNNNNNNNNNNNNNNN
Gonocephalus                                 NNNNNNNNNNNNNNNNNNNNNNNNNNNNNNNNNNNNNNNNNNNNNNNNNNNNNNNNNNNNNNNNNNNNNNNNNNNNNNNNNNNNNNNNNNNNNNNNNNNNNNNNNNNNNNNNNNNNNNNNNNNNNNNNNNNNNNNNNNNNNNNNNNNNNNNNNNNNNNNNNNNNNNNNNNNNNNNNNNNNNNNNNNNNNNNNNNNNNNNNNNNNNNNNNNNNNNNNNNNNNNNNNNNNNNNNNNNNNNNNNNNNNNNNNNNNNNNNNNNNNNNNNNNNNNNNNNNNNNNNNNNNNNNNNNNNNNNNNNNNNNNNNNNNNNNNNNNNNNNNNNNNNNNNNNNNNNNNNNNNNNNNNNNNNNNNNNNNNNNNNNNNNNNNNNNNNNNNNNNNNNNNNNNNNNNNNNNNNNNNNNNNNNNNNNNNNNNNNNNNNNNNNNNNNNNNNNNNNNNNNNNNNNNNNNNNNNNNNNNNNNNNNNNNNNNNNNNNNNNNNNNNNNNNNNNNNNNNNNNNNNNNNNNNNNNNNNNNNNNNNNNNNNNNNNNNNNNNNNNNNNNNNNNNNNNNNNNNNNNNNNNNNNNNNNNNNNNNNNNNNNNNNNNNNNNNNNNNNNNNNNNNNNNNNNNNNNNNNNNNNNNNNNNNNNNNNNNNNNNNNNNNNNNNNNNNNNNNNNNNNNNNNNNNNNNNNNNNNNNNNNNNNNNNNNNNNNNNNNNNNNNNNNNNNNNNNNNNNNNNNNNNNNNNNNNNNNNNNNNNNNNNNNNNNNNNNNNNNNNNNNNNNNNNNNNNNNNNNNNNNNNNNNNNNNNNNNNNNNNNNNNNNNNNNNNNNNNNNNNNNNNNNNNNNNNNNNNNNNNNNNNNNNNNNNNNNNNNNNNNNNNNNNNNNNNNNNNNNNNNNNNNNNNNNNNNNNNNNNNNNNNNNNNNNNNNNNNNNNNNNNNNNNNNNNNNNNNNNNNNNNNNNNNNNNNNNNNNNNNNNNNNNNNNNNNNNNNNNNNNNNNNNNNNNNNNNNNNNNNNNNNNNNNNNNNNNNNNNNNNNNNNNNNNNNNNNNNNNNNNNNNNNNNNNNNNNNNNNNNNNNNNNNNNNNNNNNNNNNNNNNNNNNNNNNNNNNNNNNNNNNNNNNNNNNNNNNNNNNNNNNNNNNNNNNNNNNNNNNNNNNNNNNGAAAAGGCAGAACTACTCAACACCTTCTTTGCCTCAGTTTTCTCCAAAAAGGAAAAAAGAGTTCAACCTGGCACGAATNGAGTAAATGAGGCAGGGTGGAAATTGCAACATAGATTAGGTAGGGAGGTAGTACAGGAATACCTGGAAACCCTAAATGAATTTAAGTCTCCGGGGCCAGATGAACTACACCCAAGGATATTAAAAGAACTGGCAGAAGTAATTTCAGAACCATTGGCAATAATCTTTGAGAATTCCTGGAGAACAGGGGAGGTCCCCATGGATTGGAGGAGGGCAAATGTTGTCCCCATCTTCAAAAAGGGGAAAAAAGAGGACCCAAATAATTACCGCCCAGTCAGCTTGACATCTATTCCTGGAAAGATTCTAGAACAGATTATTAAGCAGACAGTCTGTAATTATTTAACAAGCAATGCTGTCATTACTAGAAGTCAACATGGGTTTCTCAAAAACAAGTCATGCCAGACCAATTTGATCTCTTTCTTTGATAAAGTAACACAACTGGTGGATGAGGGGAATGCTGTGGATGTTGCTTATCTTGACTTCAGTAAGGCCTTCGATAAGGTTCCCCATGACATACTTGCAAAGAAGATTAGTAGAGTGTGGGATAGACAATGCTACTGTTACGTGGATTTGTTGGTTGACCGATCGTACCCAAAGGGTGATCATCAAATGGCTTCTCCTCAGCATGGAGAGAGGGACNCAGTGGAGTGCCCCAGGGTTCTGTTCTGGGTCCGGTGCTATTCAATATCTTTNATTAATGACTTGGATGAAGGAATAGAGAGTAGACTGATTAAATTTGCAGATGATACCAAATTGGGAGGGGTTGCTAATTCCCCAGAGGATAGGATAAAAATCCAAAATGACCTGGACAGATTAGAGTGCTGGGCCAAAGCTAATGGAATGAGTTTCAACAGAGAGAAATGTAGGGTCCTGCATCTAGGCAGAAAAAATGAATTGCATAGATATAGGATGGGAGACACCTGGCTGGAGAATAGTACCTGCGAAAGGGATCTGGGAGTCTGGGTGGACCACAAATTGAACATGAGTCAGCAGTGTGATGCAGCGGCCAAGAAAGCCAATGCGATTCTTGGTTGCATCAACAGAAGCATAGTGTCTAGAGCAAGGGAGGTGATAGTACCACTCTATTCTGCTCTGGTCAGACCCCACCTGGAGTACTGTGTTCAGTTCTGTGCTCCTCAATTTAAAAAGGATGTTGACAACCTTGAACGGGTCCAGAGGAGGGCGACCAAAATGGTTAAAGGTCTGGAAGAAATGTCTTACGAGGAGCGGCTTAGGGAGCTGGGAATGTTTAGCCTTACAAAAAGAAGGTTGAGAGGGGATATGATAGCCATGTTTAAATATTTGAAAGGATGTCATATCGAAGAGGGGACAGGTTTGTTTTCCATGGCTTCAGAGACTAGGACTCGGAGCAATGGTTTCAAACTACAGGAAAAGAGATTCCATTTGAACATTAGGAAGAACTTCATGACGGTTAGAGCTGTTCAGCAGTGGAATAAGCTGCCACGGAGGGTGGTGGAGTCTCCTTCTTTGGAGGTTTTTAAGCAGAGGCTGGATGGCCATCTGTCNGGGATGGTANNNNNNNNNNNNNNNNNNNNNNNNNNNNNNNNNNNNNNNNNNNNNNNNNNNNNNNNNNNNNNNNNNNNNNNNNNNNNNNNNNNNNNNNNNNNNNNNNNNNNNNNNNNNNNNNNNNNNNNNNNNNNNNNNNNNNNNNNNNNNNNNNNNNNNNNNNNNNNNNNNNNNNNNNNNNNNNNNNNNNNNNNNNNNNNNNNNNNNNNNNNNNNN
Lophocalotes                                 NNNNNNNNNNNNNNNNNNNNNNNNNNNNNNNNNNNNNNNNNNNNNNNNNNNNNNNNNNNNNNNNNNNNNNNNNNNNNNNNNNNNNNNNNNNNNNNNNNNNNNNNNNNNNNNNNNNNNNNNNNNNNNNNNNNNNNNNNNNNNNNNNNNNNNNNNNNNNNNNNNNNNNNNNNNNNNNNNNNNNNNNNNNNNNNNNNNNNNNNNNNNNNNNNNNNNNNNNNNNNNNNNNNNNNNNNNNNNNNNNNNNNNNNNNNNNNNNNNNNNNNNNNNNNNNNNNNNNNNNNNNNNNNNNNNNNNNNNNNNNNNNNNNNNNNNNNNNNNNNNNNNNNNNNNNNNNNNNNNNNNNNNNNNNNNNNNNNNNNNNNNNNNNNNNNNNNNNNNNNNNNNNNNNNNNNNNNNNNNNNNNNNNNNNNNNNNNNNNNNNNNNNNNNNNNNNNNNNNNNNNNNNNNNNNNNNNNNNNNNNNNNNNNNNNNNNNNNNNNNNNNNNNNNNNNNNNNNNNNNNNNNNNNNNNNNNNNNNNNNNNNNNNNNNNNNNNNNNNNNNNNNNNNNNNNNNNNNNNNNNNNNNNNNNNNNNNNNNNNNNNNNNNNNNNNNNNNNNNNNNNNNNNNNNNNNNNNNNNNNNNNNNNNNNNNNNNNNNNNNNNNNNNNNNNNNNNNNNNNNNNNNNNNNNNNNNNNNNNNNNNNNNNNNNNNNNNNNNNNNNNNNNNNNNNNNNNNNNNNNNNNNNNNNNNNNNNNNNNNNNNNNNNNNNNNNNNNNNNNNNNNNNNNNNNNNNNNNNNNNNNNNNNNNNNNNNNNNNNNNNNNNNNNNNNNNNNNNNNNNNNNNNNNNNNNNNNNNNNNNNNNNNNNNNNNNNNNNNNNNNNNNNNNNNNNNNNNNNNNNNNNNNNNNNNNNNNNNNNNNNNNNNNNNNNNNNNNNNNNNNNNNNNNNNNNNNNNNNNNNNNNNNNNNNNNNNNNNNNNNNNNNNNNNNNNNNNNNNNNNNNNNNNNNNNNNNNNNNNNNNNNNNNNNNNNNNNNNNNNNNNNNNNNNNNNNNNNNNNNNNNNNNNNNNNNNNNNNNNNNNNNNNNNNNNNNNNNNNNNNNNNNNNNNNNNNNNNNNNNNNNNNNNNNNNNNNNNNNNNNNNNNNNNNNNNNNNNNNNNNNNNNNNNNNNNNNNNNNNNNNNNNNNNNNNNNNNNNNNNNNNNNNNNNNNNNNNNNNNNNNNNNNNNNNNNNNNNNNNNNNNNNNNNNNNNNNNNNNNNNNNNNNNNNNNNNNNCNTAGATTAGGTAAGGAGGTAGTACAGGAATACCTGGAAACCCTAAATGAATTTAAGTCTCAGGGGCCAGATGAACTACACCCAAGGATATTAAAAGAACTGGCAAAAGTAATTTCGGAACCATTAGCAATAATCTTTGAAAATTCCTGGAGAACAGGGGAAGTCCCCATAGATTGGAGGAGGGCAAATGTTGTCCCCATCTTCAAAAAGGGGAAAAAAGAGGACCCAAATAATTACCGCCCAGTCAGCTTGACATCCATTCCTGGAAAGATTCTAGAACAGATTATTAAGCAGACAGTCTGTAATCATTTAACAAGCAATGCTGTCATTACTAGAAGTCAACATGGGTTTCTCAAACACAAGTCATGCCAGACCAATTTGATCTCTTTCTTTGATAGGGTTACAGGACTGGTGGATGAGGGGAACGCTGTGGATGTTGCTTATCTTGACTTCAGTAAGGCCTTTGATAAGGTTCCCCATGATATACTTGCCAAGAAGATTAGTAGAGTGTGGGATAGACAATGCTACTGTTACGTGGATTTGTTGGTTGACCGATCGTACCCAAAGGGTGATCATCAAATGGCTTCTCCTCAGCTTGGAGAGAGGGACNCAGTGGGGTGCCCCAGGGTTCTGTTCTGGGTCCAGTGCTATTCAATATCTTTNATTAATGACTTGGATGAAGGAATAGAAAGTAGTCTGATTAAATTTGCAGATGATACCAAATTGGGAGGGGTTGCTAATTCACCAGAGGATAGGATAAAAATCCAAAATGACCTGGACAGATTAGAGTGCTGGGCCAGAGCTAACGGAATGAGTTTCAACAGAGAGAAATGTAGGGTTCTGCATCTAGGCAGAAAAAATGAATTGCATAGATATAGGATGGGAGACACCTGGCTGGAGAATAGTACCTGCGAAAGGGATCTGGGAGTCTGGGTGGACCACAAATTGAACATGAGTCAGCAGTGTGATGCAGCGGCCAAGAAAGCCAATGCGATTCTTGGTTGCATCAATAGAAGCATAGTGTCTAGAGCAAGGGAGGTGATAGTACCACTCTATTCTGCTCTGGTCAGACCACACCTGGAGTACTGTGTTCAGTTCTGTGCTCCTCAATTTAAAAAGGATGTTGACAACCTCGAACGGGTCCAGAGGAGGGCAACCAGGATGGTTAAAGGTCTGGAAGAAATGTCTTACGAAGAGCGGCTTAGGGAGCTGGGAATGTTTAGCCTTACAAAAAGAAGGTTGAGAGGGGATATGATAGCCATGTTTAAATATTTGAAAGGATGTCATATCGAAGAGGGGACAGGTTTGTTTTCCATGGCTTCAGAGACTAGGACTCGGAGCAATGGTTTCAAACTACAGGAAAAGAGATTCCATTTGAACATTAGGAAGAACTTCATGACGGTTAGAGCTGTTCAGCAGTGGAATAAGCTGCCACGGAGGGTGGTGGAGTCTCCTTCTTTGGAGGTTTTTAAGCAGAGGCTGGATGGCCATCTGTCNGGGATGGTANNNNNNNNNNNNNNNNNNNNNNNNNNNNNNNNNNNNNNNNNNNNNNNNNNNNNNNNNNNNNNNNNNNNNNNNNNNNNNNNNNNNNNNNNNNNNNNNNNNNNNNNNNNNNNNNNNNNNNNNNNNNNNNNNNNNNNNNNNNNNNNNNNNNNNNNNNNNNNNNNNNNNNNNNNNNNNNNNNNNNNNNNNNNNNNNNNNNNNNNNNNNNNN
Dendragama                                   NNNNNNNNNNNNNNNNNNNNNNNNNNNNNNNNNNNNNNNNNNNNNNNNNNNNNNNNNNNNNNNNNNNNNNNNNNNNNNNNNNNNNNNNNNNNNNNNNNNNNNNNNNNNNNNNNNNNNNNNNNNNNNNNNNNNNNNNNNNNNNNNNNNNNNNNNNNNNNNNNNNNNNNNNNNNNNNNNNNNNNNNNNNNNNNNNNNNNNNNNNNNNNNNNNNNNNNNNNNNNNNNNNNNNNNNNNNNNNNNNNNNNNNNNNNNNNNNNNNNNNNNNNNNNNNNNNNNNNNNNNNNNNNNNNNNNNNNNNNNNNNNNNNNNNNNNNNNNNNNNNNNNNNNNNNNNNNNNNNNNNNNNNNNNNNNNNNNNNNNNNNNNNNNNNNNNNNNNNNNNNNNNNNNNNNNNNNNNNNNNNNNNNNNNNNNNNNNNNNNNNNNNNNNNNNNNNNNNNNNNNNNNNNNNNNNNNNNNNNNNNNNNNNNNNNNNNNNNNNNNNNNNNNNNNNNNNNNNNNNNNNNNNNNNNNNNNNNNNNNNNNNNNNNNNNNNNNNNNNNNNNNNNNNNNNNNNNNNNNNNNNNNNNNNNNNNNNNNNNNNNNNNNNNNNNNNNNNNNNNNNNNNNNNNNNNNNNNNNNNNNNNNNNNNNNNNNNNNNNNNNNNNNNNNNNNNNNNNNNNNNNNNNNNNNNNNNNNNNNNNNNNNNNNNNNNNNNNNNNNNNNNNNNNNNNNNNNNNNNNNNNNNNNNNNNNNNNNNNNNNNNNNNNNNNNNNNNNNNNNNNNNNNNNNNNNNNNNNNNNNNNNNNNNNNNNNNNNNNNNNNNNNNNNNNNNNNNNNNNNNNNNNNNNNNNNNNNNNNNNNNNNNNNNNNNNNNNNNNNNNNNNNNNNNNNNNNNNNNNNNNNNNNNNNNNNNNNNNNNNNNNNNNNNNNNNNNNNNNNNNNNNNNNNNNNNNNNNNNNNNNNNNNNNNNNNNNNNNNNNNNNNNNNNNNNNNNNNNNNNNNNNNNNNNNNNNNNNNNNNNNNNNNNNNNNNNNNNNNNNNNNNNNNNNNNNNNNNNNNNNNNNNNNNNNNNNNNNNNNNNNNNNNNNNNNNNNNNNNNNNNNNNNNNNNNNNNNNNNNNNNNNNNNNNNNNNNNNNNNNNNNNNNNNNNNNNNNNNNNNNNNNNNNNNNNNNNNNNNNNNNNNNNNNNNNNNNNNNNNNNNNNNNNNNNNNNNNNNNNNNNNNNNNNNNNNNNNNNNNNNNNNNNNNNNNNNNNNNNNNNNNNNNNNNNNNNNCNTAGATTAGGTAAGGAGATAGTACAGGAATACCTGGAAACCCTAAATGAATTTAAGTCTCAGGGGCCAGATGAACTACACCCAAGGATATTAAAAGAACTGGCAAAAGTAATTTCGGAACCATTAGCAATAATCTTTGAAAATTCCTGGAGAACAGGGGAAGTCCCCATAGATTGGAGGAGGGCAAATGTTGTCCCCATCTTCAAAAAGGGGAAAAAAGAGGACCCAAATAATTACCGCCCAGTCAGCTTGACATCCATTCCTGGAAAGATTCTAGAACAGATTATTAAGCAGACAGTCTGTAATCATTTAACAAGCAATGCTGTCATTACTAGAAGTCAACATGGGTTTCTCAAACACAAGTCATGCCAGACCAATTTGATCTCTTTCTTTGATAGGGTTACAGGACTGGTGGATGAGGGGAACGCTGTGGATGTTGCTTATCTTGACTTCAGTAAGGCCTTTGATAAAGTTCCCCATGATATACTTGCAAAGAAGATTAGTAGAGTGTGGGATAGACAATGCTACTGTTACGTGGATTTGTTGGTTGACCGATCGTACCCAAAGGGTGATCATCAAATGGCTTCTCCTCAGCTTGGAGAGAGGGACNCAGTGGGGTGCCCCAGGGTTCTGTTCTGGGTCCAGTGCTATTCAATATCTTTNATTAATGACTTGGATGAAGGAATAGAAAGTAGTCTGATTAAATTTGCAGATGATACCAAACTGGGAGGGGTTGCTAATTCACCAGAGGATAGGATAAAAATCCAAAATGACCTGGACAGATTAGAGTGCTGGGCCAGAGCTAACGGAATGAGTTTCAACAGAGAGAAATGTAGGGTTCTGCATCTAGGCAGAAAAAATGAATTGCATAGATATAGGATGGGAGACACCTGGCTGGAGAATAGTACCTGCGAAAGGGATCTGGGAGTCTGGGTGGACCCCAAACTGAACATGAGTCAGCAGTGTGACACAGCGGCCAAGAAAGCCAATGCCATTCTTGGTTGCATCAATAGAAGCATAGTGTCTAGAGCAAGGGAGGTGATAGTACCACTCTATTCTGCTCTGGTCAGACCACACCTGGAGTACTGTGTCCAGTTCTGTGCTCCTCAATTTAAAAAGGATGTTGAGAACCTCGAACGGGTCCAGAGGAGGGCAACCAGGATGGTTAAAGGTCTGGAAGAAATGTCTTACGAAGAGCGGCTTAGGGAGCTGGGAATGTTTAGTCTTACAAAAAGAAGATTGAGAGGGGATATGATAGCCATGTTTAAATATTTGAAAGGATGTCATATCGAAGAGGGGGCAGGTTTGTTTTCCATGGCTTCAGAGACTAGGACTCGGAGCAATGGGTTCAAACTACAGGAAAAGAGATTCCATTTGAACATTAGGAAGAACTTCATGACGGTTAGAGCTGTTCAGCAGTGGAATAAGCTGCCACGGAGGGTGGTGGAGTCTCCTTCTTTGGAGGTTTTTAAGCAGAGGCTGGATGGCCATCTGTCNGGGATGGTANNNNNNNNNNNNNNNNNNNNNNNNNNNNNNNNNNNNNNNNNNNNNNNNNNNNNNNNNNNNNNNNNNNNNNNNNNNNNNNNNNNNNNNNNNNNNNNNNNNNNNNNNNNNNNNNNNNNNNNNNNNNNNNNNNNNNNNNNNNNNNNNNNNNNNNNNNNNNNNNNNNNNNNNNNNNNNNNNNNNNNNNNNNNNNNNNNNNNNNNNNNNNNN
Pogona                                       NNNNNNNNNNNNNNNNNNNNNNNNNNNNNNNNNNNNNNNNNNNNNNNNNNNNNNNNNNNNNNNNNNNNNNNNNNNNNNNNNNNNNNNNNNNNNNNNNNNNNNNNNNNNNNNNNNNNNNNNNNNNNNNNNNNNNNNNNNNNNNNNNNNNNNNNNNNNNNNNNNNNNNNNNNNNNNNNNNNNNNNNNNNNNNNNNNNNNNNNNNNNNNNNNNNNNNNNNNNNNNNNNNNNNNNNNNNNNNNNNNNNNNNNNNNNNNNNNNNNNNNNNNNNNNNNNNNNNNNNNNNNNNNNNNNNNNNNNNNNNNNNNNNNNNNNNNNNNNNNNNNNNNNNNNNNNNNNNNNNNNNNNNNNNNNNNNNNNNNNNNNNNNNNNNNNNNNNNNNNNNNNNNNNNNNNNNNNNNNNNNNNNNNNNNNNNNNNNNNNNNNNNNNNNNNNNNNNNNNNNNNNNNNNNNNNNNNNNNNNNNNNNNNNNNNNNNNNNNNNNNNNNNNNNNNNNNNNNNNNNNNNNNNNNNNNNNNNNNNNNNNNNNNNNNNNNNNNNNNNNNNNNNNNNNNNNNNNNNNNNNNNNNNNNNNNNNNNNNNNNNNNNNNNNNNNNNNNNNNNNNNNNNNNNNNNNNNNNNNNNNNNNNNNNNNNNNNNNNNNNNNNNNNNNNNNNNNNNNNNNNNNNNNNNNNNNNNNNNNNNNNNNNNNNNNNNNNNNNNNNNNNNNNNNNNNNNNNNNNNNNNNNNNNNNNNNNNNNNNNNNNNNNNNNNNNNNNNNNNNNNNNNNNNNNNNNNNNNNNNNNNNNNNNNNNNNNNNNNNNNNNNNNNNNNNNNNNNNNNNNNNNNNNNNNNNNNNNNNNNNNNNNNNNNNNNNNNNNNNNNNNNNNNNNNNNNNNNNNNNNNNNNNNNNNNNNNNNNNNNNNNNNNNNNNNNNNNNNNNNNNNNNNNNNNNNNNNNNNNNNNNNNNNNNNNNNNNNNNNNNNNNNNNNNNNNNNNNNNNNNNNNNNNNNNNNNNNNNNNNNNNNNNNNNNNNNNNNNNNNNNNNNNNNNNNNNNNNNNNNNNNNNNNNNNNNNNNNNNNNNNNNNNNNNNNNNNNNNNNNNNNNNNNNNNNNNNNNNNNNNNNNNNNNNNNNNNNNNNNNNNNNNNNNNNNNNNNNNNNNNNNNNNNNNNNNNNNNNNNNNNNNNNNNNNNNNNNNNNNNNNNNNNNNNNNNNNNNNNNNNNNNNNNNNNNNNNNNNNNNNNNNNNNNNNNNNNNNNNNNNNNNNNNNNNNNNNCNTAGATTAGGTAGAGAAGTAGTACAGGAATACCTGGCTACTCTAAATGAATTCAAGTCTCCAGGGCCAGATGAATTACATCCAAGGATATTAAAAGAACTGGCAGAAGTAATTTCAGAACCATTGGCAATAATATTTGAGAATTCTTGGAGAACAGGAGAAGTCCCCGTAGACTGGAGGAGGGCAAATGTTGTCCCTATCTTCAAAAAGGGGAAAAAAGAAGACCCAAATAATTATCGCCCAGTCAGCCTGACATCAATTCCTGGAAAAATTCTAGAGCAGATCATTAAACAGACAGTTTGTTATTACTTAGAAAGCAATGCTGTCATCACTAAAAGTCAACACGGGTTTCTCAAAAACAAGTCATGCCAGACTAATCTGATCTCTTTTTTTGATAGAGTTACAGGCTTGATAGATGAAGGGAACGCTGTGGATGTAGCATATCTTGATTTCAGTAAGGCCTTTGACAAAGTTCCCCATGATATTCTTGCAAGGAAGACTAGTAAAATGTGGGCTAGACAGTGCTACTGTTACGTGGATTTGTTGGTTGACCGACCGAACCCAAAGGGTGCTCACCCAATGGCTTCTCTTCATCCTGGAGAGAGGAACNTAGTGGGGTGCCCCAGGGTTCTGTTCTGGGCCCTGTGCTATTCAACATCTTTNATCAATGACTTGGATGAAGGAATAGAGAGTATGCTGATTAAATTTGCAGATGATACCAAATTGGGAGGGGTTGCTAATTCCCCAGAGGACAGGATTAAAATTCAAAATGACCTTGACAGATTAGAGTCCTGGGCCAAAACTAACAAAATGAATTTCAACAGGGAGAAATGTAAGGTCCTACACCTAGGCAGAAAAAATGAACTGCACAGATATAGGATGGAAGACACCTGGCTAGACAACAGTACCTGTGAAAGGGATCTAGGAGTCTTGGTAGACCACAAACTGAACATGAGTCAGCAGTGTGATGCGGCTGCCAAGAAAGCCAATGCAATTCTTGGTTGCATCAATAGGAGTATAGTGTCTAGATCAAGGGAAGTGATAGTACCACTCTATTCTGCTTTGGTCAGACCTCACCTGGAGTATTGTGTCCAGTTCTGGGCACCTCAATTCAAGAAGGATGTTGACAACCTGGAACGTGTCCAGAGGAGGGCGACCAAAATGGTCAAAGGTCTGGAAGCCATGTCCTATGAGGAGCGGCTTAGGGAGCTGGGAATGTTTAGCCTTACAAAAAGAAGGTTAAGAGGGGACATGATAGCCATGTTTAAATATTTGAAGGGATGTCATGTTGAGGAAGGGACAGGTTTGTTTTCCAGGGCTCCAGACACTAGGACAAGGAGCAATGGTTTCAAACTACAGGAAAAGAGATTCCACCTGAATCTCAGGAAGAACTTCCTGACAGTCAGAGCTAGTCGGCAGTGGAATAGGCTGCCTCGGAGTGTGGTGGAGTCTCCTTCTTTGGAGGTTTTTAAGCAGAGGCTGGATGGCCATCTGTCNGGGATGGTANNNNNNNNNNNNNNNNNNNNNNNNNNNNNNNNNNNNNNNNNNNNNNNNNNNNNNNNNNNNNNNNNNNNNNNNNNNNNNNNNNNNNNNNNNNNNNNNNNNNNNNNNNNNNNNNNNNNNNNNNNNNNNNNNNNNNNNNNNNNNNNNNNNNNNNNNNNNNNNNNNNNNNNNNNNNNNNNNNNNNNNNNNNNNNNNNNNNNNNNNNNNNNN
Uromastyx                                    NNNNNNNNNNNNNNNNNNNNNNNNNNNNNNNNNNNNNNNNNNNNNNNNNNNNNNNNNNNNNNNNNNNNNNNNNNNNNNNNNNNNNNNNNNNNNNNNNNNNNNNNNNNNNNNNNNNNNNNNNNNNNNNNNNNNNNNNNNNNNNNNNNNNNNNNNNNNNNNNNNNNNNNNNNNNNNNNNNNNNNNNNNNNNNNNNNNNNNNNNNNNNNNNNNNNNNNNNNNNNNNNNNNNNNNNNNNNNNNNNNNNNNNNNNNNNNNNNNNNNNNNNNNNNNNNNNNNNNNNNNNNNNNNNNNNNNNNNNNNNNNNNNNNNNNNNNNNNNNNNNNNNNNNNNNNNNNNNNNNNNNNNNNNNNNNNNNNNNNNNNNNNNNNNNNNNNNNNNNNNNNNNNNNNNNNNNNNNNNNNNNNNNNNNNNNNNNNNNNNNNNNNNNNNNNNNNNNNNNNNNNNNNNNNNNNNNNNNNNNNNNNNNNNNNNNNNNNNNNNNNNNNNNNNNNNNNNNNNNNNNNNNNNNNNNNNNNNNNNNNNNNNNNNNNNNNNNNNNNNNNNNNNNNNNNNNNNNNNNNNNNNNNNNNNNNNNNNNNNNNNNNNNNNNNNNNNNNNNNNNNNNNNNNNNNNNNNNNNNNNNNNNNNNNNNNNNNNNNNNNNNNNNNNNNNNNNNNNNNNNNNNNNNNNNNNNNNNNNNNNNNNNNNNNNNNNNNNNNNNNNNNNNNNNNNNNNNNNNNNNNNNNNNNNNNNNNNNNNNNNNNNNNNNNNNNNNNNNNNNNNNNNNNNNNNNNNNNNNNNNNNNNNNNNNNNNNNNNNNNNNNNNNNNNNNNNNNNNNNNNNNNNNNNNNNNNNNNNNNNNNNNNNNNNNNNNNNNNNNNNNNNNNNNNNNNNNNNNNNNNNNNNNNNNNNNNNNNNNNNNNNNNNNNNNNNNNNNNNNNNNNNNNNNNNNNNNNNNNNNNNNNNNNNNNNNNNNNNNNNNNNNNNNNNNNNNNNNNNNNNNNNNNNNNNNNNNNNNNNNNNNNNNNNNNNNNNNNNNNNNNNNNNNNNNNNNNNNNNNNNNNNNNNNNNNNNNNNNNNNNNNNNNNNNNNNNNNNNNNNNNNNNNNNNNNNNNNNNNNNNNNNNNNNNNNNNNNNNNNNNNNNNNNNNNNNNNNNNNNNNNNNNNNNNNNNNNNNNNNNNNNNNNNNNNNNNNNNNNNNNNNNNNNNNNNNNNNNNNNNNNNNNNNNNNNNNNNNNNNNNNNNNNNNNNNNNNNNNNNNNNNNNNNNNNNNNNCNTAGATTAGATAGACAAATGGTCCAGGAATACCTATTTGTTCTAAATGAGTTCAAATCTCCAGGACCAGATGGCCTCCATCCCAGGATTTTGAAGGAACTTGCGGAAGAAATTTCAGAACCACTAGCCAAAATATATGATAATTCCTGGAGAATAGGTGAAGTGCCGGATGACTGGAGGAGAGCGTATGTTGTCCCTATCTTCAAAAAAGGATCCAGGGTAGATCCAGGAAATTACCGACCAGTCAGTTTGACATCAATCCCAGGGAAAATTCTGGAAACCATCCTGAAAGATAAAATTAATAGGCACATAGAAGAGAAAGCACTGCTGAAGGAGAACCAACATGGCTTTTGCAAGGGCAAATCATGCCTCACTAATTTGTTGGAATTCTTTGATAGAGTCAACAAGCATGTGGATAAGGGAGATCCTGTTGACATTGTCTATCTGGACTTTCAGAAGGCTTTTGACAAGGTCCCCCATGAAATACTTCTGATTAAAATTAGTACAATGTGGGATAGATGGTGCTACTNTTACGTGGATCAGTTGGCTAAGGGACAGGAAACAGAGGGTGCACATCAAATGGCTCCTTCTCCACATGGAGGGAGGAACNGAGTGGGGTCCCCCAAGGTTCTGTCCTGGGCCCAGTGCTTTTCAACCTCTTCNATTAATGACTTGGATGAAGGANTAGATGGCATGGTAGCCAAATTTGCTGATGACACTAAATTAGGCGGGGTAGCTAANAACTTAGAGGATTGTAANAAGCTCCAGAATGATCTCGACAGATTGGAGGAGTGGGCCNNACAAACTGGAATGAAATTTCAAGGTAAAAAGTGCAGAGTGATGCACGTTGGGCGAAAAAACCAATTGCACAGATACAAACATGGGGACTCTTGGCTCAGCAACACTACATGTGAAAGGGACCTTGGTGTCCTGGTGGACAGCAAAATGAGNGTGTCAACCCAGTGTGCCGCAGCAGTGAAAAAAGCAAACTCAATGCTAGGGATCATTAGGAAGGGTATAGCAAATAAGTCACGAGATGTCATTTTGCCTCTTTATTCATCTATGGTGAGGCCCCATCTGGAGTATTGTGTACAGTTCTGGTCACCACAATTCAAGAAGGATATTCTGGAACTGGAAAAAGTGCAGAGGAGGGCAACCAGAATGATTAGGGGACTGGAACACATGCCTTACGATGAGAGGCTGAAAGAGCTGGGCATCTTCAGTCTTGAACGACGGCGTCTAAGAGGTGACATGATTGCAGTTTATAAAATCCTGAAAGGTTGTCACAAGGAAGAAGGGGCAGGTCTGTTTTCCCTCGCGCCAGACACTAGAACACGGAGCAATGGGTTGAAACTTAAGGAAGCCAGATCTCAGCTAAATATGAGGAGGAACTTTTTCACCGTGAGGGCTACTCGTCAGTGGAACCGCCTGCCACCAGAAGTGGTGAGTGCTCCAACCTTGGAAGTCTTTAAGAAGGAATTAGACAACCTTCTGTCAGACATGGTANNNNNNNNNNNNNNNNNNNNNNNNNNNNNNNNNNNNNNNNNNNNNNNNNNNNNNNNNNNNNNNNNNNNNNNNNNNNNNNNNNNNNNNNNNNNNNNNNNNNNNNNNNNNNNNNNNNNNNNNNNNNNNNNNNNNNNNNNNNNNNNNNNNNNNNNNNNNNNNNNNNNNNNNNNNNNNNNNNNNNNNNNNNNNNNNNNNNNNNNNNNNNNN
Chameleon                                    NNNNNNNNNNNNNNNNNNNNNNNNNNNNNNNNNNNNNNNNNNNNNNNNNNNNNNNNNNNNNNNNNNNNNNNNNNNNNNNNNNNNNNNNNNNNNNNNNNNNNNNNNNNNNNNNNNNNNNNNNNNNNNNNNNNNNNNNNNNNNNNNNNNNNNNNNNNNNNNNNNNNNNNNNNNNNNNNNNNNNNNNNNNNNNNNNNNNNNNNNNNNNNNNNNNNNNNNNNNNNNNNNNNNNNNNNNNNNNNNNNNNNNNNNNNNNNNNNNNNNNNNNNNNNNNNNNNNNNNNNNNNNNNNNNNNNNNNNNNNNNNNNNNNNNNNNNNNNNNNNNNNNNNNNNNNNNNNNNNNNNNNNNNNNNNNNNNNNNNNNNNNNNNNNNNNNNNNNNNNNNNNNNNNNNNNNNNNNNNNNNNNNNNNNNNNNNNNNNNNNNNNNNNNNNNNNNNNNNNNNNNNNNNNNNNNNNNNNNNNNNNNNNNNNNNNNNNNNNNNNNNNNNNNNNNNNNNNNNNNNNNNNNNNNNNNNNNNNNNNNNNNNNNNNNNNNNNNNNNNNNNNNNNNNNNNNNNNNNNNNNNNNNNNNNNNNNNNNNNNNNNNNNNNNNNNNNNNNNNNNNNNNNNNNNNNNNNNNNNNNNNNNNNNNNNNNNNNNNNNNNNNNNNNNNNNNNNNNNNNNNNNNNNNNNNNNNNNNNNNNNNNNNNNNNNNNNNNNNNNNNNNNNNNNNNNNNNNNNNNNNNNNNNNNNNNNNNNNNNNNNNNNNNNNNNNNNNNNNNNNNNNNNNNNNNNNNNNNNNNNNNNNNNNNNNNNNNNNNNNNNNNNNNNNNNNNNNNNNNNNNNNNNNNNNNNNNNNNNNNNNNNNNNNNNNNNNNNNNNNNNNNNNNNNNNNNNNNNNNNNNNNNNNNNNNNNNNNNCTGAAAAACAAAAAAGATACATATAGGAAGTGGAAGGAAGGCCAGGTAACAAGAGCAGAGTATAAGCAGGTGGCGCGAACCTGCAGGGATGGAGTCAGGAAGGCTAAAGCTGAGAATGAGCTGAGGCTTACAAAGGATGCTAAAGACAACAAAAAAACCTTCTTTCGGTACATGCATAGCAAAAGACAAGTGAAAGAAACGGTTGGTCAACTGCTGAATGAGGATGGGAAAATGATAACAGGCAGCAAAGAAAAGGCAGAACTGCTCAATTCCTACTTTGCCTCTGTCTTCTCCCAAAAGCGAAAAATTAATCAACCTGGCAAANNNAGTGATAAGGAGACAGGGAGGAAATGCCAGCTTAGATTAGATAAACAAATGGTCAAGGAACACCTAATTACTTTGAATGAGTTCAAATCCCCAGGACCAGATGAACTACATCCTAGGATATTGAAGGAACTGGCGGAAGAGATCTCAGAACCACTGTCTTATATTTTTGAGAAATCCTGGAGGATGGGTGAAGTGCCGGATGATTGGAGAAGGGCTAATGTTGTCCCTATCTTCAAAAAGGGCAAAAAGGTAGATCCTGGGAACTACAGACCAATCAGCCTGACATCCATCCCTGGGAAAATTCTGGAAAAGATTATAAAGCGGTCACTCTGCGAGCACCTTGAAATGAACAAAGTAATTACTAGAAGCCAACATGGATTTGTCAAAAACAAATCCTGCCAGACTAATCTGATTTCATTTTTTGATCAAGTGACTAAATTGGTGGACCAAGGGAATGCTGTGGATGTAATATATCTTGACTTCAGCAAGGCATTTGACAAAGTAGCCCATGAAATACTTCTGATTAAAACTAGAACAATGTGGGATAGATGGTACAACTATCACATGGATCCATTGGCTGACCAACCGTACTCAGAATGTGCTTCTCAAATGGCTCTTCATCTACATGGAGAGAGGAACNGAGTGGGGTACCGCAGGGCTCTGTCCTGGGCCCAGTGCTCTTCAACATTTTCNATTAATGACTTGGATGAGGGGNTAGAAGGGATGCTTATCAAATTTGCAGATGACACAAAATTGGGGGGAATTGCTAACACCTTGGAAGACAGGAACAAGATTCAAAATGATCTTGATAGGCTTGAACACTGGGCCCTAACCAACAGAATGAAATTTAATGGTANNNAGTGTAAAGTTCTACACCTAGGCAAGAAAAACCAAATGCACAGTTACAAGATAGGGGATACTTGGCTCAGTAATACTACAAGTGAGAAGGATCTTGGTGTANNNNNNGACCACAAGCTAAGTATGAGTCAACAGTGTGATGTGGCTGNCAAAAAGGCCAATGCAATTTTAGGCTGCATTAACAGAAGTATAGCTTCCAGAACACGTGAGGTACTAGTCCCCCTCTATTCAGCACTAGTTAGACCACATCTAGAATACTGTGTCCAATTCTGGGCACCACAATTTAAGAAAGATGCAAAAGACCTAGAAAGAGTACAGAGAAGAGCAACAAGGATGATCAGGGGACTGGAAACAAAGCCCTATGAGGAAAGACTGAAGGAACTGGGTATGTTTAGCCTTGAGAAAAGGAGACTGAGGGGAGACATGATAGCACTCTTCAAATACCTGAAAGGTTGTCACAAAGAGGAAGGGNCAGGTCTATTCTCCATCGCACCAGAGTGCAGGACACGTAATAATGGGTGGAAGCTCAAGGAAGCCAGATCCANGCTAAACATAAGGAGAAACTTCCTGACTGTTAGAGCAATTAACCAGTGGAACCGCCTGCCCCCGGAAGTTGTGAGTGCTCCAACACTGGAAGTTTTCAAGAGAGAATTGGACAACCATCTGTCAGATATGGTANNNNNNNNNNNNNNNNNNNNNNNNNNNNNNNNNNNNNNNNNNNNNNNNNNNNNNNNNNNNNNNNNNNNNNNNNNNNNNNNNNNNNNNNNNNNNNNNNNNNNNNNNNNNNNNNNNNNNNNNNNNNNNNNNNNNNNNNNNNNNNNNNNNNNNNNNNNNNNNNNNNNNNNNNNNNNNNNNNNNNNNNNNNNNNNNNNNNNNNNNNNNNNN
O_attennatus                                 NNNNNNNNNNNNNNNNNNNNNNNNNNNNNNNNNNNNNNNNNNNNNNNNNNNNNNNNNNNNNNNNNNNNNNNNNNNNNNNNNNNNNNNNNNNNNNNNNNNNNNNNNNNNNNNNNNNNNNNNNNNNNNNNNNNNNNNNNNNNNNNNNNNNNNNNNNNNNNNNNNNNNNNNNNNNNNNNNNNNNNNNNNNNNNNNNNNNNNNNNNNNNNNNNNNNNNNNNNNNNNNNNNNNNNNNNNNNNNNNNNNNNNNNNNNNNNNNNNNNNNNNNNNNNNNNNNNNNNNNNNNNNNNNNNNNNNNNNNNNNNNNNNNNNNNNNNNNNNNNNNNNNNNNNNNNNNNNNNNNNNNNNNNNNNNNNNNNNNNNNNNNNNNNNNNNNNNNNNNNNNNNNNNNNNNNNNNNNNNNNNNNNNNNNNNNNNNNNNNNNNNNNNNNNNNNNNNNNNNNNNNNNNNNNNNNNNNNNNNNNNNNNNNNNNNNNNNNNNNNNNNNNNNNNNNNNNNNNNNNNNNNNNNNNNNNNNNNNNNNNNNNNNNNNNNNNNNNNNNNNNNNNNNNNNNNNNNNNNNNNNNNNNNNNNNNNNNNNNNNNNNNNNNNNNNNNNNNNNNNNNNNNNNNNNNNNNNNNNNNNNNNNNNNNNNNNNNNNNNNNNNNNNNNNNNNNNNNNNNNNNNNNNNNNNNNNNNNNNNNNNNNNNNNNNNNNNNNNNNNNNNNNNNNNNNNNNNNNNNNNNNNNNNNNNNNNNNNNNNNNNNNNNNNNNNNNNNNNNNNNNNNNNNNNNNNNNNNNNNNNNNNNNNNNNNNNNNNNNNNNNNNNNNNNNNNNNNNNNNNNNNNNNNNNNNNNNNNNNNNNNNNNNNNNNNNNNNNNNNNNNNNNNNNNNNNNNNNNNNNNNNNNNNNNNNNNNNNNCTGAAAAACAAAAAGGATACATATAGGAAGTGGAAGGAAGGCCAGGTAACAAAAGCAGAGTATAAGCAGGTGGCGCGAACCTGCAAAGATGGAGTCAGGAAGGCTAAAGCTGAGAATGAGCTGAGGCTTGCGAGGGATGCTAAAGAAAATAAAAAGGCTTTCTTTCGATACGTGAGTAGCAAAAGACAAGTGAAAGAAATGGTTGGTCAACTGCTTAATGAGGATGGCAAATTGATAACAGGCAGCAAAGAAAAGGCTGAACTGCTCAATTCCTACTTTGCCTCTGTCTTCTCCCAAAAGCGAAAAATTGATCAACCTGGAGAANNNAGTGACAAGGAGACAGGGAGGAAATGCCAGCTTAGATTTGATAAACAAATGGTCAAAGAACACCTAATTTCCTTGAATGAGTTCAAATCTCCAGGGCCAGATGAACTACATCCTAGAGTAATGAAGGAGCTTGCGGAAGAACTCTCAGAACCACTGTCTTATATCTTTGCAAAATCCTGGAAGACGGGTGAGGTGCCGGACGACTGGAGAAGGGCTAACGTTGTCCCTATCTTCAAAAAGGGCAAAAAGGTGGATCCTGGGAATTACAGACCAATCAGCTTGACATCCATCCCTGGGAAAATTCTGGAAAAGATTATAAAGAAGTCAATCTGTGAGCACCTTGAAATGAACAAGGTGATTACTAGAAGCCAACATGGATTTGTCAAGAACAAGTCCTGTCAGACTAATTTGATCTCATTTTTTGATCAAGTGACTAAATTTGTGGACCAAGGGAATGCTGTGGATGTCATATATCTTGACTTCAGCAAGGCATTTGACAAAGTAGCCCATGAAATACTTCTGATTAAAACTAGAACAATGTGGGATAGATGGTACAACTATTACATGGATTCATTGGCTGACCAACCGGACTCAGAATGTACTTCTCAAATGGAACTTCATCTACATGGAGAGAGGAACNGAGTGGGGTACCGCAGGGCTCTGTCCTGGGCCCAGTGCTCTTCAACATTTTTNATTAATGATTTGGACGAGGGGNTAGAAGGGACGCTTATCAAATTTGCAGATGACACAAAATTGGGGGGAATTGCTAACACCCTGGAAGACAGAAACAAACTTCAAAATGATCTTGATAGGCTGGAGTACTGGGCCCTAACCAACAGAATGAAATTTAATGGTANNNAATGTAAAGTTCTACATTTAGGCAAGAAAAACCAAATGCACAGTTACAAGATAGGGGATACTTGGCTCAGCAATACTACAAATGAGAAGGATCTTGGTGTANNNNNNGACCACAAGCTAAGTATGAGCCAACAGTGCGATATGGCTGNCAAGAAAGGCAATGCAATTTTGGGCTGCATTAACAGAAGTATAGCTTCCAGATCACGTGAGGTACTGGTTCCTCTCTATTCGGCCCTGGTTAGGCCTCATCTAGAATATTGCGTCCAGTTCTGGGCACCACAATTCAAGAAGGACGCAGAGGACCTAGAAAGAGTACAGAGGAGAGCAACAAGGATGATAAGGGGTCTGGAAACAAAGCCCTATGAAGAGAGACTGAAAGAACTGGGTATGTTTAGCCTGGAGAAGAGAAGATTGAGGGGAGACATGATAGCACTCTTCAAATACTTGAAAGGTTGTCACACAGAGGAGGGCNCAGGTCTATTCTCCATCGCACCAGAGTGCAGGACACGGAATAATGGGTGGAAGTTAAAGGAAGCCAGATCCANGCTGAACATAAGGAGAAACTTCCTGACTGTTAGAGCAATTAACCAGTGGAACCGCTTGCCTCCGGAAGTTGTGGGTGCTCCAACACTAGAGGTTTTCAAGAGGCAGCTGGACAACCATCTGTCAGGGATGGTGNNNNNNNNNNNNNNNNNNNNNNNNNNNNNNNNNNNNNNNNNNNNNNNNNNNNNNNNNNNNNNNNNNNNNNNNNNNNNNNNNNNNNNNNNNNNNNNNNNNNNNNNNNNNNNNNNNNNNNNNNNNNNNNNNNNNNNNNNNNNNNNNNNNNNNNNNNNNNNNNNNNNNNNNNNNNNNNNNNNNNNNNNNNNNNNNNNNNNNNNNNNNNNN
O_gracilis                                   NNNNNNNNNNNNNNNNNNNNNNNNNNNNNNNNNNNNNNNNNNNNNNNNNNNNNNNNNNNNNNNNNNNNNNNNNNNNNNNNNNNNNNNNNNNNNNNNNNNNNNNNNNNNNNNNNNNNNNNNNNNNNNNNNNNNNNNNNNNNNNNNNNNNNNNNNNNNNNNNNNNNNNNNNNNNNNNNNNNNNNNNNNNNNNNNNNNNNNNNNNNNNNNNNNNNNNNNNNNNNNNNNNNNNNNNNNNNNNNNNNNNNNNNNNNNNNNNNNNNNNNNNNNNNNNNNNNNNNNNNNNNNNNNNNNNNNNNNNNNNNNNNNNNNNNNNNNNNNNNNNNNNNNNNNNNNNNNNNNNNNNNNNNNNNNNNNNNNNNNNNNNNNNNNNNNNNNNNNNNNNNNNNNNNNNNNNNNNNNNNNNNNNNNNNNNNNNNNNNNNNNNNNNNNNNNNNNNNNNNNNNNNNNNNNNNNNNNNNNNNNNNNNNNNNNNNNNNNNNNNNNNNNNNNNNNNNNNNNNNNNNNNNNNNNNNNNNNNNNNNNNNNNNNNNNNNNNNNNNNNNNNNNNNNNNNNNNNNNNNNNNNNNNNNNNNNNNNNNNNNNNNNNNNNNNNNNNNNNNNNNNNNNNNNNNNNNNNNNNNNNNNNNNNNNNNNNNNNNNNNNNNNNNNNNNNNNNNNNNNNNNNNNNNNNNNNNNNNNNNNNNNNNNNNNNNNNNNNNNNNNNNNNNNNNNNNNNNNNNNNNNNNNNNNNNNNNNNNNNNNNNNNNNNNNNNNNNNNNNNNNNNNNNNNNNNNNNNNNNNNNNNNNNNNNNNNNNNNNNNNNNNNNNNNNNNNNNNNNNNNNNNNNNNNNNNNNNNNNNNNNNNNNNNNNNNNNNNNNNNNNNNNNNNNNNNNNNNNNNNNNNNNNNNNNNNNNNNNCTGAAAAACAAAAAGGATACATATAGGAAGTGGAAGGAAGGCCAGGTAACAAAAGCAGAGTATAAGCAGGTAGCGCGAACCTGCAAAGATGGAGTCAGGAAGGCTAAAGCTGAGAATGAGCTGAGGCTTGCGAGGGATGCTAAAGACAATAAAAAGGCTTTCTTTCGATACGTGAATAGCAAAAGGCAAGTGAAAGAAATGGTTGGTCAACTGCTTAATGAGGATGGCAAATTGATAACAGGCAGCAAAGAAAAGGCAGAACTGCTCAATTCCTACTTTGCCTCTGTCTTCTCCCAAAAGCGAAAAATTGATCAACCTGGAAAANNNAGTGATAAGGAGACAGGGAGGAAATGCCAGCTTAGATTTGATAAAGAAATGGTCAAGGAACACCTAATTTCTTTGAATGAGTTCAAATCTCCAGGGCCAGATGGACTACATCCTAGAGTAATAAAGGAGCTGGCGGAAGAACTCTCAGAACCACTGTCTTATATCTTTGCGAAATCCTGGAAGACGGGTGAGGTGCCGGATGACTGGAGAAGGGCTAACGTTGTCCCTATCTTCAAAAAGGGCAAAAAGGTGGATCCTGGGAACTACAGACCAATCAGCTTGACATCCATCCCTGGGAAAATTTTGGAAAAGATTATAAAGAAGTCAGTCTGTGAGCACCTTGAAATGAACAAGGTGATTACTAGAAGCCAGCATGGATTTGTCAAGAACAAATCCTGTCAGACTAATCTGATCTCATTTTTTGATCAAGTGACTAAATTTGTGGACCAAGGGAATGCTGTGGACATAATATATCTTGACTTCAGCAAGGCATTTGACAAAGTAGCCCATGAAATCCTTCTGATTAAAACTAGAACAATGTGGGATAGATGGTACAACTATTACATGGATCCATTGGCTGACCAACCGGACCCAGAATGTGCTTCTCAAATGGTACTTCATCTACATGGAGGGAGGAACNGAGTGGGGTACCGCAGGGCTCTGTCCTGGGCCCAGTGCTCTTCAACATTTTTNATTAATGATTTGGACGAGGGGNTAGAAGGGACGCTTATCAAATTTGCAGATGACACAAAATTGGGGGGAATTGCTAACACCCTGGAAGACAGAAACAAACTTCAAAATGATCTTGATAGGCTGGAGCACTGGGCCCTAACCAACAGAATGAAATTTAATGGTANNNAATGTAAAGTTCTACACCTAGGCAAGAAAAACCAAATGCACAGTTACAAGATAGGGGATACTTGGCTCAGCAATACTACAAATGAGAAGGATCTTGGTGTGNNNNNNGACCACAAGCTAAGTATGAGCCAACAGTGTGATGCAGCTGNCAAAAAAAGCAATGCAATTTTGGGCTGCATTAACAGAAGTATAGCTTCCAGATCACGCGAGGTACTGGTTCCCCTCTATTCGGCACTGGTTAGGCCTCATCTTGAATATTGCGTCCAGTTCTGGGCACCACAATTCAAGAAGGATGCAGAGGACCTAGAAAGAGTACAGAGGAGAGCAACAAGGATGATAAGGGGTCTGGAAACAAAGCCCTATGAGGAGAGACTGAAAGAACTGGGTATGTTTAGCCTGGAGAAGAGAAGATTGAGGGGAGACATGATAGCACTCTTCAAGTACTTGAAAGGTTGTCACACAGAGGAGGGCNCAGGTCTATTCTCCATCGCACCAGAGTGCAGGACACGGAATAATGGGTGGAAGTTCAAGGAAGCCAGATCCGNGCTGAACATAAGGAGAAACTTCCTGACTGTTAGAGCAATTAACCAGTGGAACCGCTTGCCCCCGGAAGTTGTGGGTGCTCCAACACTGGAGGTTTTCAAGAGGCAGCTGGACAGCCATCTGTCAGGGATGGTANNNNNNNNNNNNNNNNNNNNNNNNNNNNNNNNNNNNNNNNNNNNNNNNNNNNNNNNNNNNNNNNNNNNNNNNNNNNNNNNNNNNNNNNNNNNNNNNNNNNNNNNNNNNNNNNNNNNNNNNNNNNNNNNNNNNNNNNNNNNNNNNNNNNNNNNNNNNNNNNNNNNNNNNNNNNNNNNNNNNNNNNNNNNNNNNNNNNNNNNNNNNNNN
Abronia_matudai                              NNNNNNNNNNNNNNNNNNNNNNNNNNNNNNNNNNNNNNNNNNNNNNNNNNNNNNNNNNNNNNNNNNNNNNNNNNNNNNNNNNNNNNNNNNNNNNNNNNNNNNNNNNNNNNNNNNNNNNNNNNNNNNNNNNNNNNNNNNNNNNNNNNNNNNNNNNNNNNNNNNNNNNNNNNNNNNNNNNNNNNNNNNNNNNNNNNNNNNNNNNNNNNNNNNNNNNNNNNNNNNNNNNNNNNNNNNNNNNNNNNNNNNNNNNNNNNNNNNNNNNNNNNNNNNNNNNNNNNNNNNNNNNNNNNNNNNNNNNNNNNNNNNNNNNNNNNNNNNNNNNNNNNNNNNNNNNNNNNNNNNNNNNNNNNNNNNNNNNNNNNNNNNNNNNNNNNNNNNNNNNNNNNNNNNNNNNNNNNNNNNNNNNNNNNNNNNNNNNNNNNNNNNNNNNNNNNNNNNNNNNNNNNNNNNNNNNNNNNNNNNNNNNNNNNNNNNNNNNNNNNNNNNNNNNNNNNNNNNNNNNNNNNNNNNNNNNNNNNNNNNNNNNNNNNNNNNNNNNNNNNNNNNNNNNNNNNNNNNNNNNNNNNNNNNNNNNNNNNNNNNNNNNNNNNNNNNNNNNNNNNNNNNNNNNNNNNNNNNNNNNNNNNNNNNNNNNNNNNNNNNNNNNNNNNNNNNNNNNNNNNNNNNNNNNNNNNNNNNNNNNNNNNNNNNNNNNNNNNNNNNNNNNNNNNNNNNNNNNNNNNNNNNNNNNNNNNNNNNNNNNNNNNNNNNNNNNNNNNNNNNNNNNNNNNNNNNNNNNNNNNNNNNNNNNNNNNNNNNNNNNNNNNNNNNNNNNNNNNNNNNNNNNNNNNNNNNNNNNNNNNNNNNNNNNNNNNNNNNNNNNNNNNNNNNNNNNNNNNNNNNNNNNNNNNNNNNNNNCTGAAAAACAAAAAGGATACATATAGGAAGTGGAAGGAAGGCCAGGTAACAAAAGCAGAGTATAAGCAGGTGGCGCGAACCTGCAAAGATGGAGTCAGGAAGGCTAAAGCTGAGAATGAGCTGAGGCTTGCGAGGGATGCTAAAGAAAATAAAAAGGCTTTCTTTCGATACGTGAGTAGCAAAAGACAAGTGAAAGAAATGGTTGGTCAACTGCTTAATGAGGATGGCAAATTGATAACAGGCAGCAAAGAAAAGGCTGAACTGCTCAATTCCTACTTTGCCTCTGTCTTCTCCCAAAAGCGAAAAATTGATCAACCTGGAGAANNNAGTGACAAGGAGACAGGGAGGAAATGCCAGCTTAGATTTGATAAACAAATGGTCAAAGAACACCTAATTTCCTTGAATGAGTTCAAATCTCCAGGGCCAGATGAACTACATCCTAGAGTAATGAAGGAGCTTGCGGAAGAACTCTCAGAACCACTGTCTTATATCTTTGCAAAATCCTGGAAGACGGGTGAGGTGCCGGACGACTGGAGAAGGGCTAACGTTGTCCCTATCTTCAAAAAGGGCAAAAAGGTGGATCCTGGGAATTACAGACCAATCAGCTTGACATCCATCCCTGGGAAAATTCTGGAAAAGATTATAAAGAAGTCAATCTGTGAGCACCTTGAAATGAACAAGGTGATTACTAGAAGCCAACATGGATTTGTCAAGAACAAGTCCTGTCAGACTAATTTGATCTCATTTTTTGATCAAGTGACTAAATTTGTGGACCAAGGGAATGCTGTGGATGTCATATATCTTGACTTCAGCAAGGCATTTGACAAAGTAGCCCATGAAATACTTCTGATTAAAACTAGAACAATGTGGGATAGATGGTACAACTATTACATGGATTCATTGGCTGACCAACCGGACTCAGAATGTACTTCTCAAATGGAACTTCATCTACATGGAGAGAGGAACNGAGTGGGGTACCGCAGGGCTCTGTCCTGGGCCCAGTGCTCTTCAACATTTTTNATTAATGATTTGGACGAGGGGNTAGAAGGGACGCTTATCAAATTTGCAGATGACACAAAATTGGGGGGAATTGCTAACACCCTGGAAGACAGAAACAAACTTCAAAATGATCTTGATAGGCTGGAGTACTGGGCCCTAACCAACAGAATGAAATTTAATGGTANNNAATGTAAAGTTCTACATTTAGGCAAGAAAAACCAAATGCACAGTTACAAGATAGGGGATACTTGGCTCAGCAATACTACAAATGAGAAGGATCTTGGTGTANNNNNNGACCACAAGCTAAGTATGAGCCAACAGTGCGATATGGCTGNCAAGAAAGGCAATGCAATTTTGGGCTGCATTAACAGAAGTATAGCTTCCAGATCACGTGAGGTACTGGTTCCTCTCTATTCGGCCCTGGTTAGGCCTCATCTAGAATATTGCGTCCAGTTCTGGGCACCACAATTCAAGAAGGACGCAGAGGACCTAGAAAGAGTACAGAGGAGAGCAACAAGGATGATAAGGGGTCTGGAAACAAAGCCCTATGAAGAGAGACTGAAAGAACTGGGTATGTTTAGCCTGGAGAAGAGAAGATTGAGGGGAGACATGATAGCACTCTTCAAATACTTGAAAGGTTGTCACACAGAGGAGGGCNCAGGTCTATTCTCCATCGCACCAGAGTGCAGGACACGGAATAATGGGTGGAAGTTAAAGGAAGCCAGATCCANGCTGAACATAAGGAGAAACTTCCTGACTGTTAGAGCAATTAACCAGTGGAACCGCTTGCCTCCGGAAGTTGTGGGTGCTCCAACACTAGAGGTTTTCAAGAGGCAGCTGGACAACCATCTGTCAGGGATGGTGNNNNNNNNNNNNNNNNNNNNNNNNNNNNNNNNNNNNNNNNNNNNNNNNNNNNNNNNNNNNNNNNNNNNNNNNNNNNNNNNNNNNNNNNNNNNNNNNNNNNNNNNNNNNNNNNNNNNNNNNNNNNNNNNNNNNNNNNNNNNNNNNNNNNNNNNNNNNNNNNNNNNNNNNNNNNNNNNNNNNNNNNNNNNNNNNNNNNNNNNNNNNNNN
Abronia_graminea                             NNNNNNNNNNNNNNNNNNNNNNNNNNNNNNNNNNNNNNNNNNNNNNNNNNNNNNNNNNNNNNNNNNNNNNNNNNNNNNNNNNNNNNNNNNNNNNNNNNNNNNNNNNNNNNNNNNNNNNNNNNNNNNNNNNNNNNNNNNNNNNNNNNNNNNNNNNNNNNNNNNNNNNNNNNNNNNNNNNNNNNNNNNNNNNNNNNNNNNNNNNNNNNNNNNNNNNNNNNNNNNNNNNNNNNNNNNNNNNNNNNNNNNNNNNNNNNNNNNNNNNNNNNNNNNNNNNNNNNNNNNNNNNNNNNNNNNNNNNNNNNNNNNNNNNNNNNNNNNNNNNNNNNNNNNNNNNNNNNNNNNNNNNNNNNNNNNNNNNNNNNNNNNNNNNNNNNNNNNNNNNNNNNNNNNNNNNNNNNNNNNNNNNNNNNNNNNNNNNNNNNNNNNNNNNNNNNNNNNNNNNNNNNNNNNNNNNNNNNNNNNNNNNNNNNNNNNNNNNNNNNNNNNNNNNNNNNNNNNNNNNNNNNNNNNNNNNNNNNNNNNNNNNNNNNNNNNNNNNNNNNNNNNNNNNNNNNNNNNNNNNNNNNNNNNNNNNNNNNNNNNNNNNNNNNNNNNNNNNNNNNNNNNNNNNNNNNNNNNNNNNNNNNNNNNNNNNNNNNNNNNNNNNNNNNNNNNNNNNNNNNNNNNNNNNNNNNNNNNNNNNNNNNNNNNNNNNNNNNNNNNNNNNNNNNNNNNNNNNNNNNNNNNNNNNNNNNNNNNNNNNNNNNNNNNNNNNNNNNNNNNNNNNNNNNNNNNNNNNNNNNNNNNNNNNNNNNNNNNNNNNNNNNNNNNNNNNNNNNNNNNNNNNNNNNNNNNNNNNNNNNNNNNNNNNNNNNNNNNNNNNNNNNNNNNNNNNNNNNNNNNNNNNNNNNNNNNNNNCTGAAAAACAAAAAGGATACATATAGGAAGTGGAAGGAAGGCCAGGTAACAAAAGCAGAGTATAAGCAGGTGGCGCGAACCTGCAAAGATGGAGTCAGGAAGGCTAAAGCTGAGAATGAGCTGAGGCTTGCGAGGGATGCTAAAGAAAATAAAAAGGCTTTCTTTCGATACGTGAGTAGCAAAAGACAAGTGAAAGAAATGGTTGGTCAACTGCTTAATGAGGATGGCAAATTGATAACAGGCAGCAAAGAAAAGGCTGAACTGCTCAATTCCTACTTTGCCTCTGTCTTCTCCCAAAAGCGAAAAATTGATCAACCTGGAGAANNNAGTGACAAGGAGACAGGGAGGAAATGCCAGCTTAGATTTGATAAACAAATGGTCAAAGAACACCTAATTTCCTTGAATGAGTTCAAATCTCCAGGGCCAGATGAACTACATCCTAGAGTAATGAAGGAGCTTGCGGAAGAACTCTCAGAACCACTGTCTTATATCTTTGCAAAATCCTGGAAGACGGGTGAGGTGCCGGACGACTGGAGAAGGGCTAACGTTGTCCCTATCTTCAAAAAGGGCAAAAAGGTGGATCCTGGGAATTACAGACCAATCAGCTTGACATCCATCCCTGGGAAAATTCTGGAAAAGATTATAAAGAAGTCAATCTGTGAGCACCTTGAAATGAACAAGGTGATTACTAGAAGCCAACATGGATTTGTCAAGAACAAGTCCTGTCAGACTAATTTGATCTCATTTTTTGATCAAGTGACTAAATTTGTGGACCAAGGGAATGCTGTGGATGTCATATATCTTGACTTCAGCAAGGCATTTGACAAAGTAGCCCATGAAATACTTCTGATTAAAACTAGAACAATGTGGGATAGATGGTACAACTATTACATGGATTCATTGGCTGACCAACCGGACTCAGAATGTACTTCTCAAATGGAACTTCATCTACATGGAGAGAGGAACNGAGTGGGGTACCGCAGGGCTCTGTCCTGGGCCCAGTGCTCTTCAACATTTTTNATTAATGATTTGGACGAGGGGNTAGAAGGGACGCTTATCAAATTTGCAGATGACACAAAATTGGGGGGAATTGCTAACACCCTGGAAGACAGAAACAAACTTCAAAATGATCTTGATAGGCTGGAGTACTGGGCCCTAACCAACAGAATGAAATTTAATGGTANNNAATGTAAAGTTCTACATTTAGGCAAGAAAAACCAAATGCACAGTTACAAGATAGGGGATACTTGGCTCAGCAATACTACAAATGAGAAGGATCTTGGTGTANNNNNNGACCACAAGCTAAGTATGAGCCAACAGTGCGATATGGCTGNCAAGAAAGGCAATGCAATTTTGGGCTGCATTAACAGAAGTATAGCTTCCAGATCACGTGAGGTACTGGTTCCTCTCTATTCGGCCCTGGTTAGGCCTCATCTAGAATATTGCGTCCAGTTCTGGGCACCACAATTCAAGAAGGACGCAGAGGACCTAGAAAGAGTACAGAGGAGAGCAACAAGGATGATAAGGGGTCTGGAAACAAAGCCCTATGAAGAGAGACTGAAAGAACTGGGTATGTTTAGCCTGGAGAAGAGAAGATTGAGGGGAGACATGATAGCACTCTTCAAATACTTGAAAGGTTGTCACACAGAGGAGGGCNCAGGTCTATTCTCCATCGCACCAGAGTGCAGGACACGGAATAATGGGTGGAAGTTAAAGGAAGCCAGATCCANGCTGAACATAAGGAGAAACTTCCTGACTGTTAGAGCAATTAACCAGTGGAACCGCTTGCCTCCGGAAGTTGTGGGTGCTCCAACACTAGAGGTTTTCAAGAGGCAGCTGGACAACCATCTGTCAGGGATGGTGNNNNNNNNNNNNNNNNNNNNNNNNNNNNNNNNNNNNNNNNNNNNNNNNNNNNNNNNNNNNNNNNNNNNNNNNNNNNNNNNNNNNNNNNNNNNNNNNNNNNNNNNNNNNNNNNNNNNNNNNNNNNNNNNNNNNNNNNNNNNNNNNNNNNNNNNNNNNNNNNNNNNNNNNNNNNNNNNNNNNNNNNNNNNNNNNNNNNNNNNNNNNNNN
Varanus                                      NNNNNNNNNNNNNNNNNNNNNNNNNNNNNNNNNNNNNNNNNNNNNNNNNNNNNNNNNNNNNNNNNNNNNNNNNNNNNNNNNNNNNNNNNNNNNNNNNNNNNNNNNNNNNNNNNNNNNNNNNNNNNNNNNNNNNNNNNNNNNNNNNNNNNNNNNNNNNNNNNNNNNNNNNNNNNNNNNNNNNNNNNNNNNNNNNNNNNNNNNNNNNNNNNNNNNNNNNNNNNNNNNNNNNNNNNNNNNNNNNNNNNNNNNNNNNNNNNNNNNNNNNNNNNNNNNNNNNNNNNNNNNNNNNNNNNNNNNNNNNNNNNNNNNNNNNNNNNNNNNNNNNNNNNNNNNNNNNNNNNNNNNNNNNNNNNNNNNNNNNNNNNNNNNNNNNNNNNNNNNNNNNNNNNNNNNNNNNNNNNNNNNNNNNNNNNNNNNNNNNNNNNNNNNNNNNNNNNNNNNNNNNNNNNNNNNNNNNNNNNNNNNNNNNNNNNNNNNNNNNNNNNNNNNNNNNNNNNNNNNNNNNNNNNNNNNNNNNNNNNNNNNNNNNNNNNNNNNNNNNNNNNNNNNNNNNNNNNNNNNNNNNNNNNNNNNNNNNNNNNNNNNNNNNNNNNNNNNNNNNNNNNNNNNNNNNNNNNNNNNNNNNNNNNNNNNNNNNNNNNNNNNNNNNNNNNNNNNNNNNNNNNNNNNNNNNNNNNNNNNNNNNNNNNNNNNNNNNNNNNNNNNNNNNNNNNNNNNNNNNNNNNNNNNNNNNNNNNNNNNNNNNNNNNNNNNNNNNNNNNNNNNNNNNNNNNNNNNNNNNNNNNNNNNNNNNNNNNNNNNNNNNNNNNNNNNNNNNNNNNNNNNNNNNNNNNNNNNNNNNNNNNNNNNNNNNNNNNNNNNNNNNNNNNNNNNNNNNNNNNNNNNNNNNNNNNNNNNCTGAAAAACAAAAAGGATACGTATAGGAAGTGGAAGGAAGGCCAGGTAACAAGAGCAGAGTATAAGCAGGTAGCACGAACCTGCAGGGATGGAGTCAGGAAGGCTAAAGCTGAGAATGAACTGAGGCTTGCAAGGGATGCTAAAGACAACAAAAAAGCCTTCTTTCGATATGTGCATAGCAAAAGACAAGTGAAAGAAATGGTTGGTCAACTGCTGAATGAGGATGGCAAAATGATAACAGGCAGCAAAGAAAAGGCAGAACTGCTCAATTCCTACTTTGCCTCTGTCTTCTCCCAAAAGCGAAAAATTGATAAACCTGTNGAANNNAGTGATAAGGAGACAGGAAGGAAATGCCAGCTTAGATTTGATAAGCAAATGGTCAAGGAACACCTAATTGCGTTGAATGAGTTCAAATCTCCAGGGCCAGATGAACTACATCCTAGAGTACTAAAGGAGCTGGCGGAAGAACTCTCAGAACCACTGTCTTATATCTTTGAGAAATCCTGGAGGACAGGTGAAGTGCCAGATGACTGGAGAAGGGCTAATGTTGTCCCTATCTTCAAAAAGGGGAAAAAAGTAGATCCTGGGAACTACAGACCAATCAGCTTGACATCCATCCCTGGGAAAATTCTGGAAAAGATTATAAAGCAGTCAGTCTGCGAGCACCTTGAAATGAACAAAGTGATTACTAGAAGCCAACATGGATTTGTCAAGAACAAATCCTGCCAGACTAATCTGATTTCATTTTTTGATCAAGTGACTAAATTGGTGGACCAAGGGAATGCTGTGGACATAATCTATCTTGACTTCAGCAAGGCATTTGACAAAGTAGCCCATGAAATACTTCTGATTAAAACTAGAACAATGTGGGATAGATGGTACAACTATCACATGGATCCATTGGCTGACCAACCGGACTCAGAATGTGCTCCTCAAATGGCACTTCATCTACATGGAGAGAGGAACNGAGTGGGGTACCGCAGGGTTCTGTCCTGGGCCCAGTGCTCTTCAACATTTTTNATTAATGATTTGGATGAGGGGNTAGAAGGGATGCTTATCAAATTTGCAGATGACACAAAACTGGGGGGAATTGCTAACACCCTGGAAGACAGAAACAAGATTCAGAATGATCTTGATAGGTTGGAGTACTGGGCCCTAACCAACAGAATGAAATTCAATGGTANNNAATGTAAAGTTCTGCACCTAGGCAAGAAAAACCAAATGCACAGTTACAAGATAGGGGATACTTGGCTCAACAATACTGCAAGTGAGAAGGATCTTGGTGTANNNNNNGACCACAAGCTAAGTATGAGTCAACAGTGTGATGTGGCTGNCAAAAAGGGCAATGCAATTTTAGGCTGCATTAACAGAAGTATAGCTTCCAGATCACGTGAAGTACTAGTTCCCCTTTACTCAGCACTGGTTAGGCCTCATCTGGAATACTGTGTCCAGTTCTGGGCACCACAATTTAAGAAAGATGCAGAGGACCTAGAAAGAGTACAGAGGAGAGCAACAAGGATGATAAGGGGACTGGAAACAAAGCCCTATGAGGAGAGATTGAAAGAACTGGGTATGTTTAGCCTTGAGAAGAGAAGACTGAGGGGAGACATGATAGCACTCTTCAAGTACTTGAAAGGCTGTCACAAAGAGGAAGGCNCAGGTCTATTCTTCATCGCACCAGAGTGCAGGACATGGAATAATGGGTGGAAGTTCAAGGAAGCCAGATCCGNGCTGAACATAAGGAGAAACTTCCTGACTGTTAGAGCAATTAACCAGTGGAACCGCTTGCCTCCGGAAGTTGTGGGTGCTCCAACACTAGAGGTTTTCAAGAGGCAACTGGACAGCCATCTGAGAGGGATGGTANNNNNNNNNNNNNNNNNNNNNNNNNNNNNNNNNNNNNNNNNNNNNNNNNNNNNNNNNNNNNNNNNNNNNNNNNNNNNNNNNNNNNNNNNNNNNNNNNNNNNNNNNNNNNNNNNNNNNNNNNNNNNNNNNNNNNNNNNNNNNNNNNNNNNNNNNNNNNNNNNNNNNNNNNNNNNNNNNNNNNNNNNNNNNNNNNNNNNNNNNNNNNNN
Bipes                                        NNNNNNNNNNNNNNNNNNNNNNNNNNNNNNNNNNNNNNNNNNNNNNNNNNNNNNNNNNNNNNNNNNNNNNNNNNNNNNNNNNNNNNNNNNNNNNNNNNNNNNNNNNNNNNNNNNNNNNNNNNNNNNNNNNNNNNNNNNNNNNNNNNNNNNNNNNNNNNNNNNNNNNNNNNNNNNNNNNNNNNNNNNNNNNNNNNNNNNNNNNNNNNNNNNNNNNNNNNNNNNNNNNNNNNNNNNNNNNNNNNNNNNNNNNNNNNNNNNNNNNNNNNNNNNNNNNNNNNNNNNNNNNNNNNNNNNNNNNNNNNNNNNNNNNNNNNNNNNNNNNNNNNNNNNNNNNNNNNNNNNNNNNNNNNNNNNNNNNNNNNNNNNNNNNNNNNNNNNNNNNNNNNNNNNNNNNNNNNNNNNNNNNNNNNNNNNNNNNNNNNNNNNNNNNNNNNNNNNNNNNNNNNNNNNNNNNNNNNNNNNNNNNNNNNNNNNNNNNNNNNNNNNNNNNNNNNNNNNNNNNNNNNNNNNNNNNNNNNNNNNNNNNNNNNNNNNNNNNNNNNNNNNNNNNNNNNNNNNNNNNNNNNNNNNNNNNNNNNNNNNNNNNNNNNNNNNNNNNNNNNNNNNNNNNNNNNNNNNNNNNNNNNNNNNNNNNNNNNNNNNNNNNNNNNNNNNNNNNNNNNNNNNNNNNNNNNNNNNNNNNNNNNNNNNNNNNNNNNNNNNNNNNNNNNNNNNNNNNNNNNNNNNNNNNNNNNNNNNNNNNNNNNNNNNNNNNNNNNNNNNNNNNNNNNNNNNNNNNNNNNNNNNNNNNNNNNNNNNNNNNNNNNNNNNNNNNNNNNNNNNNNNNNNNNNNNNNNNNNNNNNNNNNNNNNNNNNNNNNNNNNNNNNNNNNNNNNNNNNNNNNNNNNNNNNNNNNNNCTGAAAAACAAAAAGGATACGTATAAGAAATGGAAGGAAGGCCAGGTAACAAAAGCAGAATATAAGCAAATAACACGAACCTGTAGGGATGGAGTCAGGAAAGCTAAAGCTGAGAATGAGCTGAGGCTTGCAAGAGATGTTAAAAACAATAAAAAGGCTTTCTTTCGATATGTGCGCAGCAGGAGACAGGTCAAAGAAACGGTTGGTCCACTGCTGGGAGAGGATGGGAAAATGATAATAGGCAGcAAAGAAAAGGCAGAACTGCTCAATTCCTTCTTTGCCTCTGTCTTCTCCCAAAAGGAAAAAATTGTTAAACCTGGCGAAGAAAGTGCGCGGGAGACAGAGAGGAAATGCCAGCTTAGATTAGATAAGGAAGTAGTAAAGGAACACCTGACTACTTTAAATGAGTTCAAGTCCCCAGGGCCAGATGAACTACATCCAAGAGTGTTAAAAGAACTGGCGGAAGAAATCTCAGAACCACTGGCTTATATCTTTGAAAATTCTTGGAGAACAGGAGAAGTCCCAGAGGACTGGAGGAGGGCAAATGTTGTTCCCATTTTCAAAAAGGGGAAAAAAGTGGATCCAGGCAATTACCGTCCGGTAAGCCTGACATCAATACCAGGAAAGATTCTGGAAAAGATTATTAAACAGTCAATCTGTAGGCACTTAGAAAGGAACAAAGTGATCACTAAAAGCCAACATGGGTTTGTCAAAAACAAGTCATGCCAGACTAATCTTATCTCTTTCTTCGATAGAGTTACAAGATTGGTAGACCAAGGCAATGCTGTAGATGTCGTATATCTTGATTTCAGTAAGGCCTTTGATAAGGTAGCCCATGAAATCCTTCTGAGTAAAACTAGAAAAATGTGGGATGGACAGTCCAACTATTACGTGGATTTGTTGGTTGACCGACCGAACCCAAAGGGTGCTCCCCAAATGGTTCGACTTCTACCTGGAGAGAAGGACNTAGTGGGGTGCCGCAGGGTTCTGTCCTGGGCCCAGTGCTCTTCAACATCTTTNATTAATGATTTAGAGGATGGTATAGAAGGGATGCTTATCAAATTTGCAGATGACACCAAATTAGGAGGGGTAGCAAACACACTAGAAGACAAGAACAAGATTCAAAATGACCTTAACAGATTAGAGCGCTGGGCCAAAGCTAATAAAATGAANTTTAANGGNAAAAANTGTAAGGTTCTACATTTAGGCAAGAAAAACCNAATGCACAGTTACAGGATGGGGGACACCTGGCTTNGAAACAGTCCATGTGAAAGAGATCTAGGTGTCTTGGTGGACCACAAGTTGAGNATGAGTCAACAATGTGATGCGGCTGCCAAAAAAGCCAATGCATTTCTGGGTTGTATCAACAGAAGTATAGTGTCTAGATCAAGGGAAGTAGTAATACCACTCTATTCAGCACTGGTTAGACCTCACCTTGAATATTGTGTCCAGTTCTGGGCACCACAGTTCAAGAAGGATGTTGAGAACCTGGAACGTGTCCAGAGGAGGGCAACCAAAATGGTCAAGGGTCTGGAGGCTANGCCCTATGAGGAGCGGCTTAAAGAGCTGGGTATGTTTAGCCTGGAGAAGAGGAGGTTAAGGGGTGACATGATAGCACTGTTTAAATATTTGAAGGGTTGTCACAAGGAAGAAGGGNCAGGTTTATTCTGCANNGCACCAGAGTCTAGGACACGGAGCAATGGGTTGAAATTCAAGGAAAGAAGATCCANCCTAAACATCAGGAGACACTTCCTGACTGTGAGAGCAATTAAGCAGTGGAACAGCCTCCCTCCGGAAGTTGTGGGTGCTCCCCTTCTGGAGGTTTTCAAGAAGAGGCTGGACGGACATCTGTCAGGGATGGTANNNNNNNNNNNNNNNNNNNNNNNNNNNNNNNNNNNNNNNNNNNNNNNNNNNNNNNNNNNNNNNNNNNNNNNNNNNNNNNNNNNNNNNNNNNNNNNNNNNNNNNNNNNNNNNNNNNNNNNNNNNNNNNNNNNNNNNNNNNNNNNNNNNNNNNNNNNNNNNNNNNNNNNNNNNNNNNNNNNNNNNNNNNNNNNNNNNNNNNNNNNNNNN
Proctoporus                                  NNNNNNNNNNNNNNNNNNNNNNNNNNNNNNNNNNNNNNNNNNNNNNNNNNNNNNNNNNNNNNNNNNNNNNNNNNNNNNNNNNNNNNNNNNNNNNNNNNNNNNNNNNNNNNNNNNNNNNNNNNNNNNNNNNNNNNNNNNNNNNNNNNNNNNNNNNNNNNNNNNNNNNNNNNNNNNNNNNNNNNNNNNNNNNNNNNNNNNNNNNNNNNNNNNNNNNNNNNNNNNNNNNNNNNNNNNNNNNNNNNNNNNNNNNNNNNNNNNNNNNNNNNNNNNNNNNNNNNNNNNNNNNNNNNNNNNNNNNNNNNNNNNNNNNNNNNNNNNNNNNNNNNNNNNNNNNNNNNNNNNNNNNNNNNNNNNNNNNNNNNNNNNNNNNNNNNNNNNNNNNNNNNNNNNNNNNNNNNNNNNNNNNNNNNNNNNNNNNNNNNNNNNNNNNNNNNNNNNNNNNNNNNNNNNNNNNNNNNNNNNNNNNNNNNNNNNNNNNNNNNNNNNNNNNNNNNNNNNNNNNNNNNNNNNNNNNNNNNNNNNNNNNNNNNNNNNNNNNNNNNNNNNNNNNNNNNNNNNNNNNNNNNNNNNNNNNNNNNNNNNNNNNNNNNNNNNNNNNNNNNNNNNNNNNNNNNNNNNNNNNNNNNNNNNNNNNNNNNNNNNNNNNNNNNNNNNNNNNNNNNNNNNNNNNNNNNNNNNNNNNNNNNNNNNNNNNNNNNNNNNNNNNNNNNNNNNNNNNNNNNNNNNNNNNNNNNNNNNNNNNNNNNNNNNNNNNNNNNNNNNNNNNNNNNNNNNNNNNNNNNNNNNNNNNNNNNNNNNNNNNNNNNNNNNNNNNNNNNNNNNNNNNNNNNNNNNNNNNNNNNNNNNNNNNNNNNNNNNNNNNNNNNNNNNNNNNNNNNNNNNNNNNNNNNNNNNNNNNNNNNNNNNNNNNNNNNNNNNNNNNNNNNNNNNNNNNNNNNNNNNNNNNNNNNNNNNNNNTATAAGCAAGAAACACGAACCTGTAGAGATGGAGTTAGGAGGGCTAAAGCTGAGTTTGAGCAACACCTTGCAAATAACATAAAAAGAAATAACAAGAACTTCTTTAAATACATCAGAAGTAGGAAACCAGTCAGAAAAGCAGTCGGACCACTAGACGATAAGGAACAGAAGGTGATATTAGAAGACAAAGAAAAAGCGGAAGGGCTAAATTCCTTCTTTGCCTCTGTCTTTACTGAGGAGGAAAGAGGACATAAACCTGCAACTGAGTCAGTCTTCTGCACAGAAGAAATTTGGCAGCTTAGAGGTAACAGGGAGGAGGTCCTTGCATGCCTCAATAAACTGAATGAGTTCAAATCCCCAGGGCCAGATGGCATCCATCCCAGAGTCCTTAAAGAACTCAAGTGTGAAGTTGCTGAACTTCTAGCCAAATTATACAATCTTTCCTTAAGATCAGGTTCAGTGCCTGAAGACTGGAAAGTAGCTAATGTAACACCAATCTTCAAGAAAGGATCTAGGGGAGATCCAGGAAATTACAGACCAGTCAGTTTAACATCAGTCCCAGGTAAAATGATGGAAACTATAATTAAGGATAAAATTACTATGCACATAGAAAAGCAGGCATTGCTGAAAGAAAATCAGCATGGCTTCTGCCAAGGCAAATCATGCCTTACTAACTTGTTAGAATTTTTTGAGGGTGTTAATAAACATGTGGATAAAGGAGACCCAGTAGATATTATCTATTTGGACTTTCAGAAAGCTTTTGACAAGGTCCCCCATCAAAGGCTCCTGAGTAAAACTCTTCAGTCATGGTATAAGAGGAAAGGTCTTGTCCTGGATTGGCTGGCTAAAAGACAGGAAACAGAGGGTTGTAATAAAATGGACAGTTCTCGGGGTGGAAAAAGGGAANAAGTGGGGTCCCTCAAGGTTCAGTATTGGGACCTGTGCTTTTCAATTTATTCNATAAACGATCTGGATACGGGGGTAAATAGTGAGATAGCAAAGTTTGCTGATGACACTAAATTGTTCAGGGTAGTGAAATCTGAAAGTGATTGTAAAGAGCTCCAGAAGGATCTCTTGGCATTGGGTGAGTGGGCAACAAAATGGCAAATGAATTTCAACCTTAGCAAGTGCAAAGTGATGCACATCGGCCAAGAANNTCCCAATTACTCCTATCAAATGGGGGCCAACCTTTCTGTGACAGACCAGNNNGAAAAGGATCTTGGGGTCCTGGTGGACAGATCAATGAAGGTGTCAACCCAGTGTGCAGCAGCAGTGAAAAAAGCAAATTCAATGCTGGGGGTAATTAGGAAAGGGATCGAAAATAAGTCGGCAAGCATCATTTTGCCTCTTTACAAATCTATGGTGAGGCCACATTTAGAATACTGTGTACAATTCTGGTCACCTCACCTTAGAAGGGATATCGAGGAACTAGAAAAGGTGCAAAAAAGGGCAACAAGAATGGTCAAAGGGCTGGAACACCTCCCTTATGAAATCAGACTGCAACGTCTGGGGCTCTTCAGCCTTGAAAGACGGCGTTTGAGAGGTGACCTGATTGAAGTATATAAAATCATGCACGGGATGGACAAGGTGAATAGAGAAAAATTGTTTTCTCTGTCGCACAATACTAGAACCAGGGGACACTCCCTGAAGCTGATGGGTAGGAGAGTTAAGACCAACAAGGGGAAGTATTTTTTCACTCAAAGAGTCATCGGTCTATGGAATTCGCTTCCAGAAGAGGTGGTGAAAGCTACCAGCCTGGATGGCTTTAAGAGTGGATTGGATAGATTCATGGAGGCCAGGTTCNNNNNNNNNNNNNNNNNNNNNNNNNNNNNNNNNNNNNNNNNNNNNNNNNNNNNNNNNNNNNNNNNNNNNNNNNNNNNNNNNNNNNNNNNNNNNNNNNNNNNNNNNNNNNNNNNNNNNNNNNNNNNNNNNNNNNNNNNNNNNNNNNNNNNNNNNNNNNNNNNNNNNNNNNNNNNNNNNNNNNNNNNNNNNNNNNNNNNNNNNNNNNNN
Aspidoscelis                                 NNNNNNNNNNNNNNNNNNNNNNNNNNNNNNNNNNNNNNNNNNNNNNNNNNNNNNNNNNNNNNNNNNNNNNNNNNNNNNNNNNNNNNNNNNNNNNNNNNNNNNNNNNNNNNNNNNNNNNNNNNNNNNNNNNNNNNNNNNNNNNNNNNNNNNNNNNNNNNNNNNNNNNNNNNNNNNNNNNNNNNNNNNNNNNNNNNNNNNNNNNNNNNNNNNNNNNNNNNNNNNNNNNNNNNNNNNNNNNNNNNNNNNNNNNNNNNNNNNNNNNNNNNNNNNNNNNNNNNNNNNNNNNNNNNNNNNNNNNNNNNNNNNNNNNNNNNNNNNNNNNNNNNNNNNNNNNNNNNNNNNNNNNNNNNNNNNNNNNNNNNNNNNNNNNNNNNNNNNNNNNNNNNNNNNNNNNNNNNNNNNNNNNNNNNNNNNNNNNNNNNNNNNNNNNNNNNNNNNNNNNNNNNNNNNNNNNNNNNNNNNNNNNNNNNNNNNNNNNNNNNNNNNNNNNNNNNNNNNNNNNNNNNNNNNNNNNNNNNNNNNNNNNNNNNNNNNNNNNNNNNNNNNNNNNNNNNNNNNNNNNNNNNNNNNNNNNNNNNNNNNNNNNNNNNNNNNNNNNNNNNNNNNNNNNNNNNNNNNNNNNNNNNNNNNNNNNNNNNNNNNNNNNNNNNNNNNNNNNNNNNNNNNNNNNNNNNNNNNNNNNNNNNNNNNNNNNNNNNNNNNNNNNNNNNNNNNNNNNNNNNNNNNNNNNNNNNNNNNNNNNNNNNNNNNNNNNNNNNNNNNNNNNNNNNNNNNNNNNNNNNNNNNNNNNNNNNNNNNNNNNNNNNNNNNNNNNNNNNNNNNNNNNNNNNNNNNNNNNNNNNNNNNNNNNNNNNNNNNNNNNNNNNNNNNNNNNNNNNNNNNNNNNNNNNNNNNNNNNNNNNNNNNNNNNNNNNNNNNNNNNNNNNNNNNNNNNNNNNNNNNNNNNNNNNNNNNNNNTATAAGCAAGAAACACGAACCTGTAGAGATGGAGTTAGGAAAGCTAAAGAAGAGTTTGAGGAGCACATTGCTAAAAACATCAAAAGAAATAACAAGAACTTCTATAAGTATATCAGAAGTAGGAATCCAGTCAGGAAAGCAGTTGGACCACTAGATGGTAAGGAACAGAAAGTGATATTAGAAGACAAGGAGAAAGCAGAAGGGCTAAATTCCTTCTTTGCCTCCGTCTTCACGGAGGAAGAAAGAGGACATAAACCTGTAGCTGAGCCTGTATTTTCTNNNGAAGAGATTTGGCAGCTTAGAAATAACAAGGAAGAGGTCCTTGCATGTCTTAATAAACTAAATGAGTTCAAGTCCCCAGGGCCAGATGGTATTCATCCAAGAGTCCTTAAGGAACTCAAATGTGAAATTGCCGACCTTCTAGCAAAAATATATAATCTTTCCCTAACATCAGGCTCCGTACCTGAGGACTGGAGGGTAGCAAATGTAACACCAATCTTCAAAAAAGGATCCAGGGGTGATCCAGGCAATTACAGACCAGTTAGCTTAACGTCAGTTCCATGTAAGGTGATGGAAACCATTATTAAAGACAAAATTAGTGTGCATATGGAGGAGCAAGCATTGCTGAACAAAAGCCAGCATGGCTTCTGCAAAGGTAAATCATGCCTCACCAACTTGTTGGAATTCTTTGAGAGTGTCAATAAACACGTGGATAAAGGTGAACCAGTAGACATTGTCTATCTGGACTTTCAGAAGGCTTTTGACAAAGTCCCACATCAAAGGCTACTGAGTAAAACTCATCAGCCATGGAATAAAAGGACAGGTTCTGTCCTGGATTTGCTGGCTGAAGGGCAGAAAGCAGAGAGTAGTAATAAAATGGCAAATTCTCAGGGTGGAAAGAAGAAANAAGTGGGGTCCCTCAAGGCTCAGTACTGGGACCAATGCTTTTTAATTTATTCNATCAATGATCTAGAAGAAGGGGTACATAGTAAAATAGCAAAGTTTGCTGATGATACTAAATTATTTAGGGTAGTAAAATCTGAAAGAGATTGCCAAGAGCTCCAGAGGGATCTCTTAGCATTGGGTGAGTGGGCAACCAAGTGGCAAATGTGCTTTAATCTTAACAAGTGCAAAGTAATGCACATCGGCCAAGAANNTCCAAATTATGTCTATAAAATGGGGTCTGAGCTTTCTGCAACACACCAGNNNGAAAGGGATCTCGGGGTTTTGGTGGACAGTTCAATGAAGGTGTCAACCCAGTGCGCAGCAGCAGCGAAAAAAGCAAATTCAATGCTGGGAATAATTAGGAAGGGAATAGAAAATAAGTCAGCAAGTGTCATTTTGCCTCTTTATAAATCTATGGTGAGGCCACATTTGGAATATTGTGTACAATTCTGGTCACCACACCTCAAAAAGGATATTGTGGAACTAGAAAAGGTGCAGAGAAGGGCAACCAGAATGATTAAGGGGCTGGAACACCTCCCTTACGAAACCAGGCTGCAACGTCTAGGCCTCTTCAGTCTGGAGAGACGGCGTTTAAGAGGGGACCTGATTGAAGTATATAAAATTATGCATGGTATAGAAAAGGTGGATAGAGAAAATTTCTTTTCTCTATCACACAACACTAGAACCAGGGGGCACTCTATGAAGCTGATGGGTAGGAGAGTCAGATCTGACAAGGGGAAGTATTTCTTCACCCAGAGGGTCATCGGTTTATGGAATTTGCTGCCGGAAGAGGTGGTGACAGCTACCAGTCTAGATGGCTTTAAGGTAGGGTTAGACAAATTTATGGATGACAGATTCNNNNNNNNNNNNNNNNNNNNNNNNNNNNNNNNNNNNNNNNNNNNNNNNNNNNNNNNNNNNNNNNNNNNNNNNNNNNNNNNNNNNNNNNNNNNNNNNNNNNNNNNNNNNNNNNNNNNNNNNNNNNNNNNNNNNNNNNNNNNNNNNNNNNNNNNNNNNNNNNNNNNNNNNNNNNNNNNNNNNNNNNNNNNNNNNNNNNNNNNNNNNNNN
Lamprolepis                                  NNNNNNNNNNNNNNNNNNNNNNNNNNNNNNNNNNNNNNNNNNNNNNNNNNNNNNNNNNNNNNNNNNNNNNNNNNNNNNNNNNNNNNNNNNNNNNNNNNNNNNNNNNNNNNNNNNNNNNNNNNNNNNNNNNNNNNNNNNNNNNNNNNNNNNNNNNNNNNNNNNNNNNNNNNNNNNNNNNNNNNNNNNNNNNNNNNNNNNNNNNNNNNNNNNNNNNNNNNNNNNNNNNNNNNNNNNNNNNNNNNNNNNNNNNNNNNNNNNNNNNNNNNNNNNNNNNNNNNNNNNNNNNNNNNNNNNNNNNNNNNNNNNNNNNNNNNNNNNNNNNNNNNNNNNNNNNNNNNNNNNNNNNNNNNNNNNNNNNNNNNNNNNNNNNNNNNNNNNNNNNNNNNNNNNNNNNNNNNNNNNNNNNNNNNNNNNNNNNNNNNNNNNNNNNNNNNNNNNNNNNNNNNNNNNNNNNNNNNNNNNNNNNNNNNNNNNNNNNNNNNNNNNNNNNNNNNNNNNNNNNNNNNNNNNNNNNNNNNNNNNNNNNNNNNNNNNNNNNNNNNNNNNNNNNNNNNNNNNNNNNNNNNNNNNNNNNNNNNNNNNNNNNNNNNNNNNNNNNNNNNNNNNNNNNNNNNNNNNNNNNNNNNNNNNNNNNNNNNNNNNNNNNNNNNNNNNNNNNNNNNNNNNNNNNNNNNNNNNNNNNNNNNNNNNNNNNNNNNNNNNNNNNNNNNNNNNNNNNNNNNNNNNNNNNNNNNNNNNNNNNNNNNNNNNNNNNNNNNNNNNNNNNNNNNNNNNNNNNNNNNNNNNNNNNNNNNNNNNNNNNNNNNNNNNNNNNNNNNNNNNNNNNNNNNNNNNNNNNNNNNNNNNNNNNNNNNNNNNNNNNNNNNNNNNNNNNNNNNNNNNNNNNNNNNNNNNNNNNNNNNNNNNNNNNNNNNNNNNNNNNNNNNNNNNNNNNNNNNNNNNNNNNNNNNNNNNNNNNNNNNNNNNNNNACGCGAACCTGTAGAGATGGAGTCAGGGAGGCCAAAGAAGAGTTTGAGGAACGCATGGCCAGCAATATTAAGGGGAATAATAAAAGCTTCTTCAAATATGTTAGAAGCAGGAAACCTGTCAGAGAAGCAGTTGGCCCACTGGATGGTGAGGAAGGCAAAGTGATATTAGGAGACAAGGAGAAAGCAGAAGAGTTAAATTCCTTCTTTGCCTCTGTCTTCACGGAAGAAGAAATTGGGCATAAACCTCTGCCTGAACGGGCCCTCCTGACTGAAGGAATTTGGCAGCTTAGAGGTTACAAGAGAAGATGTTTCAGACCTAATATACAAATTAAAGAGTTCAAGTCCCCAGGGCCAGATGGCATCCACCCAAGAGTTATTAAGGAACTGAAGAATGAAGTTGCTGATCTCTTGACTAAAATATGCAACTTGTCCCTTAAAACGGCCACAGTGCCAGAGGATTGGAGGATAGCAAATGTCACACCAATCTTTAAAAAAGGAAGGAGAGGGGACCCGGGAAACTATAGGCCAGTCAGCCTCACATCGGTTCCAGGTAAGATGGTGGAATGCCTCATCAAAGATAAAATCTTAAAGCACATAGATGAACAGGCCTTGCTGAGGGAGAATCAGCATGGCTTCTGTAAGGGTAAGTCTTGCCTCACAAACCTTTTAGAATTCTTTGAAAAGGTCAACAGGCATGTGGATGTGGGAGAACCTGTGGATATTATATATCTGGACTTTCAGAAGGCGTTTGATACGGTCCCTCACCAAAGGCTGCTGAGGAAAACTCCACAGTCAGGGAATAAGAGGGCAGGTCCTCTCATGGATTANCTGGTTGAGGACCAGGAAACAGAGAGTGGGTGTCAAATGGGCAATTTTCACAATGGAGAGAGGGAANAAGCGGTGTGCCCCAAGGATCTGTCCTGGGACCGGTGCTTTTCAACCTGTTCNATAAATGACCTGGAGACAGGGATAAGCAGTGAGGTGGCCAAGTTTGCAGATGACACCAAACTTTTCCGAGTGGTGAAGACCAGAAGAGATTGTGAAGAGCTCCAGAAGGATCTCTCCAAACTGGGAGAATGGGCAGCAAAATGGCAGATGCGCTTCAATGTAAGTAAATGTAAAGTCATGCACATTGGCAAAAAANNTCAAAACTTTACATATAGGATGGGTTCTGAGCTGTCTGTGACAGATCAGNNNGAGAGAGATCTTGGGGTGCTGGTGGATAGCTCGATGAAAGTGTCGACCCAATGTGCAGCGGCGGTGAAGAAGGCTAATTCCATGCTTGGAGTCATTAGAAAAGGTATTGAGAATAAAACAGCTAATATTATAATGCCATTGTACAAATCAATGGTAAGGCCACATCTGGAGTATTGTGTCCAGTTCTGGTCACCACATCTCAAAAAGGATATAGTGGAAATGGAAAAGGTGCAGAAGAGAGCAACCAAAATGATTACTGGGCTGGGGCACCTCCCTTATGAGGAAAGGCTGCAGCGTTTGGGGCTCTTCAGTCTAGAAAAGAGGCGCCTGAGGGGGGACATGATTGAGACATACAAAATTATGCAAGGGATGGATAGAGTGGATAGAGGGATGCTCTTTTCCCTCTCACACAACACCAGAACCAGGGGTCATTCACTAAAATTGAGTGTTGGGAGAGTTAGGACAGACAAAAGAAAATATTTCTTTACCCAGCGGGTAATTAGTCTGTGGAACTCCTTGCCACAGGATGTGGTGATGGCATCTAGCCTAGATGCCTTTAAGAGGGGATTGGACAGGTTTCTGGAGGAAAAATTCNNNNNNNNNNNNNNNNNNNNNNNNNNNNNNNNNNNNNNNNNNNNNNNNNNNNNNNNNNNNNNNNNNNNNNNNNNNNNNNNNNNNNNNNNNNNNNNNNNNNNNNNNNNNNNNNNNNNNNNNNNNNNNNNNNNNNNNNNNNNNNNNNNNNNNNNNNNNNNNNNNNNNNNNNNNNNNNNNNNNNNNNNNNNNNNNNNNNNNNNNNNNNNN
Tribolonotus                                 NNNNNNNNNNNNNNNNNNNNNNNNNNNNNNNNNNNNNNNNNNNNNNNNNNNNNNNNNNNNNNNNNNNNNNNNNNNNNNNNNNNNNNNNNNNNNNNNNNNNNNNNNNNNNNNNNNNNNNNNNNNNNNNNNNNNNNNNNNNNNNNNNNNNNNNNNNNNNNNNNNNNNNNNNNNNNNNNNNNNNNNNNNNNNNNNNNNNNNNNNNNNNNNNNNNNNNNNNNNNNNNNNNNNNNNNNNNNNNNNNNNNNNNNNNNNNNNNNNNNNNNNNNNNNNNNNNNNNNNNNNNNNNNNNNNNNNNNNNNNNNNNNNNNNNNNNNNNNNNNNNNNNNNNNNNNNNNNNNNNNNNNNNNNNNNNNNNNNNNNNNNNNNNNNNNNNNNNNNNNNNNNNNNNNNNNNNNNNNNNNNNNNNNNNNNNNNNNNNNNNNNNNNNNNNNNNNNNNNNNNNNNNNNNNNNNNNNNNNNNNNNNNNNNNNNNNNNNNNNNNNNNNNNNNNNNNNNNNNNNNNNNNNNNNNNNNNNNNNNNNNNNNNNNNNNNNNNNNNNNNNNNNNNNNNNNNNNNNNNNNNNNNNNNNNNNNNNNNNNNNNNNNNNNNNNNNNNNNNNNNNNNNNNNNNNNNNNNNNNNNNNNNNNNNNNNNNNNNNNNNNNNNNNNNNNNNNNNNNNNNNNNNNNNNNNNNNNNNNNNNNNNNNNNNNNNNNNNNNNNNNNNNNNNNNNNNNNNNNNNNNNNNNNNNNNNNNNNNNNNNNNNNNNNNNNNNNNNNNNNNNNNNNNNNNNNNNNNNNNNNNNNNNNNNNNNNNNNNNNNNNNNNNNNNNNNNNNNNNNNNNNNNNNNNNNNNNNNNNNNNNNNNNNNNNNNNNNNNNNNNNNNNNNNNNNNNNNNNNNNNNNNNNNNNNNNNNNNNNNNNNNNNNNNNNNNNNNNNNNNNNNNNNNNNNNNNNNNNNNNNNNNNNNNNNNNNNNNNNNNNNNNNNNNNNNNNNNACCTGTAGAGATGGAGTCAGGGAGGCCAAAGAAGAGTTTGAGGAACACATGGCCGGCAACATTAAGGGGAATAATAAAAGCTTCTTCAAATATGTTAGAAGCAGGAAACCCGTCAGAGAAGCGGTTGGCCCACTGGATGGCGAGGAAGGGAATGTGATATTAGGAGACAAGGAGAAAGCAGAAGAGTTAAATTCCTTCTTTGCCTCTGTCTTCACGGAAGAAGAAATTGGGCATAAACCTCTGCCCGAACGGGCCCTCCTCACCGAAGGAATTTGGCAGCTTAGAGGTTACAAGAGAAGATGTTTCAGACCTTATATACAAATTAAAGAGTTCAAGTCCCCAGGGCCAGATGGCATCCACCCAAGAGTTATTAAGGAACTGAAGAATGAAGTTGCTGATCTCTTGACGAAAATATGCAACTTGTCCCTTAAAACGGCCACGGTACCAGAGGATTGGAGGATAGCAAATGTCACACCGATCTTTAAAAAAGGAAGGAGAGGGGACCCGGGAAACTATAGGCCGGTCAGCCTAACATCTGTTCCAGGTAAGATGGTGGAATGCCTCATCAAGGATAAGATCTTAAAACACATAGATGAACAAGCCTTGCTGAGGGAGAATCAGCATGGCTTCTGTAAGGGTAAGTCTTGCCTCACGAACCTTTTAGAATTCTTTGAAAAGGTCAACAGGCATGTGGATGTGGGAGAACCTGTGGATATTATATATCTGGATTTTCAGAAGGCGTTTGACACGGTCCCTCATCAAAGACTTCTGAGAAAAACTGCACAGTCAGGGAATAAGAGGGCAGGTCCTCTTATGGATTANCTGGCTGAAGACCAGGAAACAGAGAGTGGGTGTCAAATGGGCAATTTTCACAATGGAGAGAGGGAANAAGCGGTGTGCCCCAAGGATCTGTCCTGGGACCGGTGCTTTTCAACCTGTTCNATAAATGACCTGGAGACAGGGTTAAGCAGCGAGGTGGCCAAGTTTGCGGACGACACCAAGCTTTTCCGAGTGGTGAAGACCAGAAGAGATTGTGAAGAGCTCCAGAAGGATCTCTCCAAACTGGGAGAATGGGCAGCAAAATGGCAGATGCGATTCAATGTAAGTAAGTGTAAAGTAATGCACATTGGCAAAAAANNTCAAAACTTCGCATATAGGATGGGTTCTGAGCTGTCTGTGACAGAGCAGNNNGAGAGGGATCTTGGGGTGCTGGTGGACAGCTCGATGAGAGTGTCGACCCAATGTGCGGCGGCGGTGAAAAAGGCCAATTCTATGCTTGGGATCATTAGGAAAGGTATTGAGAATAAAACAGCTAATATTATAATGCCATTGTACAAATCGATGGTAAGGCCACACCTGGAGTATTGCGTCCAGTTCTGGTCGCCACATCTCAAAAGGGATATAGTGGAAATGGAAAAGGTGCAGAAGAGAGCGACCAAAATGATTACTGGGCTGGGGCACCTCCCTTACGAGGTGAGGCTACAGCATTTGGGGCTCTTTAGTCTTGAAAAAAGGCGCCTGAGGGGGGACATGATTGAGACATACAAAATTATGCAGGGGATGGATAGAGTGGATAGAGGGATGCTCTTTTCCCTCTCACACAACACCAGAACCAGGGGACATCCACTAAAACTGAGTGTTGGGAGAGTTCGGACAAACAAAAGAAAATATTTCTTTACCCAGCGTGTAGTTAGTCTGTGGAACTCCTTGCCACAGGATGTGGTGATGGCATCTGGCCTAGATGCCTTTAAAAGGGGATTGGACAGATTTCTGGAGGAAAAGTTCNNNNNNNNNNNNNNNNNNNNNNNNNNNNNNNNNNNNNNNNNNNNNNNNNNNNNNNNNNNNNNNNNNNNNNNNNNNNNNNNNNNNNNNNNNNNNNNNNNNNNNNNNNNNNNNNNNNNNNNNNNNNNNNNNNNNNNNNNNNNNNNNNNNNNNNNNNNNNNNNNNNNNNNNNNNNNNNNNNNNNNNNNNNNNNNNNNNNNNNNNNNNNNN
Skink_skink                                  NNNNNNNNNNNNNNNNNNNNNNNNNNNNNNNNNNNNNNNNNNNNNNNNNNNNNNNNNNNNNNNNNNNNNNNNNNNNNNNNNNNNNNNNNNNNNNNNNNNNNNNNNNNNNNNNNNNNNNNNNNNNNNNNNNNNNNNNNNNNNNNNNNNNNNNNNNNNNNNNNNNNNNNNNNNNNNNNNNNNNNNNNNNNNNNNNNNNNNNNNNNNNNNNNNNNNNNNNNNNNNNNNNNNNNNNNNNNNNNNNNNNNNNNNNNNNNNNNNNNNNNNNNNNNNNNNNNNNNNNNNNNNNNNNNNNNNNNNNNNNNNNNNNNNNNNNNNNNNNNNNNNNNNNNNNNNNNNNNNNNNNNNNNNNNNNNNNNNNNNNNNNNNNNNNNNNNNNNNNNNNNNNNNNNNNNNNNNNNNNNNNNNNNNNNNNNNNNNNNNNNNNNNNNNNNNNNNNNNNNNNNNNNNNNNNNNNNNNNNNNNNNNNNNNNNNNNNNNNNNNNNNNNNNNNNNNNNNNNNNNNNNNNNNNNNNNNNNNNNNNNNNNNNNNNNNNNNNNNNNNNNNNNNNNNNNNNNNNNNNNNNNNNNNNNNNNNNNNNNNNNNNNNNNNNNNNNNNNNNNNNNNNNNNNNNNNNNNNNNNNNNNNNNNNNNNNNNNNNNNNNNNNNNNNNNNNNNNNNNNNNNNNNNNNNNNNNNNNNNNNNNNNNNNNNNNNNNNNNNNNNNNNNNNNNNNNNNNNNNNNNNNNNNNNNNNNNNNNNNNNNNNNNNNNNNNNNNNNNNNNNNNNNNNNNNNNNNNNNNNNNNNNNNNNNNNNNNNNNNNNNNNNNNNNNNNNNNNNNNNNNNNNNNNNNNNNNNNNNNNNNNNNNNNNNNNNNNNNNNNNNNNNNNNNNNNNNNNNNNNNNNNNNNNNNNNNNNNNNNNNNNNNNNNNNNNNNNNNNNNNNNNNNNNNNNNNNNNNNNNNNNNNNNNNNNNNNNNNNNNNNNNNNNNNNNNNNNNNNNNNNNNNNNNNNNNNAGGGAGGCCAAAGAAGAGTTTGAGGAACGGATGGCAGGCAACATAAAAGGGAATAATAAAAGCTTCTTCAAATATGTTAGAAGCAGGAAACCTGTCAGGGAAACGGTTGGTCCACTGGATGGTGAGGAAGAGAAAGTGATATTAGGGGACAAGGAGAAAGCAGAAGAGTTAAATTCCTTCTTTCCCTCTGTCTTCACGGAAGAAGAAATCGGGCATAAACCTCTGCCGGAACGGGCCCTCCTGACTGAAAGAATTTGGCAGCTTAGAGGTTACAAGAGAAGACGTCTCAGACTTAATATACAAAATAAAGAGTTCAAATCCCCAGGGCCGGATGGCATCCACCCAAGAGTTCTGAAGGAACTCAAGAATGAAGTTGCTGACCTCTTGACCAAAATATGCAACTTGTCCCTTAAAACGGCCACTGTGCCAGAGGATTGGAGGATAGCTAATGTCACGCCAATCTTTAAAAAAGGAAGGAGGGGGGACCCGGGAAACTACAGGCCGGTCAGCCTAACATCTGTTCCAGGGAAGATGGTGGAAAGTCTCATTAAGGATAAAATCTTAAAATACATAGAAGAACAAGCTCTGCTGAGGGAGAGTCAGCATGGCTTCTGCAAGGGGAAGTCTTGCCTCACAAACCTGTTAGAATTTTTTGAAAAGGTCAACAGGCATGTGGATGCGAGCGAACCCGTGGATATTATATATCTGGATTTTCAGAAGGCGTTTGACACGGTCCCTCATGAAAGGCTCCTGAGAAAAACTCCACAGTCAGGGAATAAGAGGGCAGGTCCTCTTGTGGATTANCTGGTTGAAGACCAGGAAACAGCGAGTGGGAGTCAAATGGGCAATTTTCACAATGGCGAGAGGGAANAAGCGGTGTGCCCCAAGGATCGGTCTTGGGACCGGTGCTTTTCAACTTATTCNATAAATGACCTGGAGTTGGGGATAGGCAGTGAGGTGGCCAAGTTTGCAGATGACACTAAACTTTTCCGGGTGGTGAAGACCAGCAGGGATTGTGAAGAGCTCCAGAAGGATCTCTCCAAACTGGGAGAATGGGCAGCAAAATGGCAGATGCGCTTCAATGTAAGTAAGTGCAAAGTGATGCACATTGGCAAGAAANNCCAAAATTTCACATATACGATGGGTTCTGAGTTGTCTGTGACGGATCAANNNGAGAGAGATCTTGGGGTGCTGGTGGACAGGTCGATGAAAGTGTCGACCCAGTGTGCGGCGGCTGTGAAGAAGGCCAATTCCATGCTCGGGATCATTAAAAAAGGGATTGAGAATAAAACGGCCAATATCATTATGCCTTTGTACAAATCGATGGTAAGGCCACATCTGGAGTATTGTGTCCAGTTCTGGTCACCACACCTCAAAAAGGATATAGTTGAATTGGAAAAGGTGCAGAAAAGAGCGACCAGAATGATTCGTGGGCTGGAGCACCTCCCTTATGAGGAAAGGCTACAGCGTTTGGGGCTTTTCAGTCTAGAAAAAAGGCGCCTGAGGGGGGACATGATTGAGACGTATAAAATTATGCATGGGATGGAGAGAGTGGATAGAGGGAAATTCTTCTCCCTCTCGCACAACACCAGAACCAGGGGACATGCACTAAAATTGAGTGGAGGGAGAGTTAGAACAGACAAAAGAAAATATTTCTTTACCCAGCGTGTAATTCATCTGTGGAACTCCTTGCCACAGGATGTGGTGATGGCACCTGGCCTAGATGCCTTTAAAAGGGGTTTGGACAGATTCATGGAGGAAAAGTTCNNNNNNNNNNNNNNNNNNNNNNNNNNNNNNNNNNNNNNNNNNNNNNNNNNNNNNNNNNNNNNNNNNNNNNNNNNNNNNNNNNNNNNNNNNNNNNNNNNNNNNNNNNNNNNNNNNNNNNNNNNNNNNNNNNNNNNNNNNNNNNNNNNNNNNNNNNNNNNNNNNNNNNNNNNNNNNNNNNNNNNNNNNNNNNNNNNNNNNNNNNNNNNN
L_flavimaculatum                             NNNNNNNNNNNNNNNNNNNNNNNNNNNNNNNNNNNNNNNNNNNNNNNNNNNNNNNNNNNNNNNNNNNNNNNNNNNNNNNNNNNNNNNNNNNNNNNNNNNNNNNNNNNNNNNNNNNNNNNNNNNNNNNNNNNNNNNNNNNNNNNNNNNNNNNNNNNNNNNNNNNNNNNNNNNNNNNNNNNNNNNNNNNNNNNNNNNNNNNNNNNNNNNNNNNNNNNNNNNNNNNNNNNNNNNNNNNNNNNNNNNNNNNNNNNNNNNNNNNNNNNNNNNNNNNNNNNNNNNNNNNNNNNNNNNNNNNNNNNNNNNNNNNNNNNNNNNNNNNNNNNNNNNNNNNNNNNNNNNNNNNNNNNNNNNNNNNNNNNNNNNNNNNNNNNNNNNNNNNNNNNNNNNNNNNNNNNNNNNNNNNNNNNNNNNNNNNNNNNNNNNNNNNNNNNNNNNNNNNNNNNNNNNNNNNNNNNNNNNNNNNNNNNNNNNNNNNNNNNNNNNNNNNNNNNNNNNNNNNNNNNNNNNNNNNNNNNNNNNNNNNNNNNNNNNNNNNNNNNNNNNNNNNNNNNNNNNNNNNNNNNNNNNNNNNNNNNNNNNNNNNNNNNNNNNNNNNNNNNNNNNNNNNNNNNNNNNNNNNNNNNNNNNNNNNNNNNNNNNNNNNNNNNNNNNNNNNNNNNNNNNNNNNNNNNNNNNNNNNNNNNNNNNNNNNNNNNNNNNNNNNNNNNNNNNNNNNNNNNNNNNNNNNNNNNNNNNNNNNNNNNNNNNNNNNNNNNNNNNNNNNNNNNNNNNNNNNNNNNNNNNNNNNNNNNNNNNNNNNNNNNNNNNNNNNNNNNNNNNNNNNNNNNNNNNNNNNNNNNNNNNNNNNNNNNNNNNNNNNNNNNNNNNNNNNNNNNNNNNNNNNNNNNNNNNNNNNNNNNNNNNNNNNNNNNNNNNNNNNNNNNNNNNNNNNNNNNNNNNNNNNNNNNNNNNNNNNNNNNNNNNNNNNNNNNNNNNNNNNNNNNNNNNNNNNNNAGGGAGGCAAAAGCAGAGTATGAGCNGCACATGGCCACAAATATCAAGACAGGTAATAAGGATTTCTTTAAATACATCAGAAGTAGGAAGCCGGTCAGGGAGGCGGTAGGTCCATTAGATGACCGGGAAGTTAAGGTGATATTAGGAGACAAAGAGAAAGCGGAAGGGCTGAATTCCTTCTTTCCCTCCGTCTTCACGGAAGAAGAAATTCCTGCTAAACCTCCGCTTTTTAGGGGGCTCGAATCTGATGAAATTTGGCAGCTTAGTGGTAACCAAAGAAGAGGTTCTGGNGAGCCTATACAAGCTAAAGACAACAAATCCCCAGGGCCAGACGGCATTCACTCGAGAGTTCTTAAGGAACTTAAACATGAAATTGCTGATCTTCTCACGCTAGTATGTAACTTGTCCCTGAGATCAGGCTCAGTGCCAGAGGACTGGAAGATGGCCAATGTCACACCAATCTTTAAAAAGGGATCCAGGGGCGACCCAGGAAATTACAGGCCAGTTAGCTTGACATCTGTCCCTGGTAAACTTGTAGAAAGTATCATCAAGGATAAAATCATCGAGCATATAGAGAAGCAAGGCCTGCTGAGAAAGAGTCAGCATGGCTTCTGCAAAGGTAGGTCTTGCCTTACGAACCTCCTAGAGTTCTTTGAAGGTGTTAATAAGCATGTGGACAGGGGGGAGCCGGTAGACGTAGTCTACTTGGACTTCCAAAAGGCTTTTGACAAAGTCCCTCACCAGAGACTCCTGAGGAAAACTCAGCAGTCAAGGGGTACGAGGAGGAGTCCTCCTATGGATTANCTGGTTGAGAAACAGGAAGCAAAGGGTGGGAGTAAAATGGGCATTTCTCACAATGGAGGGATGGAANAAGTGGGGTCCCCCAGGGATCTGTTTTGGGACCCGTGCTTTTTAATCTATTCNATAGATGACCTGGAGCTGGGGGTGGGTAGTGTGGTGGCCAAGTTTGCGGATGATACCAAGTTATACAGAGTGGTGAGAACTGCAAAGGACTGTGAAGAGCTCCAAAATGACCTCTGCAAACTAGGTGAATGGGCTACAAAATGGCAAATGCGGTTCAATGTGGCAAAGTGTAAAGTGATGCATATTGGCAAAAAANNTCCAAACTTTGCATATACGATGGGATCTGCGCTAACAGTTACGGACCAGNNNGAAAGGGATTTGGGGGTCATGGTTGATAACTCAATGGGAGTGTCAACCCAATGTGCGGCGGCTGTCAAAAAGGCTAACTCCATGCTAGGGATCATTAGGAAAGGGATCGAAAATAAAACTGCAAAGATAGTCATGCCCTTATATAAAACTGTGGTGCGACCACATTTGGAATACTGTGTGCAATTCTGGTCCCCGCATCTCAGAAAGGATATTGAGGAGATGGAGAAAGTGCAGAGACGGGCAACCAGGATGATTGAGGGACTGGAGCGCCTTCCTTATGAGGAGAGGCTGCAACGTTTGGGTCTCTTTAGCCTGGAAAGGAGACGTCTGAGGGGGGATATGATTGAAGTTTATAAAATTGTGCACGGGGTGGAAAATGTGGACAGAGAGGCACTTTTCTCTCTTTCTCATAATACTAGAACCCGGGGGCATCCATTGAAACTACTGGGTGGTAGATTCAGGACAAATAAAAGGAAACATTTCTTCACACAGCGAGTGGTGAATGTGTGGAATTCGCTGCCACAGGAGGTGGTGATGGCTGCTAGCCTGGATGGCTTTAAAAGGGGCTTGGACAAATTCATGGAGGAGAAGTTCNNNNNNNNNNNNNNNNNNNNNNNNNNNNNNNNNNNNNNNNNNNNNNNNNNNNNNNNNNNNNNNNNNNNNNNNNNNNNNNNNNNNNNNNNNNNNNNNNNNNNNNNNNNNNNNNNNNNNNNNNNNNNNNNNNNNNNNNNNNNNNNNNNNNNNNNNNNNNNNNNNNNNNNNNNNNNNNNNNNNNNNNNNNNNNNNNNNNNNNNNNNNNNN
L_mayae                                      NNNNNNNNNNNNNNNNNNNNNNNNNNNNNNNNNNNNNNNNNNNNNNNNNNNNNNNNNNNNNNNNNNNNNNNNNNNNNNNNNNNNNNNNNNNNNNNNNNNNNNNNNNNNNNNNNNNNNNNNNNNNNNNNNNNNNNNNNNNNNNNNNNNNNNNNNNNNNNNNNNNNNNNNNNNNNNNNNNNNNNNNNNNNNNNNNNNNNNNNNNNNNNNNNNNNNNNNNNNNNNNNNNNNNNNNNNNNNNNNNNNNNNNNNNNNNNNNNNNNNNNNNNNNNNNNNNNNNNNNNNNNNNNNNNNNNNNNNNNNNNNNNNNNNNNNNNNNNNNNNNNNNNNNNNNNNNNNNNNNNNNNNNNNNNNNNNNNNNNNNNNNNNNNNNNNNNNNNNNNNNNNNNNNNNNNNNNNNNNNNNNNNNNNNNNNNNNNNNNNNNNNNNNNNNNNNNNNNNNNNNNNNNNNNNNNNNNNNNNNNNNNNNNNNNNNNNNNNNNNNNNNNNNNNNNNNNNNNNNNNNNNNNNNNNNNNNNNNNNNNNNNNNNNNNNNNNNNNNNNNNNNNNNNNNNNNNNNNNNNNNNNNNNNNNNNNNNNNNNNNNNNNNNNNNNNNNNNNNNNNNNNNNNNNNNNNNNNNNNNNNNNNNNNNNNNNNNNNNNNNNNNNNNNNNNNNNNNNNNNNNNNNNNNNNNNNNNNNNNNNNNNNNNNNNNNNNNNNNNNNNNNNNNNNNNNNNNNNNNNNNNNNNNNNNNNNNNNNNNNNNNNNNNNNNNNNNNNNNNNNNNNNNNNNNNNNNNNNNNNNNNNNNNNNNNNNNNNNNNNNNNNNNNNNNNNNNNNNNNNNNNNNNNNNNNNNNNNNNNNNNNNNNNNNNNNNNNNNNNNNNNNNNNNNNNNNNNNNNNNNNNNNNNNNNNNNNNNNNNNNNNNNNNNNNNNNNNNNNNNNNNNNNNNNNNNNNNNNNNNNNNNNNNNNNNNNNNNNNNNNNNNNNNNNNNNNNNNNNNNNNNNNNNNNNNNNAGGGAGGCAAAAGCAGAGTATGAGCNGCACATGGCCACAAATATCAAGACAGGTAATAAGGATTTCTTTAAATACATCAGAAGTAGGAAGCCGGTCAGGGAGGCGGTAGGTCCATTAGATGACCGGGAAGTTAAGGTGATATTAGGAGACAAAGAGAAAGCGGAAGGGCTGAATTCCTTCTTTCCCTCCGTCTTCACGGAAAAAGAAATTCCTGCTAAACCTCCGCTTATTAGGGGGCTCGAATCTGATGAAATTTGGCAGCTTAGTGGTAACCAAAGAAGAGGTTCTGGNGAGCCTATACAAGCTAAAGACAACAAATCCCCAGGGCCAGACGGCATTCACTCGAGAGTTCTTAAGGAACTTAAACATGAAATTGCTGATCTTCTCACGCTAGTATGTAACTTGTCCCTGAGATCAGGCTCAGTGCCAGAGGACTGGAAGATGGCCAATGTCACACCAATCTTTAAAAAGGGATCCAGGGGCGACCCAGGAAATTACAGGCCAGTTAGCTTGACATCTGTCCCTGGTAAACTTGTAGAAAGTATCATCAAGGATAAAATCATCGAGCATATAGAGAAGCAAGGCCTGCTGAGAAAGAGTCAGCATGGCTTCTGCAAAGGTAGGTCTTGCCTTACGAACCTCCTAGAGTTCTTTGAAGGTGTTAATAAGCATGTGGACAGGGGGGAGCCGGTAGACGTAGTCTACTTGGACTTCCAAAAGGCTTTTGACAAAGTCCCTCACCAGAGACTCCTGAGGAAAACTCAGCAGTCAAGGGGTACGAGGAGGAGTCCTCCTATGGATTANCTGGTTGAGAAACAGGAAGCAAAGGGTGGGAGTAAAATGGGCATTTCTCACAATGGAGGGATGGAANAAGTGGGGTCCCCCAGGGATCTGTTTTGGGACCCGTGCTTTTTAATCTATTCNATAGATGACCTAGAGCTGGGGGTGGGTAGTGTGGTGGCCAAGTTTGCGGACGATACCAAGTTATACAGAGTGGTGAGAACTGCAAAGGACTGTGAAGAGCTCCAAAATGACCTCTCCAAACTAGGTGAATGGGCTACAAAATGGCAAATGCGGTTCAATGTGGCAAAGTGTAAAGTGATGCATATTGGCAAAAAANNTCCAAACTTTGCATATACGATGGGATCTGCGCTAACAGTTACGGACCAGNNNGAAAGGGATTTGGGGGTCATGGTTGATAACTCAATGGGAGTGTCAACCCAATGTGCGGCGGCTGTCAAAAAGGCTAACTCCATGCTAGGGATCATTAGGAAAGGGATCGAAAATAAAACTGCAAAGATAGTCATGCCCTTATATAAAACTGTGGTCCGACCACATTTGGAATACTGTGTGCAATTCTGGTCCCCGCATCTCAGAAAGGATATTGAGGAGATGGAGAAAGTGCAGAGACGGGCAACCAGGATGATTGAGGGGCTGGAGCGCCTTCCTTATGAGGAGAGGCTGCAACGTTTGGGTCTCTTTAGCCTGGAAAGAAGACGTCTGAGGGGGGATATGATTGAAGTTTATAAAATTGTGCACGGGGTGGAAAATGTGGACAGAGAGGCACTTTTCTCTCTTTCTCATAATACTAGAACCCGGGGGCATCCATTGAAACTAATGGGTGGTAGATTCAGGACAAATAAAAGGAAACATTTCTTCACACAGCGAGTGGTGAATGTGTGGAATTCGCTGCCACAGGAGGTGGTGATGGCTGCTAGCCTGGATGGCTTTAAAAGGGGCTTGGACAAATTCATGGAGGAGAAGTTCNNNNNNNNNNNNNNNNNNNNNNNNNNNNNNNNNNNNNNNNNNNNNNNNNNNNNNNNNNNNNNNNNNNNNNNNNNNNNNNNNNNNNNNNNNNNNNNNNNNNNNNNNNNNNNNNNNNNNNNNNNNNNNNNNNNNNNNNNNNNNNNNNNNNNNNNNNNNNNNNNNNNNNNNNNNNNNNNNNNNNNNNNNNNNNNNNNNNNNNNNNNNNNN
Platysaurus                                  NNNNNNNNNNNNNNNNNNNNNNNNNNNNNNNNNNNNNNNNNNNNNNNNNNNNNNNNNNNNNNNNNNNNNNNNNNNNNNNNNNNNNNNNNNNNNNNNNNNNNNNNNNNNNNNNNNNNNNNNNNNNNNNNNNNNNNNNNNNNNNNNNNNNNNNNNNNNNNNNNNNNNNNNNNNNNNNNNNNNNNNNNNNNNNNNNNNNNNNNNNNNNNNNNNNNNNNNNNNNNNNNNNNNNNNNNNNNNNNNNNNNNNNNNNNNNNNNNNNNNNNNNNNNNNNNNNNNNNNNNNNNNNNNNNNNNNNNNNNNNNNNNNNNNNNNNNNNNNNNNNNNNNNNNNNNNNNNNNNNNNNNNNNNNNNNNNNNNNNNNNNNNNNNNNNNNNNNNNNNNNNNNNNNNNNNNNNNNNNNNNNNNNNNNNNNNNNNNNNNNNNNNNNNNNNNNNNNNNNNNNNNNNNNNNNNNNNNNNNNNNNNNNNNNNNNNNNNNNNNNNNNNNNNNNNNNNNNNNNNNNNNNNNNNNNNNNNNNNNNNNNNNNNNNNNNNNNNNNNNNNNNNNNNNNNNNNNNNNNNNNNNNNNNNNNNNNNNNNNNNNNNNNNNNNNNNNNNNNNNNNNNNNNNNNNNNNNNNNNNNNNNNNNNNNNNNNNNNNNNNNNNNNNNNNNNNNNNNNNNNNNNNNNNNNNNNNNNNNNNNNNNNNNNNNNNNNNNNNNNNNNNNNNNNNNNNNNNNNNNNNNNNNNNNNNNNNNNNNNNNNNNNNNNNNNNNNNNNNNNNNNNNNNNNNNNNNNNNNNNNNNNNNNNNNNNNNNNNNNNNNNNNNNNNNNNNNNNNNNNNNNNNNNNNNNNNNNNNNNNNNNNNNNNNNNNNNNNNNNNNNNNNNNNNNNNNNNNNNNNNNNNNNNNNNNNNNNNNNNNNNNNNNNNNNNNNNNNNNNNNNNNNNNNNNNNNNNNNNNNNNNNNNNNNNNNNNNNNNNNNNNNNNNNNNNNNNNNNNNNNNNNNNNNNNNNNNNNNNNNNNAAAGCAGAGTATGAGNNNCACATGGCCAGCAATATTAAAGGGAATAATAAAAGCTTCTTCAAATATGTTAGAAGTAGGAAACCTGTCAGAGAAATGGTTGGCCCACTGGATGGTGAGGAAGGGGATGGGATATTAGAGGACAAGGAGAAAGCAGAAGAGCTAAATTCCTTCTTTCCCTCTGTCTTCACAGAAGAAGGAATTGGGGCTAAACCTGGGCCCAATCAGGCCCTCCTGAATGAACGAATTTGGCAGCTTAGGGTTAACAGAGAAGTCGTTTTAGATCANAATATACAAATTAAAGACCACAAATCCCCAGGGCCAGATGGCATTCACCCGAGAGTCCTTAAGGAACTCAGGAATGAAATAGCAGATCTCCTAACTAGAATATTCAACTTGTCCCTCAAAACGGCCACTGTGCCAGAGGACTGGAGGATAGCTAATGTCACGCCAATCTTTAAAAAAGGAAGGAGGGGGGACCCGGGGAACTACAGGCCAGTCAGCCTAACATCCATCCCGGGTAAAATGATGGAAAGCCTCATCAAAGATAAAATCTTAGCGCATATAGAGGAACAAGCCTTGCTGAGGGACAATCAGCATGGCTTCCGTAAAGGTAAATCTTGCCTCACAAACCTTTTAGAATTCTTTGAAAAGGTCAACAGGCAAGTGGATGCAGGTGAGCCTGTCGACATTATATATCTAGACTTCCAGAAGGCGTTTGACACAGTCCCCCACCAGAGGCTCCTAAGAAAAACTCCACAGTCAGGGAATAAGGGGGCAGGTTCTCTTATGGATAACCTGGTTAAAGGCCAGGAAACAGAGAGTAGGTGTAAAATGGGCAACTTTCACAATGGAGAGAGGGAANAAGTGGTGTGCCTCAGGGATCTGTCTTGGGACCTGTGCTCTTCAACCTGTTCNATCAATGACCTGGAACTTGGGATAGGTAGTGAGGTGGCCAAGTTTGCAGACGATACTAAGCTATTCCGAGTGGTGAGAACCAGAAGGGATTGTGAGGAGCTCCAGGAGGATCTCTCCAGGTTGGGGGAGTGGGCAGCAAACTGGCAGATGCGCTTCAATGTCAGTAAGTGTAAAGTAATGCACATTGGCAAGGAANNTCCAAACTTCAAATACACGATGGGTTCAGAGCTGTCTTCGTCAGAGCAGNNNGAGAGAGACCTTGGGGTATTGGTAGGAAGCTCGATGAAAGTCTCAACTCAGTGTGCGGCAGCAGTGAAAAAGGCTAACTCCATGCTTGGGATCATTAGAAAAGGGATTGAGAATAAGACAGCCAATATTATTATCCCTTTGTACAAATCGATGGTAAGGCCACACCTGGAGTACTGTGTCCAGTTCTGGTCGCCGCACCTCAAAAAGGATATAGAGGAGCTGGAAAAGGTGCAGAGGAGAGCAACAAAAATGATAAAGGGGTTGGGGCACCTCCCTTATGAGGAGAGGCTGCAGCGTTTAGGGCTCTTCAGTCTAGAAAAAAGGCGCCTGAGGGGGGACATGATTGAGACATATAAAATCATGCATGGGATGGATAAAGTGGACAGAGGGGTGCTCTTTTCCATCTCTCACAACACAAGAACCAGGGGCCACCCACTAAAACTGAGTCGTGGGAAAGTTAGAACAGACAGAAGGAAATATTTCTTTACCCAGCGTGTGGTTGGATTGTGGAACTCCTTGCCACGGGATGTGGTGATGGCCCCTGGCCTGGATGCCTTTAAGAGGGGATTGGACAGATTTCTGGAGGAGATGTTCNNNNNNNNNNNNNNNNNNNNNNNNNNNNNNNNNNNNNNNNNNNNNNNNNNNNNNNNNNNNNNNNNNNNNNNNNNNNNNNNNNNNNNNNNNNNNNNNNNNNNNNNNNNNNNNNNNNNNNNNNNNNNNNNNNNNNNNNNNNNNNNNNNNNNNNNNNNNNNNNNNNNNNNNNNNNNNNNNNNNNNNNNNNNNNNNNNNNNNNNNNNNNNN
Zonosaurus                                   NNNNNNNNNNNNNNNNNNNNNNNNNNNNNNNNNNNNNNNNNNNNNNNNNNNNNNNNNNNNNNNNNNNNNNNNNNNNNNNNNNNNNNNNNNNNNNNNNNNNNNNNNNNNNNNNNNNNNNNNNNNNNNNNNNNNNNNNNNNNNNNNNNNNNNNNNNNNNNNNNNNNNNNNNNNNNNNNNNNNNNNNNNNNNNNNNNNNNNNNNNNNNNNNNNNNNNNNNNNNNNNNNNNNNNNNNNNNNNNNNNNNNNNNNNNNNNNNNNNNNNNNNNNNNNNNNNNNNNNNNNNNNNNNNNNNNNNNNNNNNNNNNNNNNNNNNNNNNNNNNNNNNNNNNNNNNNNNNNNNNNNNNNNNNNNNNNNNNNNNNNNNNNNNNNNNNNNNNNNNNNNNNNNNNNNNNNNNNNNNNNNNNNNNNNNNNNNNNNNNNNNNNNNNNNNNNNNNNNNNNNNNNNNNNNNNNNNNNNNNNNNNNNNNNNNNNNNNNNNNNNNNNNNNNNNNNNNNNNNNNNNNNNNNNNNNNNNNNNNNNNNNNNNNNNNNNNNNNNNNNNNNNNNNNNNNNNNNNNNNNNNNNNNNNNNNNNNNNNNNNNNNNNNNNNNNNNNNNNNNNNNNNNNNNNNNNNNNNNNNNNNNNNNNNNNNNNNNNNNNNNNNNNNNNNNNNNNNNNNNNNNNNNNNNNNNNNNNNNNNNNNNNNNNNNNNNNNNNNNNNNNNNNNNNNNNNNNNNNNNNNNNNNNNNNNNNNNNNNNNNNNNNNNNNNNNNNNNNNNNNNNNNNNNNNNNNNNNNNNNNNNNNNNNNNNNNNNNNNNNNNNNNNNNNNNNNNNNNNNNNNNNNNNNNNNNNNNNNNNNNNNNNNNNNNNNNNNNNNNNNNNNNNNNNNNNNNNNNNNNNNNNNNNNNNNNNNNNNNNNNNNNNNNNNNNNNNNNNNNNNNNNNNNNNNNNNNNNNNNNNNNNNNNNNNNNNNNNNNNNNNNNNNNNNNNNNNNNNNNNNNNNNNNNNNNNNNNNNNNNNNNNNNNNNNNNNNNNNNNNAGGCTTGCAAGGGAAGCTAAAAGCAACAGAAAAGCCTTCTTCAAATATGTTCAAAGCAAGAAACCTGTCAAGGAGATGGTAGGTCCATTAGATGATGAGGACGGTGATATGATAATAGAGGACAAAGAGAAGGCAGAAGAGCTCAATTCCTACTTTCCCTCAGTCTTCTCCGAAGAGGGAAATGGCGCTAAACCTGGCGAAGGGGTAGGAGTAGCTGAAGGGCGAATATGGCAGCTTAGGGTTAACAGGGAAGTGGTCCTGGATCTACTGATTCAGCTTAATGAGTTCAAATCCCCAGGGCCTGATGAACTTCATCCCAGAGTCATCAAAGAGCTAGCAAATGAACTCTCAGAACCACTCTCTATCATATTTGAGAATTCATGGAAGACAGGAGAAGTGCCAGAAGACTGGAGAAGGGCTAACGTGGTCCCTATCTTCAAGAAAGGGAAAAAAGATGAACCTGGGAATTACAGACCAGTTAGTCTGACATCAGTCCCCGGAAAAATCCTGGAGCACATCATAAAACAATCAGTCTGCAAGCACCTGGAAGATCACGCAGTAATAGCTAGAAGCCAACATGGATTTCTCAGGAACAAGTCCTGTCAGACTAATCTGATTTCTTTTTTTGACTGGGTAACCTCCCAATTGGACAGTGGGAACGCTGTGGATGTAATCTATCTGGACTTCAGCAAAGCCTTTGACAAAGTGCCCCACGACATCCTGATTACTAAAACTAGCACAAAGTGGACTAGAAAGTACAACTATTTGGTGGATCCATTGGTTGCAACACCGGACTCAGAGAGTGCTCATCAAATGGCACATTCTCAAACTGGGGAGAGGGACNAAGCGGGGTGCCGCAGGGCTCTGTCCTGGGACCGGTACTCTTCAACATTTTTNATTAATGACTTAGATGAGGGAGTGCAGGGAAAGATCATTAAATTTGCGGACGATACAAAACTGGGTGGAATAGCAAACAACCAGGAAGATGGGGATAAGATACAGGGAGATCTTGAAAGGTTAGAACGCTGGGCAGAGAACAACGGGATGAAGTTCAACAGAGACAAATGCCAAGTCCTTCACTTAGGCCAGAAANNCCATATGAATCGCTACACAATGGGTTCTGAGCTCAACAATACCGAGCAANNNGAGAAGGACCTTGGGGTTGTTGTAGATCACAAGCTAAACATGAGCCAACAATGTGATGTAGCTGCAAAAAGGGCAAACGCTGTTTTGGGCTGCATCAACAGAAGTATCGCCTCCAAATCACGTGAAGTACTCGTTCCCTTGTACTCGGCACTAGTCAGACCTCACCTGGAGTACTGTGTCCAGTTCTGGGCACCTAGGTTTAAAAAGGATGCAGATAAACTTGAGAGGGTGCAGAGGAGGGCAACAAGGATGATTCAGGGACTGGAGGCAANGCCCTATGAGGAAAGACTGAGAGAACTGGGCATGTTCAGCCTGGAGAAGAGAAGACTGAGGGGGGATATGATAGCACTCTATAAGTACCTGAAAGGCTGCCACAAAGAGGAAGGACAGGATCTCTTTTCCCCCATTCCAGACTGCAGGACAAGGAATAATGGACTCAAGCTCAAAGAAACCAGATTTAGACTAGACACCAGGAAGAATTTCCTCACCGTCAGAGCAGTACGGCAGTGGAACCTATTACCTGGGGAGGTTGTGGGCTCTCCCTCACTGGAGATATTCAAAAAGCGTCTGGACAGTCATCTGAGTGGGATGTTANNNNNNNNNNNNNNNNNNNNNNNNNNNNNNNNNNNNNNNNNNNNNNNNNNNNNNNNNNNNNNNNNNNNNNNNNNNNNNNNNNNNNNNNNNNNNNNNNNNNNNNNNNNNNNNNNNNNNNNNNNNNNNNNNNNNNNNNNNNNNNNNNNNNNNNNNNNNNNNNNNNNNNNNNNNNNNNNNNNNNNNNNNNNNNNNNNNNNNNNNNNNNNN
G_japonicus                                  NNNNNNNNNNNNNNNNNNNNNNNNNNNNNNNNNNNNNNNNNNNNNNNNNNNNNNNNNNNNNNNNNNNNNNNNNNNNNNNNNNNNNNNNNNNNNNNNNNNNNNNNNNNNNNNNNNNNNNNNNNNNNNNNNNNNNNNNNNNNNNNNNNNNNNNNNNNNNNNNNNNNNNNNNNNNNNNNNNNNNNNNNNNNNNNNNNNNNNNNNNNNNNNNNNNNNNNNNNNNNNNNNNNNNNNNNNNNNNNNNNNNNNNNNNNNNNNNNNNNNNNNNNNNNNNNNNNNNNNNNNNNNNNNNNNNNNNNNNNNNNNNNNNNNNNNNNNNNNNNNNNNNNNNNNNNNNNNNNNNNNNNNNNNNNNNNNNNNNNNNNNNNNNNNNNNNNNNNNNNNNNNNNNNNNNNNNNNNNNNNNNNNNNNNNNNNNNNNNNNNNNNNNNNNNNNNNNNNNNNNNNNNNNNNNNNNNNNNNNNNNNNNNNNNNNNNNNNNNNNNNNNNNNNNNNNNNNNNNNNNNNNNNNNNNNNNNNNNNNNNNNNNNNNNNNNNNNNNNNNNNNNNNNNNNNNNNNNNNNNNNNNNNNNNNNNNNNNNNNNNNNNNNNNNNNNNNNNNNNNNNNNNNNNNNNNNNNNNNNNNNNNNNNNNNNNNNNNNNNNNNNNNNNNNNNNNNNNNNNNNNNNNNNNNNNNNNNNNNNNNNNNNNNNNNNNNNNNNNNNNNNNNNNNNNNNNNNNNNNNNNNNNNNNNNNNNNNNNNNNNNNNNNNNNNNNNNNNNNNNNNNNNNNNNNNNNNNNNNNNNNNNNNNNNNNNNNNNNNNNNNNNNNNNNNNNNNNNNNNNNNNNNNNNNNNNNNNNNNNNNNNNNNNNNNNNNNNNNNNNNNNNNNNNNNNNNNNNNNNNNNNNNNNNNNNNNNNNNCTGAGGAATAAAAAAGACACATTTCAGAAATGGAAGGAGGGCCATATCACCAAGGAAGAATATAAGCAGATAACCAGAACTTGTAGAGATAGAGTTAGGAAAGCTAAAGCTCAGTATGAGCTTAGGCTAGCGAGAGATGCTAAAAACAACAAAAAAGGGTTCTTTTCTTATGTTCAAAGTAAGAAAAAGGTCAAGGACATGGTAGGCCCATTGCGGGGACAGGAAAGTGAAATGATAACAGGGGACAAAGAGAGGGCAGAACTGCTCAATTCCTACTTTCCCTCAGTCTTCTCCTACAAGGGAAATGGTGCTAAACCTGGCAAAAACAGAGCACATGATGAGGGAAGTGAGTGGCAGCTTAGGGTGACCAGAGAGGTGGTCCTAAAACTGATAGTCAACTTAAATGAAATCAAATCCCCAGGCCCAGATGGCATACATCCGAGAGTTCTGAAAGAACTCAAATGTGAACTTGTGGATCTCCTGACAAAAATATGTAATCTTTCCTGGAAATCTGCCGAAGTTCCTGAGGACTGGAAGGTAGCTAATGTCACTCCCATCTTTAAAAAGGGTAAAGAGGNAGATCCGGGAAATTACAGGCCAGTCAGTCTGACGTCGATACCGGGTAAATTGGTGGAAACCATTATTAAGGAAAGAATTAGTAGGCACATAGATGAACAAAACCTATTGAGGCAGACTCAGCATGGGTTCTGTAAGGGAAGATCTTGTCTCACTAACCTGTTAGTGTTCTTTGAGGGGGTGAACAAACATGTGGACAAGGGGGATCCAATAGATATTGTTTACCTTGACTTCCAGAAAGCTTTTGATAAAGTTCCTCATCAAAGGCTCCTAAGTAAGACTCAAAAATCATGGGATAAAAGGACAAGTCCTTTTATGGATCAACTGGCTAATAAAcAGAAAACAGAGAGTGAGTATAAAATGGGCAATTTTCTCAGTGGAGGGTGGAAGNCAGTGGGGTACCGCAGGGATCAGTACTTGGTCCACTGCTTTTTAACTTGTTCNATTAATGATTTGGAGTTGGGAGTAAGCAGTGAAGTGGCTAAATTTGCGGATGATACGAAGTTGTTCAGGGTGGTGAAAACCAGTGAGGATTGTGAGGCACTCCAAAGGGATCTGTCAAGGATGGGCGAGTGGGCGTCAACATGGCAAATGGGGTTCAATGTGGCCAAGTGCAAGGTGATGCACATTGGCCAAAAANNTCCTAAATATAAATACACAATGGGGTCTGAACTGGCAGAGACTGACCAANNNGAGAGAGATCTTGGGGTTGTAGTAGATAACTCACTGAAAATGTCGAGACAGTGTGTGACTGCAATAAAGAAGGCCAATGCTATGCTGGGGATTATTAGGAAGGGTATTGAAAACAGATCAGCCAATATCATAATGCCCCTATATAAATCAATGGTGCGACCTCATTTGGAATACTGTGTGCAGTTCTGGTCACCACACCTTAAAAAGGATATTATAGCTTTGGAAAAAGTGCAGAAAAGGGCAACTCGAATGATAAAAGGGTTGGAACACTTTCCCTATGAGGAAAGGTTAAAGCGCTTAGGGCTCTTTAGCTTGGAGAAACGACGACTGAGGGGTGACATGATCGAGGTTTATAAGATTATGCATGGGATAGAGCAGGTAGAGAAAGAGGTACTTTTCTCCCTTTCTCACAATACAAGAACTCGTGGGCACTCCATGAAATTGCTGAGCGGTCGGGTTAGAACGGATAAAAGGAAGTACTTCTTCACCCAAAGAGTGATTAACACATGGAATTCACTGCCACAGGAAGTGGTGGCGGCTACAAGCATGGACGGCTTCAAGAGGGAATTAGATAAGCATATGGAGCAGAGGTTCNNNNNNNNNNNNNNNNNNNNNNNNNNNNNNNNNNNNNNNNNNNNNNNNNNNNNNNNNNNNNNNNNNNNNNNNNNNNNNNNNNNNNNNNNNNNNNNNNNNNNNNNNNNNNNNNNNNNNNNNNNNNNNNNNNNNNNNNNNNNNNNNNNNNNNNNNNNNNNNNNNNNNNNNNNNNNNNNNNNNNNNNNNNNNNNNNNNNNNNNNNNNNNN
G_gekko                                      NNNNNNNNNNNNNNNNNNNNNNNNNNNNNNNNNNNNNNNNNNNNNNNNNNNNNNNNNNNNNNNNNNNNNNNNNNNNNNNNNNNNNNNNNNNNNNNNNNNNNNNNNNNNNNNNNNNNNNNNNNNNNNNNNNNNNNNNNNNNNNNNNNNNNNNNNNNNNNNNNNNNNNNNNNNNNNNNNNNNNNNNNNNNNNNNNNNNNNNNNNNNNNNNNNNNNNNNNNNNNNNNNNNNNNNNNNNNNNNNNNNNNNNNNNNNNNNNNNNNNNNNNNNNNNNNNNNNNNNNNNNNNNNNNNNNNNNNNNNNNNNNNNNNNNNNNNNNNNNNNNNNNNNNNNNNNNNNNNNNNNNNNNNNNNNNNNNNNNNNNNNNNNNNNNNNNNNNNNNNNNNNNNNNNNNNNNNNNNNNNNNNNNNNNNNNNNNNNNNNNNNNNNNNNNNNNNNNNNNNNNNNNNNNNNNNNNNNNNNNNNNNNNNNNNNNNNNNNNNNNNNNNNNNNNNNNNNNNNNNNNNNNNNNNNNNNNNNNNNNNNNNNNNNNNNNNNNNNNNNNNNNNNNNNNNNNNNNNNNNNNNNNNNNNNNNNNNNNNNNNNNNNNNNNNNNNNNNNNNNNNNNNNNNNNNNNNNNNNNNNNNNNNNNNNNNNNNNNNNNNNNNNNNNNNNNNNNNNNNNNNNNNNNNNNNNNNNNNNNNNNNNNNNNNNNNNNNNNNNNNNNNNNNNNNNNNNNNNNNNNNNNNNNNNNNNNNNNNNNNNNNNNNNNNNNNNNNNNNNNNNNNNNNNNNNNNNNNNNNNNNNNNNNNNNNNNNNNNNNNNNNNNNNNNNNNNNNNNNNNNNNNNNNNNNNNNNNNNNNNNNNNNNNNNNNNNNNNNNNNNNNNNNNNNNNNNNNNNNNNNNNNNNNNNNNNNNNNNCTGAGGAATAAAAAAGACACATTTCAGAAATGGAAGGAGGGCCATATCACCAAGGAAGAATATAAGCAGATAACCAGAACTTGTAGAGATAGAGTTAGGAAAGCTAAAGCTCAGTATGAGCTTAGGCTAGCGAGAGATGCTAAAAACAACAAAAAAGGGTTCTTTTCTTATGTTCAAAGTAAGAAAAAGGTCAAGGACATGGTAGGCCCATTGCGGGGACAGGAAAGTGAAATGATAACAGGGGACAAAGAGAGGGCAGAACTGCTCAATTCCTACTTTCCCTCAGTCTTCTCCTACAAGGGAAATGGTGCTAAACCTGGCAAAAACAGAGCACATGATGAGGGAAGGGAGTGGCAGCTTAGGGTCACCAAAGAAGTAGTACATAAACATCTAGTTTCTTTAAATGAAATCAAATCCCCAGGGCCAGATGGCTTGCATCCCAGGGTGCTAAAAGAAATTGCAGATGTTATTTCAGAGCCTCTGGCTCTAATCTTTGAGATGTCCTGGAAAACTGGTGAAGTGCCGGAAGACTGGAGAAGAGCGAATGTTGTCCCGATCTTCAAGAAGGGAAAAAAGACGGACCCGGGAAATTACAGGCCTGTCAGTTTGACATCAATACCTGGAAAAATTCTAGAGCAGATTATCAAACGCTCTGTCTGTGAGCACCTTGAACGGAATGAGTTAATTGGTAGTAGCCAGCATGGGTTTATCAAGAATAAGTCATGCCAGACCAACCTTATCTCCTTTTTTGACAGAGTTACTAAAATGGTTGACTCTGGCAATGCTGTGGATATAGTGTATCTAGATTTCAGTAAAGCTTTTGATAAAGTTCCTCATGATATCCTTGTTGATAAGATTGGTAAAATGTGGATTGGACAAAAGGACTGTTTTGTGGATCAACTGGCTTATAAACAGGAAACAGAGAGTGAGTATAAAATGGGAAACTTTCTCAGTGGAGGGTGGAAGNCAGTGGGGTACCACAGGGATCAGTACTCGGTCCGATGCTTTTTAACTTGTTTNATTAATGATTTGGAATTGGGAGTAAGCAGTGAAGTGGCTAAATTTGCAGATGACACGAAGTTGTTCAGGGTGGTGAAAACCAGGGAGGATTGTGAGGCACTCCAAAGGGATCTGTCGAGGATGGGTGAGTGGGCGTCAACGTGGCAAATGGGGTTCAATGTGGCCAAGTGCAAAGTGATGCACATTGGCCAAAAANNTCCTAAATATAAATACACGATGGGGTCTGAACTGGCAGAGACTGACCAANNNGAGAGAGATCTTGGGGTCGTAGTAGATAACTCAATGAAAATGTCTAGACAGTGTGTAACTGCAATAAAGAAGGCCAACGCTATGCTGGGGATTATTAGGAAGGGAATTGAAAACAAATCAGCCAGTATCATCATGCCCCTGTATAAATCATTGGTGCGACCTCATTTGGAATACTGTGTACAGTTCTGGTCACCACATCTCAAAAAGGATATTATAGCATTGGAAAAAGTGCAGAGAAGGGCAACTAGAATGATAAAAGGGTTGGAACACCTTCCCTATGAAGAAAGGTTAAAACGCTTGGGGCTCTTTAGCTTGGAGAAACGACGGCTGAGGGGTGACATGATCGAGGTTTATAAGATTATGCATGGGATAGAGCAGGTTGAGAAAGAAGTACTTTTCTCCCTTTCTCACAATACAAGAACTCGTGGGCACTCCATGAAATTGCTGAGCAGTCGGGTTAGAACAGATAAAAGGAAGTACTTCTTCACCCAAAGAGTGATTAACACATGGAATTCACTGCCACAGGAGGTGGTGGCAGCTACAAGCATGGACAGTTTCAAGAGGGAATTAGATAAACATATGGAGCAGAAGTTCNNNNNNNNNNNNNNNNNNNNNNNNNNNNNNNNNNNNNNNNNNNNNNNNNNNNNNNNNNNNNNNNNNNNNNNNNNNNNNNNNNNNNNNNNNNNNNNNNNNNNNNNNNNNNNNNNNNNNNNNNNNNNNNNNNNNNNNNNNNNNNNNNNNNNNNNNNNNNNNNNNNNNNNNNNNNNNNNNNNNNNNNNNNNNNNNNNNNNNNNNNNNNNN
Coleonyx                                     NNNNNNNNNNNNNNNNNNNNNNNNNNNNNNNNNNNNNNNNNNNNNNNNNNNNNNNNNNNNNNNNNNNNNNNNNNNNNNNNNNNNNNNNNNNNNNNNNNNNNNNNNNNNNNNNNNNNNNNNNNNNNNNNNNNNNNNNNNNNNNNNNNNNNNNNNNNNNNNNNNNNNNNNNNNNNNNNNNNNNNNNNNNNNNNNNNNNNNNNNNNNNNNNNNNNNNNNNNNNNNNNNNNNNNNNNNNNNNNNNNNNNNNNNNNNNNNNNNNNNNNNNNNNNNNNNNNNNNNNNNNNNNNNNNNNNNNNNNNNNNNNNNNNNNNNNNNNNNNNNNNNNNNNNNNNNNNNNNNNNNNNNNNNNNNNNNNNNNNNNNNNNNNNNNNNNNNNNNNNNNNNNNNNNNNNNNNNNNNNNNNNNNNNNNNNNNNNNNNNNNNNNNNNNNNNNNNNNNNNNNNNNNNNNNNNNNNNNNNNNNNNNNNNNNNNNNNNNNNNNNNNNNNNNNNNNNNNNNNNNNNNNNNNNNNNNNNNNNNNNNNNNNNNNNNNNNNNNNNNNNNNNNNNNNNNNNNNNNNNNNNNNNNNNNNNNNNNNNNNNNNNNNNNNNNNNNNNNNNNNNNNNNNNNNNNNNNNNNNNNNNNNNNNNNNNNNNNNNNNNNNNNNNNNNNNNNNNNNNNNNNNNNNNNNNNNNNNNNNNNNNNNNNNNNNNNNNNNNNNNNNNNNNNNNNNNNNNNNNNNNNNNNNNNNNNNNNNNNNNNNNNNNNNNNNNNNNNNNNNNNNNNNNNNNNNNNNNNNNNNNNNNNNNNNNNNNNNNNNNNNNNNNNNNNNNNNNNNNNNNNNNNNNNNNNNNNNNNNNNNNNNNNNNNNNNNNNNNNNNNNNNNNNNNNNNNNNNNNNNNNNNNNNNNNNNNNNNNCTGAGGAATAAAAAGGACACGTATCAGAAATGGAAGGAGGGCCAAATCACCAAAGAAGAATATAAGCAGATAGCCAGAACTTGTAGAGATAGAGTCAGGAAAGCTAAAGCACAGAAAGAGCTCAGGCTTGCTAGAGAGATTAAAAGCAATAAAAAGGGCTTCTTTGGTTACATTCGTAGCAAGAGAAAGGTCAAGGAAACAGTAGGTTTACTGCGTGGAGAGGATGGTGAAATGATAACAGGGGACAAAGAGAGGGCAGAACTGCTCAATTCCTTCTTTCCCTCAGTCTTCTCCTACAATGGAAACCGTGTTAAACCTGGGAAGAATGGAGCAGATGAGGCAGGATGGAAATGGCAGCTTAGAATAAACAAAGAGGTAGTACAGGAATATCTAGCTTCTCTCAATGAATTCAAGTCCCCAGGGCCAGATGAATTACATCCTAGGATATTAAAAGAACTGGCAGAAGTAATCGCAGAGCCACTGGCAATAATCTTTGAGAATTCCTGGAAAACAGGAGAAGTCCCAGAGGACTGGAGGAGGGCAAATGTTGTCCCTATCTTCAAAAAGGGCAAAAGAGAGGACCCAAACAATTACCGCCCAGTCAGCTTGACATCAATACCAGGAAAGATTCTGGAACAGATCATTAAACAAGCAGTCAGCAAGCATTTAGAAATGAATGCTGTGATCACTAATACTCAACATGGGTTTCTTAAAAATAAATCATGCCAGACTAATCTTATCTCTTTCTTTGACAGAGTTACAAGCTTGGTAGATGAAGGGAATGCAGTGGATGTAGCATATCTTGATTTCAGTAAAGCCTTTGACAAGGTCCCCCATGATATTCTAGCAAACAAGACTAGTCAAATATGGCCTAGACAAGACTACTGTTTGGTGGATTTGTTGGTTGACCGATCGAACCCAAAGGGTACTCATCAAATGGCTCCTCTTCATCCTGGAGAGAAGATCNTAGTGGGGTTCCACAGGGTTCAGTCCTGGGCCCAGTACTATTCAACATCTTTNATCAATGACTTGGATGATGGAATAGAGGGCATGCTTATTAAGTTTGCAGATGACACCAAACTAGGAGGGGTAGCTAATACCCCAGAGGACAGGATTAGAGTTCAAAATGATCTCGACAGACTAGAGAGCTGGGCCAAAACTAACAAAATGCATTTCAACGTGGAGAAATGTAAGATGATGCACTTAGGCAAAAAANNTCAAATTCACAGATATAGGGGTGGGACCTGGCTTNNNGACAACGAATCANNNGAAAGGGATTTGGGGGTCTTAGTTGATAGCTCCATGGGAGTGTCAACTCAGTGTGCAGCAGCAGTGAAGAAGGCAAACTCTATGCTGGGGGTAATCAGAAAAGGGATTGAAACAAGACGAGCCACGATTGTCATGCCCTTATACAAAGCAGTGGTGAGACCACACTTGGAGTACTGTGTTCAGTACTGGTCACCACATCTCAAAAAGGATATTGAGGAGATAGAAAAAGTGCAGAGAAGGGCAACCAGGATGATTAAGGGCCTGGAGCACCTCTCCTATGAGGAGAGGCTGCAACGTTTGGGACTTTTTACTTTGGAAAGGAGACGTCTGAGGGGAGATATGATTGAAGTCTATAAAATTATGCATGGGTTAGAAAATGTGGAGAGAGAGAAATTTTTCTCTCTTTCTCACAATAGTCGAACCAGGGGGCATCCAATGAAACTGCTGGGTGGGAAATTCAGGACTAATAAAAGGAAGTATTTTTTCACACAGCGCGTAATTGCTGTGTGGAATTTGCTGCCAGAGCAAGTGGTGATGGCTACTAGCCTGGATGGCTTTAAAAGGGGCTTAGACAGATTCATGGAGGAGAAGTTTNNNNNNNNNNNNNNNNNNNNNNNNNNNNNNNNNNNNNNNNNNNNNNNNNNNNNNNNNNNNNNNNNNNNNNNNNNNNNNNNNNNNNNNNNNNNNNNNNNNNNNNNNNNNNNNNNNNNNNNNNNNNNNNNNNNNNNNNNNNNNNNNNNNNNNNNNNNNNNNNNNNNNNNNNNNNNNNNNNNNNNNNNNNNNNNNNNNNNNNNNNNNNNN
CR1_X3_Pass_CR1_Passeriformes                NNNNNNNNNNNNNNNNNNNNNNNNNNNNNNNNNNNNNNNNNNNNNNNNNNNNNNNNNNNNNNNNNNNNNNNNNNNNNNNNNNNNNNNNNNNNNNNNNNNNNNNNNNNNNNNNNNNNNNNNNNNNNNNNNNNNNNNNNNNNNNNNNNNNNNNNNNNNNNNNNNNNNNNNNNNNNNNNNNNNNNNNNNNNNNNNNNNNNNNNNNNNNNNNNNNNNNNNNNNNNNNNNNNNNNNNNNNNNNNNNNNNNNNNNNNNNNNNNNNNNNNNNNNNNNNNNNNNNNNNNNNNNNNNNNNNNNNNNNNNNNNNNNNNNNNNNNNNNNNNNNNNNNNNNNNNNNNNNNNNNNNNNNNNNNNNNNNNNNNNNNNNNNNNNNNNNNNNNNNNNNNNNNNNNNNNNNNNNNNNNNNNNNNNNNNNNNNNNNNNNNNNNNNNNNNNNNNNNNNNNNNNNNNNNNNNNNNNNNNNNNNNNNNNNNNNNNNNNNNNNNNNNNNNNNNNNNNNNNNNNNNNNNNNNNNNNNNNNNNNNNNNNNNNNNNNNNNNNNNNNNNNNNNNNNNNNNNNNNNNNNNNNNNNNNNNNNNNNNNNNNNNNNNNNNNNNNNNNNNNNNNNNNNNNNNNNNNNNNNNNNNNNNNNNNNNNNNNNNNNNNNNNNNNNNNNNNNNNNNNNNNNNNNNNNNNNNNNNNNNNNNNNNNNNNNNNNNNNNNNNNNNNNNNNNNNNNNNNNNNNNNNNNNNNNNNNNNNNNNNNNNNNNNNNNNNNNNNNNNNNNNNNNNNNNNNNNNNNNNNNNNNNNNNNNNNNNNNNNNNNNNNNNNNNNNNNNNNNNNNNNNNNNNNNNNNNNNNNNNNNNNNNNNNNNNNNNNNNNAGAAGACCAGCTTGGCTGAACAGGGAACTCCTCGTGGAGCTCGAGAGGAAAAAGAAATTGTATGATCTCTGGAAGCGAGGTCAGGCTTCGCAGGAAGATTACAGAGCTGTGGTTCGTATATGCAGGGAGAAGACACGAAAGGCCAAAGCTCAATTAGAGTTGAAACTGGCCAGTGTTGTGTCAGACAACAAGAAAGGCTTTTTAAAGTATGTTAATAGCAAGAGGAGGTCTAAAGAAAACATTGGACCGATACTTGTTGAAGATGGTCACCTGACAATAGGNGATGAAGAAAAAGCGGAGGCATTCAATGCTTTTTTTGCCTCAGTCTTTAATAATACTGATAGACCTNNNCGGTCCCCTGAGTCGGAGGACCACGAGTGCGGGAACAGTGACTTTCCATTTGTGGACACTGAAATTGTAAGGGACCAGCTGTATCAGCTGAATGTTCACAAGTCCATGGGGCCTGATGGGATTCATCCCAGAGTACTGAAGGAGCTAGCGGATGTTACGGCAGGACCCCTCTCGATCATCTACCAAAGGTCTTGGGAGTCTGGGGAGGTCCCTGCTGACTGGAAGCTAGCCAGTGTTATTCCAATTTACAAGAAGGGCGTGAGGGAAGACCCAGGAAACTACAGACCTGTTAGTCTAACCTCAGTTCCTGGAAAAATTATGGAGAAGATTATACTGGGTACTACTGAAAGGCATTTAAAGAACAATGCAATCATCAGGCACAGTCAACATGGGTTCACAAAGGGAAAGTCCTGTTTAACTAATTTGATATCCTTCTATGATAAGGTCACCCGCCTAGTGGATGAAGGGAAGGCGGTGGATGTAGTTTTTCTGGATTTTAGTAAGGCTTTTGATACTGTCCCTCACAGCATCCTTCTGGACAAGATGTCCAGCATGTGGATGAGAAGGTTCACGGTGCGCTGGGTGAAGAACTGGCTGAAGGGCAGAGCTCAAAGGGTTGTAGTGAATGGGGCTACATCTGGCTGGCGACCGGTCACCAGCGGTGTTCCTCAGGGCTCAGTTCTAGGGCCAGTTCTGTTCAATATTTTNATCAACGATCTGGATGCAGGAGTTGAATGCACCATTAGCAAGTTTGCTGATGATACCAAACTGGGAGGTGCTGTTGACTCTCTCGAGGGACAAGAGGCCTTGCAGAGGGATCTAGATAGATTGGAGCATTGGGCAATGATTAATGGGATGAAATTTAACAAGTCCAAATGCCGGATTCTGCACCTGGGACGGAGTAACGCCGGGCACAAGTATAAACTGGGAGAGGAGTGGCTGGAGAGCAGCCCTGCAGAAAGGGATCTGGGGGTGCTGGTCGGCAGCAGGCTCAGTGTGAGCCAGCAGTGTGCCCTGGCAGCCAAGAGGGCAAACCCCATCCTGGGGTGCATCAAACACAGCATCACCAGCCGGTCAAAAGAGGTGATTATCCCGCTGTATTCAGCGTTGGTGCGGCCTCACCTTGAGCGCTGTGTGCAGTTCTGGGCCCCACAATTTAAGAAGGATGTGAAGGTCCTTGAATGCGTCCAGAGGAGGGCAACAAAGCTGGTGAAAGGGCTGGAAGGAATGTCCTGTGAGGAGCGGCTGAGGACTCTGGGCTTGTCTAGTTTGGAGAAAAGGAGGCTGAGGGGCGACCTCATTGCTCTCTACAGCTTCCTGAGGAGGGGAAGTGGAGAGGGAGGTGCTGANCTCTTCTCCCTGGTATCCAGTGACAGGACGCGTGGGAATGGTTCAAAGCTGCGCCAGGGGAGGTTCAGACTGGACATTAGGAAGCATTTCTTTACCGAGAGGGTGGTCAAACACTGGAACAGGCTTCCTAGAGAGGTGGTCGATGCCCCAAGCCTGTCAGTGTTTAAGAGGCATTTGGACAATGCCCTTAATAACATGCTTTAACTTTTGGTCAGCCAGGCAGTTGGACTAGATGATCGTTGTAGGTCCCTTCCAACTGAAANTATNNNNNNNNNNNNNNNNNNNNNNNNNNNNNNNNNNNNNNNNNNNNNNNNNNNNNNNNNNNNNNNNNNNNNNNNNNNNNNNNNNNNNNNNNNNNNNNNNNNNNNNNNNNNNNNNNNNNNNNNNNNNNNNNNNNNNNNNNNNNNN
CR1_X1_Pass_CR1_Passeriformes                NNNNNNNNNNNNNNNNNNNNNNNNNNNNNNNNNNNNNNNNNNNNNNNNNNNNNNNNNNNNNNNNNNNNNNNNNNNNNNNNNNNNNNNNNNNNNNNNNNNNNNNNNNNNNNNNNNNNNNNNNNNNNNNNNNNNNNNNNNNNNNNNNNNNNNNNNNNNNNNNNNNNNNNNNNNNNNNNNNNNNNNNNNNNNNNNNNNNNNNNNNNNNNNNNNNNNNNNNNNNNNNNNNNNNNNNNNNNNNNNNNNNNNNNNNNNNNNNNNNNNNNNNNNNNNNNNNNNNNNNNNNNNNNNNNNNNNNNNNNNNNNNNNNNNNNNNNNNNNNNNNNNNNNNNNNNNNNNNNNNNNNNNNNNNNNNNNNNNNNNNNNNNNNNNNNNNNNNNNNNNNNNNNNNNNNNNNNNNNNNNNNNNNNNNNNNNNNNNNNNNNNNNNNNNNNNNNNNNNNNNNNNNNNNNNNNNNNNNNNNNNNNNNNNNNNNNNNNNNNNNNNNNNNNNNNNNNNNNNNNNNNNNNNNNNNNNNNNNNNNNNNNNNNNNNNNNNNNNNNNNNNNNNNNNNNNNNNNNNNNNNNNNNNNNNNNNNNNNNNNNNNNNNNNNNNNNNNNNNNNNNNNNNNNNNNNNNNNNNNNNNNNNNNNNNNNNNNNNNNNNNNNNNNNNNNNNNNNNNNNNNNNNNNNNNNNNNNNNNNNNNNNNNNNNNNNNNNNNNNNNNNNNNNNNNNNNNNNNNNNNNNNNNNNNNNNNNNNNNNNNNNNNNNNNNNNNNNNNNNNNNNNNNNNNNNNNNNNNNNNNNNNNNNNNNNNNNNNNNNNNNNNNNNNNNNNNNNNNNNNNNNNNNNNNNNNNNNNNNNNNNNNNNNNNNNNNNNNNNAGAAGGCCGGCTTGGCTGAACAGGGATCTTCTCTTGGAAATAAGGCAAAAAAGGAAGGTGTATGCCCAGTGGAAGCAAGGTCAGGTGACATGGGAAGAATACAGAGATGCTGCTCGCCACTGTAGGGAGAAAATTCGTGCGGCCAAAGCTCAACTGGAGTTGAAGCTGGCCAGAACTGTGGGGGACAATAAAAAGAGTTTTTTCAAATATATTAATGGCAANAGGCAGTGTAGAAATAACATCGGCCCGTTACAGGATGAGGATGGTCACCTCACAAACAGGGACACGGACAAGGCAGAGGTGTTTAACGCNTTCTTTGCCTCTGTCTTCAACACGGATGACGGACCAAGGGGGTCTCAGTGCCCTGAGCTGGAGGACCATGACTGCGAGAATGATCAACTCCCAGTCGACCCTGAAATTGTGCGGGATCTGCTGCTCCAGCTGGATTACAAATCTATGGGGCCTGATGGGATTCATCCGAGAATCNNNAAAGAGCTGGCTGATGTCATCGCAAAACCTCTCTCGATGATTTTTGAGCGGTCTTGGGAATCCGGAGAGGTCCCAGCTGACTGGAAGCTGGCGAACGTTGTCCCGGTTTTCAAGAAGGGCAAGAAGGAGGACCCCGGAAACTACAGGCCTGTCAGTCTCACTTCAGTGCCTGGTAAAGTTATGGAGAAGATTATTCTGGGAGGTATTGAAAAACACCTGAAGGACAACGCAGTCATTGGTCACAGCCAGCACGGCTTCATGAGGGGAAAGTCCTGCTTGTCAAACCTGATTTCCTTTTATGACAAGGTAACCCACCTAGCTGATCAAGGGAAGCCAGTTGATGTAATCTTTTTGGATTTCAGTAAAGCTTTCGATACTGTCTCTCACAGNATCCTTCTGGACAAAATGTCCAGCACACAGCTGGATAAACACATCATGCGATGGGTGAGCAACTGGCTCACGGGTCGGGCACAAAGGGTTACAGTGAATGGGGTGACATCAGACTGGCGACCTGTCACTAGTGGGGTTCCGCAGGGCTCCATCCTCGGCCCTGTGCTCTTCAACATCTTCATAAATGACTTGGACGCAGGACTGGAAGGGATACTAAGCAAGTTCGCAGACGATACAAAACTGGGAGGAGCTGTTGACTCCCTCGAAGGCAGGGAGGCCCTGCAGAGAGACCTCGACAAATTAGAGGGCTGGGCAATCACCAACCGTATGAAGTTCAACAAGGGNAAGTGCCGGATTCTGCACCTGGGATGGGGCAACCCTGGATGTACGGACAGACTGGGGAATGAGNAGCTGGAGAGCAGCGCCGCGGAAAGGGACCTGGGGGTCCTGGTCGATGGCAAGTTGAACATGAGCCAGCANNGTGCCCTGGCAGCCAGGAGGGCCAACCCTGTCCTGGGGGGCATCAGGCACAGCATCGCCAGCCGGGCAAGGGAGGGGATTGTCCCGCTCTGCTCTGCGCTGGGGCGGCCTCACCTCGAGTGCTGGGGGCAGTTTTGGGCGCCACAATATAAGAAAGACATTAAGCTATTAGAGAGCGTCCAAAGGAGGGCAACGAGGATGGTGAAGGGCCTTGAGGGGAAGCCGTATGAGGAGCGGCTGAGGTCACTTGGTCTGTTCAGCCTGGAGAAGAGGAGACTGAGGGGAGACCTCATTGCAGTCTACAACTTCCTCGTGAGGGGAAGAGGAGGGGCAGGCACTGATCTCTTCTCTGTGGTGACCAGTGACAGGACCCGAGGGAATGGCCTGAAGCTGTGTCAGGGGAGGTTTAGGTTGGATATCAGGAAAAGGTTCTTCACCCAGAGGGTGGTTGGGCACTGGAACAGGCTCCCCAGGGAAGTGGTCACAGCACCAAGCCTGACAGAGTTCAAGAAGCGTTTGGACAATGCTCTCAGGCACATGGTGTGACTCTTGGGGATGCCAGGAGTTGGACTCGATGATCCTTGTGGGTCCCTTCCAACTCAGCATATNNNNNNNNNNNNNNNNNNNNNNNNNNNNNNNNNNNNNNNNNNNNNNNNNNNNNNNNNNNNNNNNNNNNNNNNNNNNNNNNNNNNNNNNNNNNNNNNNNNNNNNNNNNNNNNNNNNNNNNNNNNNNNNNNNNNNNNNNNNNNN
CR1_X2_Pass_CR1_Passeriformes                NNNNNNNNNNNNNNNNNNNNNNNNNNNNNNNNNNNNNNNNNNNNNNNNNNNNNNNNNNNNNNNNNNNNNNNNNNNNNNNNNNNNNNNNNNNNNNNNNNNNNNNNNNNNNNNNNNNNNNNNNNNNNNNNNNNNNNNNNNNNNNNNNNNNNNNNNNNNNNNNNNNNNNNNNNNNNNNNNNNNNNNNNNNNNNNNNNNNNNNNNNNNNNNNNNNNNNNNNNNNNNNNNNNNNNNNNNNNNNNNNNNNNNNNNNNNNNNNNNNNNNNNNNNNNNNNNNNNNNNNNNNNNNNNNNNNNNNNNNNNNNNNNNNNNNNNNNNNNNNNNNNNNNNNNNNNNNNNNNNNNNNNNNNNNNNNNNNNNNNNNNNNNNNNNNNNNNNNNNNNNNNNNNNNNNNNNNNNNNNNNNNNNNNNNNNNNNNNNNNNNNNNNNNNNNNNNNNNNNNNNNNNNNNNNNNNNNNNNNNNNNNNNNNNNNNNNNNNNNNNNNNNNNNNNNNNNNNNNNNNNNNNNNNNNNNNNNNNNNNNNNNNNNNNNNNNNNNNNNNNNNNNNNNNNNNNNNNNNNNNNNNNNNNNNNNNNNNNNNNNNNNNNNNNNNNNNNNNNNNNNNNNNNNNNNNNNNNNNNNNNNNNNNNNNNNNNNNNNNNNNNNNNNNNNNNNNNNNNNNNNNNNNNNNNNNNNNNNNNNNNNNNNNNNNNNNNNNNNNNNNNNNNNNNNNNNNNNNNNNNNNNNNNNNNNNNNNNNNNNNNNNNNNNNNNNNNNNNNNNNNNNNNNNNNNNNNNNNNNNNNNNNNNNNNNNNNNNNNNNNNNNNNNNNNNNNNNNNNNNNNNNNNNNNNNNNNNNNNNNNNNNNNNNNNNNNNNNNNNNAGAAGCTGGCTTGGCTGAGCAGGGATCTTCTNNNNAGAATTAAGGGGAGAAGGAAAGTATATGGACAGTGGAAGCAAGGACAGGCGACACGGGAGGACTACAGAGATGCTGTTCATTACTGTAGGGAGAAAATTCGTGTGGCCAAAGCTCGATTAGAGTTCAAGCTGGCCAGCACTGTGAAGGACAAGAAAAAGGGCTTTTTAAAATATGTTAACAGCAAAAGGAGAATCAGAGATAACATTGGTCTGTTGCTCGACGAGGTTAGTCACCTCACAAATAGGGATACAGACAAAGCAGAGANATTTAATGCCTTCTTCGCCTCTGTCTTCAACACCAATGATGGGCCCTGGGATCCCCGGAGCCCGTGTTGGAAGACCGTGACTGAGGAAACGATAAACTCCCAGCCGATCCTGAATTGTTCGAGACTTGCTGCTCCAGCTGGATGCGCAaAATCTATGGGGCCCGATGGGATTCATCCCAGGGTACTAGAGCTGGCNNNNGATGTCATCGCGGGACCTCTCTCCATTATTTTTCAATGGTCTTGGGAGTCTGGAGACGTCCCAGTCGACTGGAAGCTGGCAAATGTTGTCCCAGTTTTCAAGAAGGGCAAGAAGGAAGACCCTGGAANTTACAGGCCTGTCAGTCTCACTTCAGTGCCTGGTAAAATTATAGAGAAGGTTATTCTGGGAGTTACTGAAAAACACTTGAGAGACAACGCAGTCGTTGGTCACAGCCGGCACGGGTTCACGAGGGGAAAGTCCTGCTTAACCAACTTAATTTCCTTTTATGACAAGGTCACCCACCTAGTTGACCAAGGGAAGCCAGTNGATGTGGGGTTTTTNNATTTTAGCAAAGCTTTTGATACTGTCTCTCACAGTATCCTTCTGGACAAAATGTCCAGCACACAGCTAGACAAGTCCATAATACGTTGGGTGAGCAACTGGCTGATGGGTTGGGCTCAAAGAGTTATAGTAAATGGGGTTACATCAGGCTGGCGGCCAGTCACCAGTGGGGTTCCCCAGGGCTCAATTTTAGGGCCAGTGCTCTTCAATGTTTTTATAAATNACCTGGACGCGGGAATTGAATGTACATTAAGTAAGTTTGCCGATNATACTAAATTAGGAGGAGCTGTGGACTCCCTCGAGGGTAGAGAGGCCTTACAGAGAGATCTGGATAGACTAGAGAGCTGGGCAATCACCAACCATATGAAATTTAACAAGAGCAAGTGCCGGATTCTCCACCTGGGACGGGGTAATCCTGGTTATACGTACAAACTGGGGGACGAGAGGCTGGAGAGCAGCCCTGCGGAAAGAGATCCGGGGGTTCGGGTCGATGGCAAGTTGAACATGAGTCAGCANNGTGCCCTGGCAGCCAGGAGGGCCAACCGTGTCCTGGGGTGCATCAGGCACAGCATCGCCAGCCGGGCGAGGGAGGGGATTGTCCCGCTCTGCTCTGCACTGGGGCGGCCTCACCTCGAGTNCTGGGTGCAGTTTTGGGCGCCNCAATACAAGAAGGACATCAAACTATTAGAGTGTGTCCAGAGGAGGGCGACCAAGATGGTGAAAGGTCTCGAGGGCAAGACTTANGAGGAGCGGCTGAGGTCACTTGGTTTGTTCAGCTTGGAGAAGAGAAGGCTGAGGGGTGACCTCATCGCAGTCTACNGCTTCCTCAAGGGGGGCAGCGGAGGGGGAGGTGCTGATCTCCTCTCTCTGGTGACCAGCGATAGGACACGAGGAAATGGAATGAAGCTGCGTCAGGGGAAGTTCAGATTGGACATTAGGAAAAGGTTCTTCACTGAGAGGGTGGTCGGTCACTGGAACAGGCTCCCCAGGGAAGTGGTCACGGCACCAAGCCTGTCAGAGTTCAAGGAGCGTCTGGACGATGCTCTTAGTCATATGGTTTAGTTTTAGGTAGTCCAGGGAGTTGGACTCGATGATCCTTATGGGTCCCTTCCAACTTGAGATATNNNNNNNNNNNNNNNNNNNNNNNNNNNNNNNNNNNNNNNNNNNNNNNNNNNNNNNNNNNNNNNNNNNNNNNNNNNNNNNNNNNNNNNNNNNNNNNNNNNNNNNNNNNNNNNNNNNNNNNNNNNNNNNNNNNNNNNNNNNNNN
CR1_X2_3end_CR1_Gallus                       NNNNNNNNNNNNNNNNNNNNNNNNNNNNNNNNNNNNNNNNNNNNNNNNNNNNNNNNNNNNNNNNNNNNNNNNNNNNNNNNNNNNNNNNNNNNNNNNNNNNNNNNNNNNNNNNNNNNNNNNNNNNNNNNNNNNNNNNNNNNNNNNNNNNNNNNNNNNNNNNNNNNNNNNNNNNNNNNNNNNNNNNNNNNNNNNNNNNNNNNNNNNNNNNNNNNNNNNNNNNNNNNNNNNNNNNNNNNNNNNNNNNNNNNNNNNNNNNNNNNNNNNNNNNNNNNNNNNNNNNNNNNNNNNNNNNNNNNNNNNNNNNNNNNNNNNNNNNNNNNNNNNNNNNNNNNNNNNNNNNNNNNNNNNNNNNNNNNNNNNNNNNNNNNNNNNNNNNNNNNNNNNNNNNNNNNNNNNNNNNNNNNNNNNNNNNNNNNNNNNNNNNNNNNNNNNNNNNNNNNNNNNNNNNNNNNNNNNNNNNNNNNNNNNNNNNNNNNNNNNNNNNNNNNNNNNNNNNNNNNNNNNNNNNNNNNNNNNNNNNNNNNNNNNNNNNNNNNNNNNNNNNNNNNNNNNNNNNNNNNNNNNNNNNNNNNNNNNNNNNNNNNNNNNNNNNNNNNNNNNNNNNNNNNNNNNNNNNNNNNNNNNNNNNNNNNNNNNNNNNNNNNNNNNNNNNNNNNNNNNNNNNNNNNNNNNNNNNNNNNNNNNNNNNNNNNNNNNNNNNNNNNNNNNNNNNNNNNNNNNNNNNNNNNNNNNNNNNNNNNNNNNNNNNNNNNNNNNNNNNNNNNNNNNNNNNNNNNNNNNNNNNNNNNNNNNNNNNNNNNNNNNNNNNNNNNNNNNNNNNNNNNNNNNNNNNNNNNNNNNNNNNNNNNNNNNNNNNNNNNNNNNNNNNNNNNNNNNNNNNNNNNNNNNNNNNNNNNNNNNNNNNNNNNNNNNNNNNNNNNNNNNNNNNNNNNNNNNNNNNNNNNNNNNNNNNNNNNNNNNNNNNNNNNNNNNNNNNNNNNNNNNNNNNNNNNNNNNNNNNNNNNNNNNNNNNNNNNNNNNNNNNNNNNNNNNNNNNNNNNNNNNNNNNNNNNNNNNNNNNNNNNNNNNNNNNNNNNNNNNNNNNNNNNNNNNNNNNNNNNNNNNNNNNNNNNNNNNNNNNNNNNNNNNNNNNNNNNNNNNNNNNNNNNNNNNNNNNNNNNNNNNNNNNNNNNNNNNNNNNNNNNNNNNNNNNNNNNNNNNNNNNNNNNNNNNNNNNNNNNNNNNNNNNNNNNNNNNNNNNNNNNNNNNNNNNNNNNNNNNNNNNNNNNNNNNNNNNNNNNNNNNNNNNNNNNNNNNNNNNNNNNNNNNNNNNNNNNNNNNNNNNNNNNNNNNNNNNNNNNNNNNNNNNNNNNNNNNNNNNNNNNNNNNNNNNNNNNNNNNNNNNNNNNNNNNNNNNNNNNNNNNNNNNNNNNNNNNNNNNNNNNNNNNNNNNNNNNNNNNNNNNNNNNNNNNNNNNNNNNNNNNNNNNNNNNNNNNNNNNNNNNNNNNNNNNNNNNNNNNNNNNNNNNNNNNNNNNNNNNNNNNNNNNNNNNNNNNNNNNNNNNNNNNNNNNNNNNNNNNNNNNNNNNNNNNNNNNNNNNNNNNNNNNNNNNNNNNNNNNNNNNNNNNNNNNNNNNNNNNNNNNNNNNNNNNNNNNNNNNNNNNNNNNNNNNNNNNNNNNNNNNNNNNNNNNNNNNNNNNNNNNNNNNNNNNNNNNNNNNNNNNNNNNNNNNNNNNNNNNNNNNNNNNNNNNNNNNNNNNNNTCTGGACAAAATGTCCAGCATACAGCTAGACAAAAACATAACGCGATGGGTGAGCAATTGGCTGACGGGTCAGGCTCAAAGGGTTATAGTAAATGGGGTTACATCAGGCTGGCGGCCAGTCACTAGTGGGGTTCCCCAGGGCTCCATTTTAGGGCCAGTTCTCTTTAATGTNTTTCATAATGACTTGGATGCAGGACTTGAAGGTATNCTAAGTAAGTTTGCNGACGACACTAAATTGGGAGGAGCTGTTGACTCCCTCGAGGGTAGAGAGGCCTTGCAGAGAGATCTTGACAAATTAGAGGGCTGGGCAATCACCAACCGCATGAAGTTTAACAAGAGCAAGTGCCGGATTCTGCACCTGGGNNAGGGGCAACCCTGGTATACGTACAGACTGGGGGATGAGAGGCTGGAGAGCAGCCCCGCGGAAAGGGATCTGGGGGTTCTGGTTGACAGCAAGTTGAACATGAGTCAGCAGTGTGCCCTGGCAGCCAGAAGGGCCAACCGTACCCTGGGGTGCATCAGGCCCAGCACTGCCAGCCGGGCGAGGGAAGGGATTGTCCCGCTCTGCTCTGCGCTGGTGCGGCCTCACCTCGAGCACTGTGTGCAGTTTTGGGCGCCACAATATAAGAAGGACATAAAACTATTAGAGAGCGTCCAAAGGAGGGCTACGAAGATGGTGAAGGGTCTAGAGGGCAAGACGTATGAGGAGCGGCTGAGGTCCCTTGGTTTGTTCAGCCCAGAGCAGAGGAGNCTGAGGGGAGGCCTCATGGCGGNNCTGCAGCTCCTNCANNCAGGGAGCGGAGGGGCAGNCGCTGAGCTCTGCTCTCTGNTGACNAGCGACAGGACCCGAGGGAACGGCATGGAGCTGCGTCAGGGGAGGGTCAGGNTGGGGGTTAGGAAAAGGTTCTTCACCNAGAGGGTGGTGGGCNNATGGAACAGGCTCCCCAGGGCAGTGGTCACGGCCCCGANGCTGCCGGAGTTCAAGAAGCATTTGGACAACGCTCTCAGACATAGGGTTTGAATTTTGGGTGGTCCAGGAGTTGGACTCGATGATCCTTGTGGGTCCCTTCCAACTCGGGATATNNNNNNNNNNNNNNNNNNNNNNNNNNNNNNNNNNNNNNNNNNNNNNNNNNNNNNNNNNNNNNNNNNNNNNNNNNNNNNNNNNNNNNNNNNNNNNNNNNNNNNNNNNNNNNNNNNNNNNNNNNNNNNNNNNNNNNNNNNNNNN
CR1_X1_3end_CR1_Gallus                       NNNNNNNNNNNNNNNNNNNNNNNNNNNNNNNNNNNNNNNNNNNNNNNNNNNNNNNNNNNNNNNNNNNNNNNNNNNNNNNNNNNNNNNNNNNNNNNNNNNNNNNNNNNNNNNNNNNNNNNNNNNNNNNNNNNNNNNNNNNNNNNNNNNNNNNNNNNNNNNNNNNNNNNNNNNNNNNNNNNNNNNNNNNNNNNNNNNNNNNNNNNNNNNNNNNNNNNNNNNNNNNNNNNNNNNNNNNNNNNNNNNNNNNNNNNNNNNNNNNNNNNNNNNNNNNNNNNNNNNNNNNNNNNNNNNNNNNNNNNNNNNNNNNNNNNNNNNNNNNNNNNNNNNNNNNNNNNNNNNNNNNNNNNNNNNNNNNNNNNNNNNNNNNNNNNNNNNNNNNNNNNNNNNNNNNNNNNNNNNNNNNNNNNNNNNNNNNNNNNNNNNNNNNNNNNNNNNNNNNNNNNNNNNNNNNNNNNNNNNNNNNNNNNNNNNNNNNNNNNNNNNNNNNNNNNNNNNNNNNNNNNNNNNNNNNNNNNNNNNNNNNNNNNNNNNNNNNNNNNNNNNNNNNNNNNNNNNNNNNNNNNNNNNNNNNNNNNNNNNNNNNNNNNNNNNNNNNNNNNNNNNNNNNNNNNNNNNNNNNNNNNNNNNNNNNNNNNNNNNNNNNNNNNNNNNNNNNNNNNNNNNNNNNNNNNNNNNNNNNNNNNNNNNNNNNNNNNNNNNNNNNNNNNNNNNNNNNNNNNNNNNNNNNNNNNNNNNNNNNNNNNNNNNNNNNNNNNNNNNNNNNNNNNNNNNNNNNNNNNNNNNNNNNNNNNNNNNNNNNNNNNNNNNNNNNNNNNNNNNNNNNNNNNNNNNNNNNNNNNNNNNNNNNNNNNNNNNNNNNNNNNNNNNNNNNNNNNNNNNNNNNNNNNNNNNNNNNNNNNNNNNNNNNNNNNNNNNNNNNNNNNNNNNNNNNNNNNNNNNNNNNNNNNNNNNNNNNNNNNNNNNNNNNNNNNNNNNNNNNNNNNNNNNNNNNNNNNNNNNNNNNNNNNNNNNNNNNNNNNNNNNNNNNNNNNNNNNNNNNNNNNNNNNNNNNNNNNNNNNNNNNNNNNNNNNNNNNNNNNNNNNNNNNNNNNNNNNNNNNNNNNNNNNNNNNNNNNNNNNNNNNNNNNNNNNNNNNNNNNNNNNNNNNNNNNNNNNNNNNNNNNNNNNNNNNNNNNNNNNNNNNNNNNNNNNNNNNNNNNNNNNNNNNNNNNNNNNNNNNNNNNNNNNNNNNNNNNNNNNNNNNNNNNNNNNNNNNNNNNNNNNNNNNNNNNNNNNNNNNNNNNNNNNNNNNNNNNNNNNNNNNNNNNNNNNNNNNNNNNNNNNNNNNNNNNNNNNNNNNNNNNNNNNNNNNNNNNNNNNNNNNNNNNNNNNNNNNNNNNNNNNNNNNNNNNNNNNNNNNNNNNNNNNNNNNNNNNNNNNNNNNNNNNNNNNNNNNNNNNNNNNNNNNNNNNNNNNNNNNNNNNNNNNNNNNNNNNNNNNNNNNNNNNNNNNNNNNNNNNNNNNNNNNNNNNNNNNNNNNNNNNNNNNNNNNNNNNNNNNNNNNNNNNNNNNNNNNNNNNNNNNNNNNNNNNNNNNNNNNNNNNNNNNNNNNNNNNNNNNNNNNNNNNNNNNNNNNNNNNNNNNNNNNNNNNNNNNNNNNNNNNNNNNNNNNNNNNNNNNNNNNNNNNNNNNNNNNNNNNNNNNNNNNNNNNNNNNNNNNNNNNNNNNNNNNNNNNNNNNNNNNNNNNNNNNNNNNNNNNNNNTCTGGACAAAATGTCCAGCATACGGCTAAACAAAAACATAATGCGATGGGTGAACAATTGGCTGACGGGTCGGGCTCAAAGAGTTATAGTAAATGGGGTTACATCAGGCTGGTGGCCAGTCACTAGTGGGGTTCTGCAGGGCTCCATTTTAGGGCCAGTTCTCTTCAGTGTNTTTCATAATGACTTGGATGCAGGNACTGAAGGTATACTAAGTAAGTTTGTGGATGACACTAAATTGGGAGGAGCTGTTGACTCCCTCGAGGGTAGAGAGGCCTTGCAGAGAGATCTTGACAAATTAGAGGGCTGGGCAATCACCAACCGCATGAAGTTTAACAAGAGCAAGTGCCGGATTCTGCACCTGGGATGGGGCAGCCCTGGATATATGTACAGACTGGGGGACGAGAGGCTGGAGAGCAGCCCCGCGGAAAGGGATCTGGGGGTTCTGGTTGACGGCAAGTTGAATNTGAGCCAGCAGTGTGCCCTGGCAGCCCAAAGGGCCAACCGTACCCTGGGGTGCACCAGGCCCAGCACTGCCACCGGGCGAGGGGAGGNGGTTGTCCCGCTCTGCTCTGCGCTNGTGCGGCCTCACCTCCAGCACTGGGTGCAGGTTTGGGTGCCACAATATAAGAAGGACATAAAACTATTAGAGAGCGTCCAAAGGAGGGCTACAAAGATGGTGAAGGGTCTGGAGGGCAAGGTGTGTGAGGAGCGGCTGAGGTCCCTGGGTTTGCTCAGCCCAGAGCAGAGGAGNCTGAGGGGAGGCCTCATGGCGGNNCTGCAGCTCCTNCANNCAGGGAGCGGAGGGGCAGNCGCTGAGCTCTGCTCTCTGNNNNNNNNTGACAGCACGCGAGGGAACGGCATGGAGCTGTGTCAGGGGAGGGGCAGCTGGGGGTTAGGGAAGGGNNTCTGCACCNAGAGGGCGGTGGGCNNATGGAACAGGCTGCCCAGGGCAGTGGGCACGGCCCCGANGCTGCCGGAGTTCAAGGAGCGTTTGGACAGCGCTCTCAGACATAGGGTTTGAATTTTGGGTGGTCCAGGAGTTGGACTCGGTGATCCTTGTGGGTCCCTTCCAACTCGGGATATNNNNNNNNNNNNNNNNNNNNNNNNNNNNNNNNNNNNNNNNNNNNNNNNNNNNNNNNNNNNNNNNNNNNNNNNNNNNNNNNNNNNNNNNNNNNNNNNNNNNNNNNNNNNNNNNNNNNNNNNNNNNNNNNNNNNNNNNNNNNNN
CR1_H_CR1_Gallus                             NNNNNNNNNNNNNNNNNNNNNNNNNNNNNNNNNNNNNNNNNNNNNNNNNNNNNNNNNNNNNNNNNNNNNNNNNNNNNNNNNNNNNNNNNNNNNNNNNNNNNNNNNNNNNNNNNNNNNNNNNNNNNNNNNNNNNNNNNNNNNNNNNNNNNNNNNNNNNNNNNNNNNNNNNNNNNNNNNNNNNNNNNNNNNNNNNNNNNNNNNNNNNNNNNNNNNNNNNNNNNNNNNNNNNNNNNNNNNNNNNNNNNNNNNNNNNNNNNNNNNNNNNNNNNNNNNNNNNNNNNNNNNNNNNNNNNNNNNNNNNNNNNNNNNNNNNNNNNNNNNNNNNNNNNNNNNNNNNNNNNNNNNNNNNNNNNNNNNNNNNNNNNNNNNNNNNNNNNNNNNNNNNNNNNNNNNNNNNNNNNNNNNNNNNNNNNNNNNNNNNNNNNNNNNNNNNNNNNNNNNNNNNNNNNNNNNNNNNNNNNNNNNNNNNNNNNNNNNNNNNNNNNNNNNNNNNNNNNNNNNNNNNNNNNNNNNNNNNNNNNNNNNNNNNNNNNNNNNNNNNNNNNNNNNNNNNNNNNNNNNNNNNNNNNNNNNNNNNNNNNNNNNNNNNNNNNNNNNNNNNNNNNNNNNNNNNNNNNNNNNNNNNNNNNNNNNNNNNNNNNNNNNNNNNNNNNNNNNNNNNNNNNNNNNNNNNNNNNNNNNNNNNNNNNNNNNNNNNNNNNNNNNNNNNNNNNNNNNNNNNNNNNNNNNNNNNNNNNNNNNNNNNNNNNNNNNNNNNNNNNNNNNNNNNNNNNNNNNNNNNNNNNNNNNNNNNNNNNNNNNNNNNNNNNNNNNNNNNNNNNNNNNNNNNNNNNNNNNNNNNNNNNNNNNNNNNNNNNNAGGAGGCCGGACTGGCTGAACAGAGACCTTTGGCTGGAACTCAAGAACAAAAGGAAAGTTTATGGTCTCTGGAAGAGTGGGCAAGCTACTTATGATGATTACAGGTACGTAGTGAAGCTGTGCAGGGAGAAAATTAGAAAAGCCAAAGCCCAGCTAGAACTGAACTTGGCCACTAAGGTAAAGGACAACAATAAATATTTCTATAAATACATCAACAGCAAGAGGAGGGCTAGGGAGAATCTCCATCCCTTGTTGGATGCCGAGGGCAACTTGGTGACCAAGGATCAGGATAAGGCTGAGGTACTTAATGCCTTCTTTGCCTCAGTCTTTAATAGTAAGACTTGTTACTCCCTGGGAACACAGCCCCCTGCGCTGGTAGATAGGGATGGGGAACAGAATAGGCCCTGCATGATCCACGAGATGGTTTTGGACCTGCTCCTGGATGCTCACAAGTCCNNNGGGCCGGATGGATTGCACCCTAGAGTGCTGAGGGAGTTGGCGGATGTGGTTGCCAAGCCACTCTCCATCATCCTTCGGCAGTCCTGGCTAACCGGGGATGTCCCGGCGGACTGGAGACTGGCAAATGTGACGCCCATCTTCAAAAAGGGCCGGAAAGATGATCCTGGTAGCTACAGACCTATCAGTCTCACCTCGGTGCCGGGGAAGGTTATGGAACGGATAATCTCGGGAGCCATCATGGACCAGTTAAAGGTCAACCAGGGGATCAGGCCCAGTCAGCATGGGTTTACGAATGGTAGATCCTGTCTGACAAACCTGATTTCATTCTATGACAAGGTGACCCGCTTAGTGGATGAAGGTAAGGCTGTCGATGTGGTCTACCTGGACTTCAGTAAAGCCTTTGACACTGTCCCCCACAACATTCTCGTGGAGAAGCTGGCTGCCCACGGTTTGGATGGGCGTACGCTCCGCTGGGTGAAACACTGGCTGGATGGCCGGGCCCAAAGAGTTGTGGTCAATGGAGTTAAATCCAGTTGGCGGCCGGTCACGAGCGGTGTCCCCCAGGGCTCGGTACTGGGGCCGCTTCTATTTAACATCTTTATTAACGATCTTGATGAGGGGATTGAGTGCACCCTCAGTAAGTTTGCAGACGACACCAAGTTGGGAGGGAGTGTTGATCTGCCTGAGGGGAGAAGGGCACTACAGAGGGACCTGGATAGACTGGATCGATGGGCCAAGGNTAACTGTATGAGTTTCAATAGGGCCAAGTGTCGGGTCCTGCATTTTGGTCACAACAACCCCAGGCAACCCTACAGGCTTGGGGAGGAGTGGCTGGAAAGCTGCCTGATGGAAAGGGACCTTGGTGTACTGATGGACAGTCGGCTGAATATGAGCCAGCAGTGTGCCCAGGTGGCCAAGAAGGCCAATGGCATCCTGGCTTGTATCAGGAATGGTGTGGTGAGCAGGACTAGGGAAGTCATCCTGCCCCTGTACTCGGCACTGGTGAGGCCTCACCTCGAGTACTGTGTTCAGTTTTGGGCACCTCAGTACAGAAAGGACATTGAGGTGCTGGAGCAGGTCCAAAGAAGGGCAACAAGGCTTGTGAAGGGCTTGGAGAATATGCCCTACGAGGAGAGACTGAAGGAACTGGGGCTGTTTAGTCTGGGGAAAAGGAGGCTGAGGGGAGACCTTATTGCTCTCTTCCAATATCTGAAAGGTGCTTACAGCGAGAGCGGGGTTGGTCTCTTCTCACTGGTGACAGGTGACAGGACGAGGGGAAATGGCCTCAAGTTGCGCCAGGGTAAGTTTAGGTTGGATATCAGGAANAACTTCTTTACAGAAAGGGTTGTTAAGCACTGGAATAGGCTCCCCAGGGAGGTGGTTGAGTCACCATCCCTGGATGTGTTTAAAAACCGTTTGGATGTGGTGCTCAGGGACATGATTTAGCGGAGGGTTGTTGTCGTGGTTGGACTCGATGATCTTTAANGGTCTTTTCCAACCTGAGCGATNNNNNNNNNNNNNNNNNNNNNNNNNNNNNNNNNNNNNNNNNNNNNNNNNNNNNNNNNNNNNNNNNNNNNNNNNNNNNNNNNNNNNNNNNNNNNNNNNNNNNNNNNNNNNNNNNNNNNNNNNNNNNNNNNNNNNNNNNNNNNN
CR1_H2_CR1_Gallus                            NNNNNNNNNNNNNNNNNNNNNNNNNNNNNNNNNNNNNNNNNNNNNNNNNNNNNNNNNNNNNNNNNNNNNNNNNNNNNNNNNNNNNNNNNNNNNNNNNNNNNNNNNNNNNNNNNNNNNNNNNNNNNNNNNNNNNNNNNNNNNNNNNNNNNNNNNNNNNNNNNNNNNNNNNNNNNNNNNNNNNNNNNNNNNNNNNNNNNNNNNNNNNNNNNNNNNNNNNNNNNNNNNNNNNNNNNNNNNNNNNNNNNNNNNNNNNNNNNNNNNNNNNNNNNNNNNNNNNNNNNNNNNNNNNNNNNNNNNNNNNNNNNNNNNNNNNNNNNNNNNNNNNNNNNNNNNNNNNNNNNNNNNNNNNNNNNNNNNNNNNNNNNNNNNNNNNNNNNNNNNNNNNNNNNNNNNNNNNNNNNNNNNNNNNNNNNNNNNNNNNNNNNNNNNNNNNNNNNNNNNNNNNNNNNNNNNNNNNNNNNNNNNNNNNNNNNNNNNNNNNNNNNNNNNNNNNNNNNNNNNNNNNNNNNNNNNNNNNNNNNNNNNNNNNNNNNNNNNNNNNNNNNNNNNNNNNNNNNNNNNNNNNNNNNNNNNNNNNNNNNNNNNNNNNNNNNNNNNNNNNNNNNNNNNNNNNNNNNNNNNNNNNNNNNNNNNNNNNNNNNNNNNNNNNNNNNNNNNNNNNNNNNNNNNNNNNNNNNNNNNNNNNNNNNNNNNNNNNNNNNNNNNNNNNNNNNNNNNNNNNNNNNNNNNNNNNNNNNNNNNNNNNNNNNNNNNNNNNNNNNNNNNNNNNNNNNNNNNNNNNNNNNNNNNNNNNNNNNNNNNNNNNNNNNNNNNNNNNNNNNNNNNNNNNNNNNNNNNNNNNNNNNNNNNNNNNNNNNNNNNNNNNNNNNNNNNNNNNNNNNNNNNNNNNNNNNNNNNNNNNNNNNNNNNNNNNNNNNNNNNNNNNNNNNNNNNNNNNNNNNNNNNNNNNNNNNNNNNNNNNNNNNNNNNNNNNNNNNNNNNNNNNNNNNNNNNNNNNNNNNNNNNNNNNNNNNNNNNNNNNNNNNNNNNNNNNNNNNNNNNNNNNNNNNNNNNNNNNNNNNNNNNNNNNNNNNNNNNNNNNNNNNNNNNNNNNNNNNNNNNNNNNNNNNNNNNNNNNNNNNNNNNNNNNNNNNNNNNNNNNNNNNNNNNNNNNNNNNNNNNNNNNNNNNNNNNNNNNNNNNNNNNNNNNNNNNNNNNNNNNNNNNNNNNNNNNNNNNNNNNNNNNNNNNNNNNNNNNNNNNNNNNNNNNNNNNNNNNNNNNNNNNNNNNNNNNNNNNNNNNNNNNNNNNNNNNNNNNNNNNNNNNNNNNNNNNNNNNNNNNNNNNNNNNNNNNNNNNNNNNNNNNNNNNNNNNNNNNNNNNNNNNNNNNNNNNNNNNNNNNNNNNNNNNNNNNNNNNNNNNNNNNNNNNNNNNNNNNNNNNNNNNNNNNNNNNNNNNNNNNNNNNNNNNNNNNNNNNNNNNNNNNNNNNNNNNNNNNNNNNNNNNNNNNNNNNNNNNNNNNNNNNNNNNNNNNNNNNNNNNNNNNNNNNNNNNNNNNNNNNNNNNNNNNNNNNNNNNNNNNNNNNNNNNNNNNNNNNNNNNNNNNNNNNNNNNNNNNNNNNNNNNNNNNNNNNNNNNNNNNNNNNNNNNNNNNNNNNTTCATTCTATGACAAGGTGACCCGCTTAGTGGATGAGGGTCAGGCTGTCGATGTGGTCTACCTGGACTTCAGTAAGGCCTTTGACACTGTCCCCCATAACATTCTCGTGGAGAAGCTGGCTGCCCATGGTCTGGATGGGTGTACGCTCCGCTGGGTGAAGCACTGGCTGGATGGCCGGGCCCAAAGAGTCGTGGTCAATGGAGTTGAATCCAGTTGGCGGCCGGTCACGAGCGGTGTCCCCCAAGGCTCAGTGCTGGGGCCGCTTCTGTTTAACATCTTCATTGATGATCTTGATGAGGGGATTGAGTGCACCCTCAGTAAGTTTGCAGACGACACCAAGCTGGGAGGGAGTGTTGATCTGCCAGAGGGGAGAAGGGCACTACAGAGGGACCTGGATAGACTGGATCGATGGGCCAAGGTTAACGGCATGAGTTTCAATAGGGCCAAGTGTCGGGTCCTGCATTTTGGTCACAACAACCCCAGGCAACCCTACAGGCTTGGGGAGGTGTGGCTGGAAAGCTGCCTGATGGAAAGGGACCTTGGTGTACTGTTGGACAGTCGGCTGAATATGAGCCAGCAGTGTGCCCAGGTGGCCAAGAAGGCCAATGGCATCCTGGCTTGTATCAGGAATGGTGTGGTGAGCAGGACTAGGGAAGTCATCCTGCCCCTGTACTCGGCATTGGTGAGGCCTCACCTCGAGTACTGTGTTCAGTTTTGGGCACCTCAGTACAAGAAGGACATGGAGGTACTGGAGCAGGTCCAGAGAAGGGCAACGAGGCTAGTGAAGGGCTTGGAAAATCAGCCCTATGAGGAGAGGCTGAGGGAGCTGGGGCTGTTTAGTCTGGGGAAGAGGAGGCTGAGGGGAGACCTTATTACTCTCTTCCAGTACCTGAAAGGTGTTTACAGTGAGAGCGGGGTAGGTCTCTTCTCACTGGTGACAGGTGACAAGACGAGGGGAAATGGCCTCAAGTTGCGCCAAGGTAAGTTTAGGTTGGACGTTAGGAAACACTTCTTTACAGAAAGGGTGGTTAAGCACTGGAATAGGCTCCCCAGGGAGGTGGTTGAGTCACCGTCCCTGGATGTGTTTAAGAGCCGTTTGGATGTGGTGCTCAGAGATATGATTTAGCGGAGGGTTGTTGCTGCGGTTGGACTTGATGATCTTTGANGGTCCTTTCCAACCTGAGTAATNNNNNNNNNNNNNNNNNNNNNNNNNNNNNNNNNNNNNNNNNNNNNNNNNNNNNNNNNNNNNNNNNNNNNNNNNNNNNNNNNNNNNNNNNNNNNNNNNNNNNNNNNNNNNNNNNNNNNNNNNNNNNNNNNNNNNNNNNNNNNN
CR1_J1_Pass_CR1_Passeriformes                NNNNNNNNNNNNNNNNNNNNNNNNNNNNNNNNNNNNNNNNNNNNNNNNNNNNNNNNNNNNNNNNNNNNNNNNNNNNNNNNNNNNNNNNNNNNNNNNNNNNNNNNNNNNNNNNNNNNNNNNNNNNNNNNNNNNNNNNNNNNNNNNNNNNNNNNNNNNNNNNNNNNNNNNNNNNNNNNNNNNNNNNNNNNNNNNNNNNNNNNNNNNNNNNNNNNNNNNNNNNNNNNNNNNNNNNNNNNNNNNNNNNNNNNNNNNNNNNNNNNNNNNNNNNNNNNNNNNNNNNNNNNNNNNNNNNNNNNNNNNNNNNNNNNNNNNNNNNNNNNNNNNNNNNNNNNNNNNNNNNNNNNNNNNNNNNNNNNNNNNNNNNNNNNNNNNNNNNNNNNNNNNNNNNNNNNNNNNNNNNNNNNNNNNNNNNNNNNNNNNNNNNNNNNNNNNNNNNNNNNNNNNNNNNNNNNNNNNNNNNNNNNNNNNNNNNNNNNNNNNNNNNNNNNNNNNNNNNNNNNNNNNNNNNNNNNNNNNNNNNNNNNNNNNNNNNNNNNNNNNNNNNNNNNNNNNNNNNNNNNNNNNNNNNNNNNNNNNNNNNNNNNNNNNNNNNNNNNNNNNNNNNNNNNNNNNNNNNNNNNNNNNNNNNNNNNNNNNNNNNNNNNNNNNNNNNNNNNNNNNNNNNNNNNNNNNNNNNNNNNNNNNNNNNNNNNNNNNNNNNNNNNNNNNNNNNNNNNNNNNNNNNNNNNNNNNNNNNNNNNNNNNNNNNNNNNNNNNNNNNNNNNNNNNNNNNNNNNNNNNNNNNNNNNNNNNNNNNNNNNNNNNNNNNNNNNNNNNNNNNNNNNNNNNNNNNNNNNNNNNNNNNNNNNNNNNNNNNNNAGAAGACCGGCCTGGCTGAACAGGGAGCTTTCGCTGGAACTCAGGGAAAAAAAGAGAGTTTATGACCTTTGGAAGAAGGGGCAGGCAACTCAGGAAGAGTACAAGGATGTCGTTAGGTCACGTAGAGAGAAAATTAGAAAGGCGAAAGCTCAGCTAGAACTCAATCTGGCCACTGCTGTGAAAGATAATAAAAAGTGTTTTTATAAATACATTAACAACAAAAGGAGGGCCAAGGAAAATCTCCATCCTTTATTGGATGCGGGGGGGAACNATGNTACCAAGGATGAGGAAAAGGCTGAGGTACTTAATGCCTTCTTTGCCTCAGTCTTTAACAGAAAGACCGGTTATCCTCAGGGCAACCAGCCCCCTGAGCTGGTAGACAGGGACGGGGAGCAGAACGGACCCCCTGCAATCCAGGAAGTAGTTAGTGACCTGCTGTTAGACACTCACAAGTCTNNNGGGCCGGATGGGATCCACCCGAGGGTACTGAGGGAGCTGGCGGAAGAGCTCGCCAAGCCACTCTCCATCATTTATCATCAGTCCTGGCTAACCGGGGAGGTCCCAGACGACTGGAGGTTGGCCAGTGTGACGCCCATCCACAAGAAGGGTCGGAAGGAGGATCCGGGGAACTACAGGCCTGTCAGCCTGACCTCGGTGCCGGGGAAGGTTATGGAACAGATCATCTTGAGTGCGATCACACGGCACGTACAGGACAACCAGGGGATCAGGCCCAGCCAGCATGGGTTTAGGAAAGGCAGGTCCTGCTTGACCAACCTGATCTCCTTTTATGACCAGGTGACCCGCCTAGTGGATGAGGGAAAGGCTGTGGATGTTGTCTACCTGGACTTCAGCAAAGCCTTCGACACTGTCTCCCACAGCATTCTCCTGGAGAAGCTGGCAGCCCACGGCTTGGACAGGTGCACTCTTCGCTGGGTTAAAAACTGGCTGGATGGCCGGGCCCAGAGAGTGGTGGTGAATGGNGCTACATCCAGCTGGCGGCCGGTCACTAGTGGTGTTCCCCAGGGCTCAGTATTGGGGCCAGTCCTGTTTAATATCTTTATCGATGATCTGGATGAGGGGATCGAGTGCACCCTCAGTAAGTTCGCGGACGACACCAAGTTGGGCGGGAGTGTTGATCTGCTGGAGGGCAGGAAGGCTCTGCAGAGGGATCTGGACAGGCTGGATCGATGGGCCGAGGCCAACGGTATGAGGTTCAACAAGGCCAAGTGCCGGGTCCTGCACTTGGGTCACAACAACCCCATGCAGCGCTACAGGCTGGGGGCAGAGTGGCTGGAAAGCTGCCCAGCGGAAAAGGACCTGGGGGTGCTGGTCGACAGCCGGCTGAACATGAGCCAGCAGTGTGCCCAGGTGGCCAAGAAGGCCAATGGCATCCTGGCCTGTATCAGCAATAGTGTGGCCAGCAGGACCAGGGCAGTGATTGTCCCCCTGTACTCGGCACTGGTGAGGCCACACCTCGAGTNCTGTGTCCAGTTCTGGGCCCCTCACTNCAAGAAGGACATTGAGGTGCTGGAGCGTGTCCAGAGAAGGGCAACGGAGCTGGTGAAGGGTCTGGAGCACAAGTCCTGTGAGGAGCGGCTGAGGGAGCTGGGGNTGTTTAGCCTGGAGAAAAGGAGGCTCAGGGGAGACCTTATCGCTCTCTACAACTGCCTGAAAGGAGGNTGTAGCCAGGTGGGGGTCGGCCTCTTCTCCCAGGCAACCAGCGACAGGACGAGAGGACATGGCCTCAAGCTGCGCCAGGGGAGGTTCAGGTTGGACATCAGGAAGAATTTCTTCACGGAAAGGGTGGTTAAGCATTGGAACGGGCTGCCCAGGGAGGTGGTGGAGTCACCATCCCTGGAGGTGTTCAAGAAACGACTGGACGTGGCACTTAGTGCTATGGTCTAGTTGACAGGTGGTTCAAAGGTTGGACTCGATGATCTCGGANGGTCTTTTCCAACCTNAATGATNNNNNNNNNNNNNNNNNNNNNNNNNNNNNNNNNNNNNNNNNNNNNNNNNNNNNNNNNNNNNNNNNNNNNNNNNNNNNNNNNNNNNNNNNNNNNNNNNNNNNNNNNNNNNNNNNNNNNNNNNNNNNNNNNNNNNNNNNNNNNN
CR1_J3_Pass_CR1_Passeriformes                NNNNNNNNNNNNNNNNNNNNNNNNNNNNNNNNNNNNNNNNNNNNNNNNNNNNNNNNNNNNNNNNNNNNNNNNNNNNNNNNNNNNNNNNNNNNNNNNNNNNNNNNNNNNNNNNNNNNNNNNNNNNNNNNNNNNNNNNNNNNNNNNNNNNNNNNNNNNNNNNNNNNNNNNNNNNNNNNNNNNNNNNNNNNNNNNNNNNNNNNNNNNNNNNNNNNNNNNNNNNNNNNNNNNNNNNNNNNNNNNNNNNNNNNNNNNNNNNNNNNNNNNNNNNNNNNNNNNNNNNNNNNNNNNNNNNNNNNNNNNNNNNNNNNNNNNNNNNNNNNNNNNNNNNNNNNNNNNNNNNNNNNNNNNNNNNNNNNNNNNNNNNNNNNNNNNNNNNNNNNNNNNNNNNNNNNNNNNNNNNNNNNNNNNNNNNNNNNNNNNNNNNNNNNNNNNNNNNNNNNNNNNNNNNNNNNNNNNNNNNNNNNNNNNNNNNNNNNNNNNNNNNNNNNNNNNNNNNNNNNNNNNNNNNNNNNNNNNNNNNNNNNNNNNNNNNNNNNNNNNNNNNNNNNNNNNNNNNNNNNNNNNNNNNNNNNNNNNNNNNNNNNNNNNNNNNNNNNNNNNNNNNNNNNNNNNNNNNNNNNNNNNNNNNNNNNNNNNNNNNNNNNNNNNNNNNNNNNNNNNNNNNNNNNNNNNNNNNNNNNNNNNNNNNNNNNNNNNNNNNNNNNNNNNNNNNNNNNNNNNNNNNNNNNNNNNNNNNNNNNNNNNNNNNNNNNNNNNNNNNNNNNNNNNNNNNNNNNNNNNNNNNNNNNNNNNNNNNNNNNNNNNNNNNNNNNNNNNNNNNNNNNNNNNNNNNNNNNNNNNNNNNNNNNNNNNNNNNNNAGACGACCGGCCTGGNTGAGCAGGGAGCTTTCGCAGGAACTNAGGGAAAAAAAGAGGGTGTATCACCTTTGGAAAGAGGGGCAGGCAACTCAGGAAGTGTTTAAGGATGTCGTTAGGTCATGCAGAAAGAAAATTAGAGAGGCGAAAGCTCAGTTAGAACTTAATCTGGCCACTTCTGTAAAGGATAATAAAAAGTGTTTTTATAAATACATTAATAGCAAAAGGAGGGGCAAGGAAAACCTCCATTCTTTATTGGACGCGGGGGGGAATNTAGNTACCAAAGATGAGGAAAAGGCNGAGGTACTTAACACCTTCTTTGCCTCAGTTTTCAACAGTAAGACAGGTCGTCCTCAGGACAACTGGCCTCCTGAGCTGGTAGACGGGGACGGGGAGCAGAATAGCCCCCNTGTAATCCAGGAAGCAGTTAGTGACCTGCTGTTAGATGCTCACAAGTCTNNNGGACCAGATGGGATCCATCCTAGGGTGATGAGGGAGCTGGCGGAAGAGCTCGCCAAGCCGCTCTCCATCATTTATCATCAGTCCTGGCTCACCGGGGAGGTCCCAGATGACTGGAAGCTGGCCAGTGTGACGCCCATCCACAAGAAGGGCCGGAAGGAGGATCCGGGAAACTACAGGCCTGTCAGCCTGACCTCGGTGCCCGGCAAGGTTATGGAACAGATCATCTTGAGTGCGATCACACGGCACCTACAGGACGGCCGGGGGATCAGACCCAGCCAGCATGGGTTTAGGAGGGGCAGGTCCTGCCTGACCAACCTGATCTCCTTTTATGACCAGGTGACCCGCCTGGTGGATGNGGGAAAGGCTGTGGATGTTGTCTACCTGGACTTCAGCAAAGCCTTTGACACCGTCTCCCACAGCACACTCCTGGAAAAGCTGGCAGCCCACGGCTTGGACAGGAGCACTCTTTGCTGGGTTAAGAACTGGCTGGATGGCCGGGCCCAGAGAGTGGTGGTGAATGGTGCCGCATCCAGCTGGCGGCCGGTCACCAGTGGTGTCCCCCAGGGATCAGTGTTGGGCCCAGTCCTGTTTAATATCTTTATTGATGATCTGGATGAGGGGATTGAGTCTACCATTAGCAAATTTGCAGATGACACCAAGCTGGGGCGAGTNGTCGATCTGCTGGAGGGTAGGAGGGCTCTGCAGAGGGACCTGGACAGGCTGGATGANTGGGCCGAGTCCAACGATATGAGGTTTAACAAGACCAAGTGCCGGGTCCTGCACTTTGGCCACAACAACCCCCTGCAGCGCTACAGGCTGGGGACAGAGTGGCTGGACAGCGGCCAGGCAGAAAGGGACCTGGGGGTGCTGGTCGACAGCNGGCTGAACATGAGCCAGCAGTGTGCCCAGGTGGCCAAGAAGGCCAATGGCATCCTGGCCTGTATCAGGAATAGTGTGGCCAGCAGGACCAGGGAAGTGATTCTTCCCCTGTACTCGGCACTGGTGAGGCCGCACCTCGAGTGCTGTGTCCAGTTCTGGGCCCCTCAGTTCAGGAAGGACGTTGAGGTGCTGGAGCGTGTCCAGAGAAGGGCAACGAGGCTGGTGAAGGGTCTGGAGCACAAGTCCTGTGAGGAGCGGCTGAGGGAGCTGGGGTTGTTTAGCCTGGAGAAAAGGAGGCTCAGGGGAGACCTTATCACTCTCTACAACTNCCTGAAAGGAGGNTGTAGCCAGGTGGGGGTCGGTCTCTTCTCCCAGGCAACCAGCGACAGGACGAGAGGACACAGTCTTAAGCTGCGCCAGGGGAGGTTTAGGTTGGACATTAGGAAGAANTTCTTCACAGAAAGGGTGATTGGGCATTGGAATGGGCTGCCCAGGGAGGTGGTGGAGTCACCGTCCCTGGAGGTGTTTAAGGAAAGACTGGACGTGGCACTCAGTGCCATGGTCTAGTTGACAAGGTGGTCATAGGTTGGACTCGATGATCTCAGANGGTCTTTTCCAACCTAGTTGATNNNNNNNNNNNNNNNNNNNNNNNNNNNNNNNNNNNNNNNNNNNNNNNNNNNNNNNNNNNNNNNNNNNNNNNNNNNNNNNNNNNNNNNNNNNNNNNNNNNNNNNNNNNNNNNNNNNNNNNNNNNNNNNNNNNNNNNNNNNNNN
CR1_K4_Tgu_CR1_Estrildidae                   NNNNNNNNNNNNNNNNNNNNNNNNNNNNNNNNNNNNNNNNNNNNNNNNNNNNNNNNNNNNNNNNNNNNNNNNNNNNNNNNNNNNNNNNNNNNNNNNNNNNNNNNNNNNNNNNNNNNNNNNNNNNNNNNNNNNNNNNNNNNNNNNNNNNNNNNNNNNNNNNNNNNNNNNNNNNNNNNNNNNNNNNNNNNNNNNNNNNNNNNNNNNNNNNNNNNNNNNNNNNNNNNNNNNNNNNNNNNNNNNNNNNNNNNNNNNNNNNNNNNNNNNNNNNNNNNNNNNNNNNNNNNNNNNNNNNNNNNNNNNNNNNNNNNNNNNNNNNNNNNNNNNNNNNNNNNNNNNNNNNNNNNNNNNNNNNNNNNNNNNNNNNNNNNNNNNNNNNNNNNNNNNNNNNNNNNNNNNNNNNNNNNNNNNNNNNNNNNNNNNNNNNNNNNNNNNNNNNNNNNNNNNNNNNNNNNNNNNNNNNNNNNNNNNNNNNNNNNNNNNNNNNNNNNNNNNNNNNNNNNNNNNNNNNNNNNNNNNNNNNNNNNNNNNNNNNNNNNNNNNNNNNNNNNNNNNNNNNNNNNNNNNNNNNNNNNNNNNNNNNNNNNNNNNNNNNNNNNNNNNNNNNNNNNNNNNNNNNNNNNNNNNNNNNNNNNNNNNNNNNNNNNNNNNNNNNNNNNNNNNNNNNNNNNNNNNNNNNNNNNNNNNNNNNNNNNNNNNNNNNNNNNNNNNNNNNNNNNNNNNNNNNNNNNNNNNNNNNNNNNNNNNNNNNNNNNNNNNNNNNNNNNNNNNNNNNNNNNNNNNNNNNNNNNNNNNNNNNNNNNNNNNNNNNNNNNNNNNNNNNNNNNNNNNNNNNNNNNNNNNNNNNNNNNNNNNNNNNNNAAACGTCCAGCCTGGATGGGCAACGAGGTTTTGAAGGAACTTAGGAATAAAAAGAGGATGTATCATCTTTGGAAGGAGGGTCAGGTCTCTCAGGAAGTATTTAAGGGGGTTGCTAGGGCATGTAGGAAAAAAATTAGGGAGGCCAAAGCTCAGTTCGAACTTAATTTGGCAACTTTTGTAAAGGATAATAAAAAATGTTTTTACAAATATATTAATGGCAAAAGGAAGGGTAAGACCAACCTTTGTTCTCTACTGGATGCGGGAGGGAACTTAGTAACTGCAGATGAGGAGAAGGCGGAAGTGCTTAACGCCTTCTTTGCCTCAGTCTTTAGTGGGAAGACGGCTTGTCCTCAGGACAACTGTCCTCCTGGGTTGGTAGATGGTGTCAGGGAGCAGAATGGTCCCCCCGTTATCCAGGAGGCAGTCAGAGAACTGCTGTTGGATGTTCATAAATCTNNNGGACCAGATGGGATCCATCCCAGGGTGATGAGGGAGCTGGCAGATGAGCTTGCGAAGCCGCTCTCCATCATTTACCAACAGTCCTGGCTCACTGGTGAGGTTCCAGATGACTGGAAGCTGGCCAATGTGACGCCCATTCACAAAAAGGGTGGGAAGGAGGATCCTGGTAATTATAGGCCAGTTAGCCTGACCTCAGTACCCGGTAAGGTNATGGAACAGTTTATACTGAGTGTCATCACGCAGCACTTACAGGATGGCCAGGGTATCAGACCCAGCCAGCATGGGTTTAGGAGGGGTAGGTCGTGTTTGACCAACCTGGTCTCCTTTTATGACCAGGTGACCCGCCTGGTGGATGCAGGAAAGGCTGTGGATGTTGTCTATTTGGACTTCAGCAAGGCCTTTGACACTGTCTCCCACAGCACACTCCTGGAAAAGCTGGCAGCCCACGGNCTGGACAGGAGCACTCTGTGCTGGGTTAGGAACTGGCTGGATGGCCGGGCCCAGAGAGTGGTGGTGAACGGTGCTGCATCCAGCTGGCGGCCAGTCACCAGTGGTGTCCCTCAGGGGTCTGTGCTGGGGCCAGTTCTGTTCAATATCTTTATTGATGACATGGATGAGGGGATTGAGTCTTTCATTAGTAAATTTGCAGACGACACTAAGCTGGGAGCGTGTGTCGATCTGTTGGAAGGTAGGAGGGCTCTGCAGAGAGACCTGGAACGGTTGGATGGATGGGCAGAGTCCAATAAGATGAAGTTTAATAAGTCCAAGTGCCGAGTCCTGCATTTTGGCCACAATAACCCCCTGCAGCGTTATAGGCTGGGGACGGTGTGGCTGGACAGTGCCCAGGCAGAAAGGGACCTGGGGGTGCTGGTCGACAGCCGGCTGAACATGAGCCAGCAGTGTGCCCTGGTGGCCAAGAAGGCCAANGGCATCCTGGCCTGTATCAGGAATGGTGTGGCCAGCAGGAGCAGGGAGGTCATTCTCCCCCTGTACTCGGCACTGGTGAGGCCACACCTTGAGTGCTGTGTCCAGTTCTGGGCCCCTCAGTTTGGGAAGGACGTTGAGACGCTTGAGCGCGTCCAGAGGAGGGCAACGAGGCTGGTGAGGGGCTTGGAACACAAACCCTGTGAGGAACGGCTGAGGGAGCTGGGGGTGTTTAGCCTGGAGAAAAGGAGACTCAGAGGTGACCTTATCACTCTCTACAACTCCCTGAAAGGTGGCTGTAGTCAGGTGGGGGTTGGTCTCTTTCTCCAGGCAGCAACTGACAGAACGAGAGGACACAGTCTCAAGCTGCGCCAAGGGAAATATAGGTTGGATATTAGGAAAAAGTTTTTTACGGAAAGAGTGATAAAGTACTGGAATGGTCTGCCCGGGGAGGTGGTGGAGTCACCATCCCTGGATGTGTTTAAAAAAAGACTGGATGTGGCACTCGGTGCCATGGTTTAGTTGAGGTGTTAGGCATGGGTTGGACTCGATGATCTTGAANGGTCTCTTCCAACCTNAGTGATNNNNNNNNNNNNNNNNNNNNNNNNNNNNNNNNNNNNNNNNNNNNNNNNNNNNNNNNNNNNNNNNNNNNNNNNNNNNNNNNNNNNNNNNNNNNNNNNNNNNNNNNNNNNNNNNNNNNNNNNNNNNNNNNNNNNNNNNNNNNNN
CR1_K1_Tgu_CR1_Estrildidae                   NNNNNNNNNNNNNNNNNNNNNNNNNNNNNNNNNNNNNNNNNNNNNNNNNNNNNNNNNNNNNNNNNNNNNNNNNNNNNNNNNNNNNNNNNNNNNNNNNNNNNNNNNNNNNNNNNNNNNNNNNNNNNNNNNNNNNNNNNNNNNNNNNNNNNNNNNNNNNNNNNNNNNNNNNNNNNNNNNNNNNNNNNNNNNNNNNNNNNNNNNNNNNNNNNNNNNNNNNNNNNNNNNNNNNNNNNNNNNNNNNNNNNNNNNNNNNNNNNNNNNNNNNNNNNNNNNNNNNNNNNNNNNNNNNNNNNNNNNNNNNNNNNNNNNNNNNNNNNNNNNNNNNNNNNNNNNNNNNNNNNNNNNNNNNNNNNNNNNNNNNNNNNNNNNNNNNNNNNNNNNNNNNNNNNNNNNNNNNNNNNNNNNNNNNNNNNNNNNNNNNNNNNNNNNNNNNNNNNNNNNNNNNNNNNNNNNNNNNNNNNNNNNNNNNNNNNNNNNNNNNNNNNNNNNNNNNNNNNNNNNNNNNNNNNNNNNNNNNNNNNNNNNNNNNNNNNNNNNNNNNNNNNNNNNNNNNNNNNNNNNNNNNNNNNNNNNNNNNNNNNNNNNNNNNNNNNNNNNNNNNNNNNNNNNNNNNNNNNNNNNNNNNNNNNNNNNNNNNNNNNNNNNNNNNNNNNNNNNNNNNNNNNNNNNNNNNNNNNNNNNNNNNNNNNNNNNNNNNNNNNNNNNNNNNNNNNNNNNNNNNNNNNNNNNNNNNNNNNNNNNNNNNNNNNNNNNNNNNNNNNNNNNNNNNNNNNNNNNNNNNNNNNNNNNNNNNNNNNNNNNNNNNNNNNNNNNNNNNNNNNNNNNNNNNNNNNNNNNNNNNNNNNNNNNNNNNNNNNNAAACGTCCAGCCTGGATGGGCAACGAGGTTTTGAAGGAACTTAGGAATAAAAAAAGGATGTATCATCTTTGGAAGGAGGGTCAGGTCTCTCAGGAAGTATTTAAGGGGGTTGCTAGGGCATGTAGGAAAAAAATTAGGGAGGCCAAANCTCAGTTTGAACTTAACTTGGCGACTTCTGTNAAAGATAATAAAAAATGNNNTTACAAATATATTAATGGTAAAAGGAAGGGTAAGACCAACCTTTGTTCTCTATTGGATGTGGGAGGGAACTTAGTAACTGCAGATGAGGAGAAGGCAGAGGTGCTTAACGCCTTCTTTGCCTCAGTCTTTAGTGGGAAGACGGCTTGTCCTCAGGACAACTGTCCTCCTGGGTTGGTAGATGGTGTCAGGGAGCAGAACGGTCCCCCTGTTATCCAAGAGGCAGTCAGAGAACTGCTGTTGGATGTTCATAAATCCNNNGGACCAGATGGGATCCACCCCAGGGTGATGAGGGAGCTGGCAGATGAGCTTGCGAAGCCGCTCTCCATCATTTACCAGCAGTCCTGGCTCACTGGTGAGGTTCCAGATGACTGGAAGCTGGCCAATGTGACGCCCATTCACAAAAAGGGTGGGAAGGAGGATCCTGGTAATTATAGGCCAGTCAGCCTGACCTCAGTACCTGGTAAGGTAATGGAACAGTTTATACTGAGTGTCGTCACGCAGCACTTACAGGATGGCCAGGGTGTCAGACCCAGCCAGCAGGGGTTTAGGAGGGGTAGGTCGTGTTTGACCAACCTGGTCTCCTTTCATGACCAGGTGACCCTCCTGGTGGATGCGGGNAAGGCTGTGGGTGTNGTCTGTTTGGGCTCCAGCAAGGCCTTTGGCACTGTCTCCCACAGCACACTCCTGGAAAAGCTGGCAGTCCATGGCTTGGACAGGAGCACTCTGTGCTGGGTTCGGAACTGGCTGCACGGCCGNGCCCAGAGAGTGGTGGTGAGCGGTGCTGCATCCAGCTGGGGACAGGCANCCAGTGGTGTCCCTCAGGGCTCTGTGCTGGGNCCAGCTCTGTTCAATATTTTTATTGACCACATGGATGAGGGGATTGAGTCTTTCATTAGTAAATCTGCAGACGACACTAAGCTGGGAGCGTGTGTCCATCTGTTGGAAGGCAGGAGGGCTCTGCAGGGGGACCTGGAACGGTTGGAGGGATGGGCAGAGTCCAGTAAGNTGAAGTTTAACAAGTCCAAGCGCCAAGTCCTGCATTTTGGCCACGATAAGCCCCTGCAATGCTATAGGCTGGGGACGGTGTGGCTGGACAGTGCCCAGGCAGAAAGGGACCTGGGGGCGCTGGTCGACAGCNGGCTGGACATGAGCCAGCAGTGTGCCCTGGTGGCCAANAAGGCCAGTGGCNTCCTGGCCTGGGTCAGGAATGGTGTGGCCAGCAGGAGCAGGGAGCTCATCCTGCCCCTGTGCTGGGCACTGCTGAGGGCACACCTCGAGTGCTGCGCCCAGCTCTGGNCCCCTCAGTTTGGGAAGGACGTTGAGATGCTCGAGCACGTCCAGAGGAGNGCAGCGAGGCTGGAGAGGGGCTGGGAACACAAACCCTGTGAGGAACCCCTGAGGGAGCTGGGGGTGCTCAGCCTGGAGAAAAGGAGACTCAGGGGTGACCTCATCACTCTCCGCAGCTNCCTGAAAGGTGGCTGTGCTCANGCTGGGGCTGGGCTCTTTCTCCAGGAACNNNNTGACAGAACCAGAGCACACAGCCTCGAGCTGCGCCAAGGGAAATNCAGGTTGGATATTAGGAAAAAGTTTTTTACAGAAAGGGTGATAAAGTTCTGGAATGGNCTGCCCGGGGAGGTGGTGGAGTCACCATCCCTGGGTGTGTTTAACAANAGCCTGGATGTGGCACTGGGTGCCAGGGTNTAGTTGAGGTGTTGGGGCTGGGTTGGACTCGATGATCTTGAANGGTCTCTTCCAACCCNGGTGATNNNNNNNNNNNNNNNNNNNNNNNNNNNNNNNNNNNNNNNNNNNNNNNNNNNNNNNNNNNNNNNNNNNNNNNNNNNNNNNNNNNNNNNNNNNNNNNNNNNNNNNNNNNNNNNNNNNNNNNNNNNNNNNNNNNNNNNNNNNNNN
CR1_K2_Tgu_CR1_Estrildidae                   NNNNNNNNNNNNNNNNNNNNNNNNNNNNNNNNNNNNNNNNNNNNNNNNNNNNNNNNNNNNNNNNNNNNNNNNNNNNNNNNNNNNNNNNNNNNNNNNNNNNNNNNNNNNNNNNNNNNNNNNNNNNNNNNNNNNNNNNNNNNNNNNNNNNNNNNNNNNNNNNNNNNNNNNNNNNNNNNNNNNNNNNNNNNNNNNNNNNNNNNNNNNNNNNNNNNNNNNNNNNNNNNNNNNNNNNNNNNNNNNNNNNNNNNNNNNNNNNNNNNNNNNNNNNNNNNNNNNNNNNNNNNNNNNNNNNNNNNNNNNNNNNNNNNNNNNNNNNNNNNNNNNNNNNNNNNNNNNNNNNNNNNNNNNNNNNNNNNNNNNNNNNNNNNNNNNNNNNNNNNNNNNNNNNNNNNNNNNNNNNNNNNNNNNNNNNNNNNNNNNNNNNNNNNNNNNNNNNNNNNNNNNNNNNNNNNNNNNNNNNNNNNNNNNNNNNNNNNNNNNNNNNNNNNNNNNNNNNNNNNNNNNNNNNNNNNNNNNNNNNNNNNNNNNNNNNNNNNNNNNNNNNNNNNNNNNNNNNNNNNNNNNNNNNNNNNNNNNNNNNNNNNNNNNNNNNNNNNNNNNNNNNNNNNNNNNNNNNNNNNNNNNNNNNNNNNNNNNNNNNNNNNNNNNNNNNNNNNNNNNNNNNNNNNNNNNNNNNNNNNNNNNNNNNNNNNNNNNNNNNNNNNNNNNNNNNNNNNNNNNNNNNNNNNNNNNNNNNNNNNNNNNNNNNNNNNNNNNNNNNNNNNNNNNNNNNNNNNNNNNNNNNNNNNNNNNNNNNNNNNNNNNNNNNNNNNNNNNNNNNNNNNNNNNNNNNNNNNNNNNNNNNNNNNNNNNNNNNNNAAACGTCCAGCCTGGATGGGCAACGAGGTTTTGAAGGAACTTAGGAATAAAAAAAGGATGTATCATCTTTGGAAGGAGGGTCAGGTCTCTCAGGAAGTATTTAAGGGGGTTGCTAGGGCATGTAGGAAAAAAATTAGGGAGGCCAAANCTCAGTTTGAACTTAACTTGGCGACTTCTGTNAAAGATAATAAAAAATGNNNTTACAAATATATTAATGGTAAAAGGAAGGGTAAGACCAACCTTTGTTCTCTATTGGATGTGGGAGGGAACTTAGTAACTGCAGATGAGGAGAAGGCAGAGGTGCTTAACGCCTTCTTTGCCTCAGTCTTTAGTGGGAAGACGGCTTGTCCTCAGGACAACTGTCCTCCTGGGTTGGTAGATGGTGTCAGGGAGCAGAACGGTCCCCCTGTTATCCAAGAGGCAGTCAGAGAACTGCTGTTGGATGTTCATAAATCCNNNGGACCAGATGGGATCCACCCCAGGGTGATGAGGGAGCTGGCAGATGAGCTTGCGAAGCCGCTCTCCATCATTTACCAGCAGTCCTGGCTCACTGGTGAGGTTCCAGATGACTGGAAGCTGGCCAATGTGACGCCCATTCACAAAAAGGGTGGGAAGGAGGATCCTGGTAATTATAGGCCAGTCAGCCTGACCTCAGTACCTGGTAAGGTAATGGAACAGTTTATACTGAGTGTCGTCACGCAGCACTTACAGGATGGCCAGGGTGTCAGACCCAGCCAGCAGGGGTTTAGGAGGGGTAGGTCGTGTTTGACCAACCTGGTCTCCTTTCATGACCAGGTGACCCTCCTGGTGGATGCGGGNAAGGCTGTGGGTGTNGTCTGTTTGGGCTCCAGCAAGGCCTTTGGCACTGTCTCCCACAGCACACTCCTGGAAAAGNCTGCAGCCCACAGNCGGGACAGGAGCACTCTGTGCTGGGTTCAGAACTGGCTGGATGGCCGNGCCCAGAGAGTGGTGGTGAGCGGTGCTGCATCCAGCTGGGGACAGGCANCCAGTGGTGTCCCTCAGGGCTCTGTGCTGGGGCCAGCTCTGTTCAATATTTTTACTGACGACATGGATGAGGGGATTGAGTCTTTCATTAGTAAATTTGCAGATGACACTAAGCTGGGAGCGTGTGTCCATCTGTTGGAAGGTAGGAGGGCTCTGCAGAGAGACCTGGAATGGTTGGATGGATGGGCAGAGCCCAGTAAGATGAAGTTTAATAAGTCCAAGTGCCAAGTCCTGCATTTTGGCCACAATAACCCCCTGCAGTGCTGCAGGCTGGGGACGGTGTGGCTGGACAGTGCCCAGGCAGAAAGGGACCTGGGGGCGCTGGTCAACAGCNGGCTGAACGTGAGCCAGCAGTGTGCCCTGGTGGCCAAGAAGGCCAATGGCNTCCTGGCCTGGATCAGGAATGGTGTGGCCAGCAGGAGCAGGGAGGTCATTCTGCCCCTGTACTCGGCACTGGTGAGGCCACACCTCGAGTGCTGTGTCCAGTTCTGGNCCCCTCAGTTTGGGAAGGACGTTGAGACGCTCGAGCGCGTCCAGAGGAGNGCAACGAGGCTGGAGAGGGGCTGGGAACACAAACCCTGTGAGGAACCGCTGAGGGAGCTGGGGGTGCTCAGCCTGGAGAAAAGGAGACTCAGGGGTGACCTCGTCACTCTCCACAGCTNCCTGAAAGGTGGCTGTGCTCANGCTGGGGTTGGGCTCTTTCTCCAGGCAGCNACTGACAGAACCAGAGGACACAGCCTCAAGCTGCGCCAAGGGAAATATAGGTTGGATATTAGGAAAAAGTTTTTCACAGAAAGGGTGATAAAGTTCTGGAATGGNCTGCCCGGGGAGGTGGTGGAGTCACCATCCCTGGGTGTGTTTAAAAAAAGCCTGGATGTGGCACTGGGTGCCAGGGTTTAGTTGAGGTGTTGGGGCTGGGTTGGACTCGATGATCTTGAANGGTCTCTTCCAACCCNGGTGATNNNNNNNNNNNNNNNNNNNNNNNNNNNNNNNNNNNNNNNNNNNNNNNNNNNNNNNNNNNNNNNNNNNNNNNNNNNNNNNNNNNNNNNNNNNNNNNNNNNNNNNNNNNNNNNNNNNNNNNNNNNNNNNNNNNNNNNNNNNNNN
CR1_K3_Tgu_CR1_Estrildidae                   NNNNNNNNNNNNNNNNNNNNNNNNNNNNNNNNNNNNNNNNNNNNNNNNNNNNNNNNNNNNNNNNNNNNNNNNNNNNNNNNNNNNNNNNNNNNNNNNNNNNNNNNNNNNNNNNNNNNNNNNNNNNNNNNNNNNNNNNNNNNNNNNNNNNNNNNNNNNNNNNNNNNNNNNNNNNNNNNNNNNNNNNNNNNNNNNNNNNNNNNNNNNNNNNNNNNNNNNNNNNNNNNNNNNNNNNNNNNNNNNNNNNNNNNNNNNNNNNNNNNNNNNNNNNNNNNNNNNNNNNNNNNNNNNNNNNNNNNNNNNNNNNNNNNNNNNNNNNNNNNNNNNNNNNNNNNNNNNNNNNNNNNNNNNNNNNNNNNNNNNNNNNNNNNNNNNNNNNNNNNNNNNNNNNNNNNNNNNNNNNNNNNNNNNNNNNNNNNNNNNNNNNNNNNNNNNNNNNNNNNNNNNNNNNNNNNNNNNNNNNNNNNNNNNNNNNNNNNNNNNNNNNNNNNNNNNNNNNNNNNNNNNNNNNNNNNNNNNNNNNNNNNNNNNNNNNNNNNNNNNNNNNNNNNNNNNNNNNNNNNNNNNNNNNNNNNNNNNNNNNNNNNNNNNNNNNNNNNNNNNNNNNNNNNNNNNNNNNNNNNNNNNNNNNNNNNNNNNNNNNNNNNNNNNNNNNNNNNNNNNNNNNNNNNNNNNNNNNNNNNNNNNNNNNNNNNNNNNNNNNNNNNNNNNNNNNNNNNNNNNNNNNNNNNNNNNNNNNNNNNNNNNNNNNNNNNNNNNNNNNNNNNNNNNNNNNNNNNNNNNNNNNNNNNNNNNNNNNNNNNNNNNNNNNNNNNNNNNNNNNNNNNNNNNNNNNNNNNNNNNNNNNNNNNNNNNNNNNNNAAACGTCCAGCCTGGATGGGCAACGAGGTTTTGAAGGAACTTAGGAATAAAAAAAGGATGTATCATCTTTGGAAGGAGGGTCAGGTCTCTCAGGAAGTATTTAAGGGGGTTGCTAGGGCATGTAGGAAAAAAATTAGGGAGGCCAAANCTCAGTTTGAACTTAACTTGGCGACTTCTGTNAAAGATAATAAAAAATGNNNTTACAAATATATTAATGGTAAAAGGAAGGGTAAGACCAACCTTTGTTCTCTATTGGATGTGGGAGGGAACTTAGTAACTGCAGATGAGGAGAAGGCAGAGGTGCTTAACGCCTTCTTTGCCTCAGTCTTTAGTGGGAAGACGGCTTGTCCTCAGGACAACTGTCCTCCTGGGTTGGTAGATGGTGTCAGGGAGCAGAACGGTCCCCCTGTTATCCAAGAGGCAGTCAGAGAACTGCTGTTGGATGTTCATAAATCCNNNGGACCAGATGGGATCCACCCCAGGGTGATGAGGGAGCTGGCAGATGAGCTTGCGAAGCCGCTCTCCATCATTTACCAGCAGTCCTGGCTCACTGGTGAGGTTCCAGATGACTGGAAGCTGGCCAATGTGACGCCCATTCACAAAAAGGGTGGGAAGGAGGATCCTGGTAATTATAGGCCAGTCAGCCTGACCTCAGTACCTGGTAAGGTAATGGAACAGTTTATACTGAGTGTCGTCACGCAGCACTTACAGGATGGCCAGGGTGTCAGACCCAGCCAGCAGGGGTTTAGGAGGGGTAGGTCGTGTTTGACCAACCTGGTCTCCTTTCATGACCAGGTGACCCTCCTGGTGGATGCGGGNAAGGCTGTGGATGTNGTCTGTTTGGACTCCAGCAAGGCCTTTGGCACTGTCTCCCACAGCACACTCCTGGAAAAGNCTGCAGCCCACGGCTGGGCCAGGAGCACTCTGTGCTGGGCTCAGAACTGGCTGGATGGCCGNGCCCAGAGAGTGGTGGTGAGCGGTGCTGCATCCAGCTGGGGACAGGCANCCAGTGGTGTCCCTCAGGGCTCTGTGCTGGGGCCAGCTCTGTTCAATATTTTTATTGACGACATGGATGAGGGGATTGAGTCTTTCATTAGTAAATCTGCAGATGACACTAAGCTGGGAGCGTGTGTCCATCTGTTGGAAGGTAGGAGGGCTCTGCAGAGAGACCTGGAACGGTTGGATGGATGGGCAGAGTCCAATAAGATGAAGTTTAATAAGTCCAAGTGCCGAGTCCTGCATTTTGGCCACAATAACCCCCTGCAACGCTATAGGCTGGGGACGGTGTGGCTGGACAGTGCCCAGGCAGAAAGGGACCTGGGGGCACTGGTCGACAGCCGGCTGAACATGAGCCAGCAGTGTGCCCTGGTGGCCAAGAAGGCCAATGGCNTCCTGGCCTGGATCAGGAATGGTGTGGCCAGCAGGAGCAGGGAGGTCATTCTTCCCCTGTACTCGGCACTGGTGAGGCCACACCTCGAGTGCTGTGTCCAGTTCTGGNCCCCTCAGTTTGGGAAGGACGTTGAGACGCTCGAGCGCGTCCAGAGGAGNGCAACGAGGCTGGAGAGGGGCTGGGAACACAAACCCTGTGAGGAACGACTGAGGGAGCTGGGGGTGTTCAGCCTGGAGAAAAGGAGACTCAGGGGTGACCTTATCACTCTCTACAACTCCCTGAAAGGTGGCTGTGGTCAGGNTGGGGTTGGTCTCTTTCTCCAGGCAGCAACTGACAGAACGAGAGGACACAGTCTCAAGCTGCGCCAAGGGAAATATAGGTTGGATATTAGGAAAAAGTTTTTCACGGAAAGAGTGATAAAGTACTGGAATGGTCTGCCCGGGGAGGTGGTGGAGTCACCATCCCTGGATGTGTTTAAAAAAAGACTGGATGTGGCACTCGGTGCCATGGTTTAGTTGAGGTGTTAGGCATGGGTTGGACTCGATGATCTTGAANGGTCTCTTCCAACCTNAGTGATNNNNNNNNNNNNNNNNNNNNNNNNNNNNNNNNNNNNNNNNNNNNNNNNNNNNNNNNNNNNNNNNNNNNNNNNNNNNNNNNNNNNNNNNNNNNNNNNNNNNNNNNNNNNNNNNNNNNNNNNNNNNNNNNNNNNNNNNNNNNNN
CR1_L1_Tgu_CR1_Estrildidae                   NNNNNNNNNNNNNNNNNNNNNNNNNNNNNNNNNNNNNNNNNNNNNNNNNNNNNNNNNNNNNNNNNNNNNNNNNNNNNNNNNNNNNNNNNNNNNNNNNNNNNNNNNNNNNNNNNNNNNNNNNNNNNNNNNNNNNNNNNNNNNNNNNNNNNNNNNNNNNNNNNNNNNNNNNNNNNNNNNNNNNNNNNNNNNNNNNNNNNNNNNNNNNNNNNNNNNNNNNNNNNNNNNNNNNNNNNNNNNNNNNNNNNNNNNNNNNNNNNNNNNNNNNNNNNNNNNNNNNNNNNNNNNNNNNNNNNNNNNNNNNNNNNNNNNNNNNNNNNNNNNNNNNNNNNNNNNNNNNNNNNNNNNNNNNNNNNNNNNNNNNNNNNNNNNNNNNNNNNNNNNNNNNNNNNNNNNNNNNNNNNNNNNNNNNNNNNNNNNNNNNNNNNNNNNNNNNNNNNNNNNNNNNNNNNNNNNNNNNNNNNNNNNNNNNNNNNNNNNNNNNNNNNNNNNNNNNNNNNNNNNNNNNNNNNNNNNNNNNNNNNNNNNNNNNNNNNNNNNNNNNNNNNNNNNNNNNNNNNNNNNNNNNNNNNNNNNNNNNNNNNNNNNNNNNNNNNNNNNNNNNNNNNNNNNNNNNNNNNNNNNNNNNNNNNNNNNNNNNNNNNNNNNNNNNNNNNNNNNNNNNNNNNNNNNNNNNNNNNNNNNNNNNNNNNNNNNNNNNNNNNNNNNNNNNNNNNNNNNNNNNNNNNNNNNNNNNNNNNNNNNNNNNNNNNNNNNNNNNNNNNNNNNNNNNNNNNNNNNNNNNNNNNNNNNNNNNNNNNNNNNNNNNNNNNNNNNNNNNNNNNNNNNNNNNNNNNNNNNNNNNNNNNNNNNNNNNNNNNNAAACGTCCAGTCTGGATGAGAAATGAGGTTTTGAAGGAACTTAGAAATAAAAAAAAAATGTATCATCTCTTTAAGGAGGGACTGATTTCTCAGGAAGTATTTAAGGGAGCTGCTAGGGCATGTAGGAAAAAAATTAGGGAGGCCAAAGCTCAGTTTGAACTTAACTTGGCAACTTCTGTTAAAAATAATAAAAAAAGTTTTTACAAATATATTAATGGTAAAAGGAAGGGTATAACCAACCTCGGTTCCTTATTGGATGAGGCAGGCAACCTAGTAACTAAAGATGAGGAAAAGGCGGAAATGCTTAATGCCTTCTTTGCCTCAGTCTTTAGTGGTAAGGCAGCTTGTCCTCAAGACAACTGTCCTCAGGGGTTGATAGGTGGTGCCAGGGAGCAGAATGGTCCTCTTGTTATCCAAGAGGCAGTTAGAGAACTACTGTTGGATATTTATAAATCANNNGGACCAGATGGGATCCACCCTAGGGTGATGAGGGAGCTGGCAGATGTGCTTGCGAAGCCGCTCTCCATCATTTATCAGGAGTCGTGGCTCACTGGTGAGGTCCCGGACGATTGGAAACTGGCCAATGTGACACCCATTTACAAAAAAGGTAGGAAGGAGGATCCTGGTAATTACAGGCCAGTTAGCCTGACCTCAGTACCAGGTAAGATAATGGAACAGTTCATACTTAGTGCTATCACACAGCACTTACAAGATGGCCAGGGTATCAGACCCAGTCAGCATGGGTTTACAAAGGGTAGGTCATGTCTGACCAACCTGGTCTCCTTCTATGACCAGGTGACTCGTCTGGTAGATGCAGGAAAGGCTGTGGATGTTGTCTATTTAGACTTCAGCAAGGCCTTTGATACTGTTTCCCACAGCACACTCCTGGAAAAGCTGGCAGCCCATGGCTTGGATGGGAGCACCCTTCGCTGGGTTAGGAACTGGCTGGATGGCCGGGCCCAGAGAGTGGTGGTGAACGGTGCTGCATCCAGCTGGGGACCAGCCACCAGTGGTGTCCCTCAGGGGTCTGTGCTGGGACCAGTTCTATTTAATATTTTTATAGATGACATGGATGAGGGCATTGAATCCTTCATTAGTAAATTTGCAGACGATACTAAGCTGGGAGCTTGTGTTGATCTGTTGGAAGGAAGGAGGGCTCTGCAGAGAGATTTGGATCGATTGGACGGATGGGCAGAGTCCAACAGCATGAAGTTTAATAAGTCTAAGTGCCGAGTTCTGCATTTTGGACACAAAAATCCCCTACAGCGTTACAGGTTGGGGACAGTGTGGCTGGACAGTGTCCAGGCAGAAAGGGACCTGGGGGTGCTGGTCGACAGCCGGTTGGATATGAGCCAGCAATGTGCCTCGGTGGCCAAGAAGGCCAATGGCATCCTGGCCTGCATTAGGAATTGTGTGACCAGCAGGAGTAGGGAGGTTATTCTTCCCCTATACTCGGCGCTGGTGAGACCACATCTTGAGTGCTGTGTCCAGTTCTGGGCCCCTCAGTTCAGGAAGGACGTTGAGATGCTTGAGCGCGTCCAGAGGAGGGCAACGAGGCTGGTGAGGGGCTTGGAACACAAGCCCTACGAGGAACGTTTGAGGGAGTTGGGGTTGTTTAGCCTGGAGAAGAGGAGGCTTAGAGGTGACCTTATTGCTCTCTACAGCTTCCTGAAGGGAGGTTGTAGACAGGTGGGGGTCGATCTCTTCCACCGGGCAGCAACTGGCAGAACAAGAGGACACAGTCTCAAGCTACGTCAGGGAAGGTTTAGGTTGGATATTAGGAAAAAAATTTTCACTGAAAGAATAATAAAATACTGGAATTGTCTTCCTAGGGAGGTGGTGGAATCACCATCTCTGGATATGTTTAAAAAAAGACTGGACTTGGCACTTGGTGCTATAGTCTAGTTGTGGTGTTAGGCATAGGTTGGACTTGATGATCTTAGANGGTCTCTTCCAACCTCATTATNNNNNNNNNNNNNNNNNNNNNNNNNNNNNNNNNNNNNNNNNNNNNNNNNNNNNNNNNNNNNNNNNNNNNNNNNNNNNNNNNNNNNNNNNNNNNNNNNNNNNNNNNNNNNNNNNNNNNNNNNNNNNNNNNNNNNNNNNNNNNNN
CR1_L2_Tgu_CR1_Estrildidae                   NNNNNNNNNNNNNNNNNNNNNNNNNNNNNNNNNNNNNNNNNNNNNNNNNNNNNNNNNNNNNNNNNNNNNNNNNNNNNNNNNNNNNNNNNNNNNNNNNNNNNNNNNNNNNNNNNNNNNNNNNNNNNNNNNNNNNNNNNNNNNNNNNNNNNNNNNNNNNNNNNNNNNNNNNNNNNNNNNNNNNNNNNNNNNNNNNNNNNNNNNNNNNNNNNNNNNNNNNNNNNNNNNNNNNNNNNNNNNNNNNNNNNNNNNNNNNNNNNNNNNNNNNNNNNNNNNNNNNNNNNNNNNNNNNNNNNNNNNNNNNNNNNNNNNNNNNNNNNNNNNNNNNNNNNNNNNNNNNNNNNNNNNNNNNNNNNNNNNNNNNNNNNNNNNNNNNNNNNNNNNNNNNNNNNNNNNNNNNNNNNNNNNNNNNNNNNNNNNNNNNNNNNNNNNNNNNNNNNNNNNNNNNNNNNNNNNNNNNNNNNNNNNNNNNNNNNNNNNNNNNNNNNNNNNNNNNNNNNNNNNNNNNNNNNNNNNNNNNNNNNNNNNNNNNNNNNNNNNNNNNNNNNNNNNNNNNNNNNNNNNNNNNNNNNNNNNNNNNNNNNNNNNNNNNNNNNNNNNNNNNNNNNNNNNNNNNNNNNNNNNNNNNNNNNNNNNNNNNNNNNNNNNNNNNNNNNNNNNNNNNNNNNNNNNNNNNNNNNNNNNNNNNNNNNNNNNNNNNNNNNNNNNNNNNNNNNNNNNNNNNNNNNNNNNNNNNNNNNNNNNNNNNNNNNNNNNNNNNNNNNNNNNNNNNNNNNNNNNNNNNNNNNNNNNNNNNNNNNNNNNNNNNNNNNNNNNNNNNNNNNNNNNNNNNNNNNNNNNNNNNNNNNNNNNNNNNNNNNNAAACGTCCAGTCTGGATGAGCAACGAGGTTTTGAAGGAACTTAGAAATAAAAAAAAGATGTATCATCTTTTTAAGGAGGGACNGATTTCTCAGGAAGTATTTAAGGGAGCTGCTAGGGCATGTAGAAAAAAAATTAGGGAGGCCAAAGCTCAGTTTGAACTTAACTTGGCAACTTCTGTTAAAAATAATAAAAAAAGTTTTTACAAATATATTAATGGTAAAAGGAAGGGTATAACCGACCTCTGTTCCTTATTGGATGAGGCAGGCAACCTAGTAACTAAAGATGAGGAAAAGGCAGAAATGCTTAATGCCTTCTTTGCCTCAGTCTTTAGTGGTAAGACAGCTTGTCCTCAAGACAACTGTCCTCAGGGGTTGGTAGGTGGTGCCAGGGAGCAGAATGGTCCTCTTGTTATCCAAGAGGCAGTCAGAGAACTGCTGTTGGATATTTATAAATCANNNGGACCAGATGGGATCCACCCTAGGGTGATGAGGGAGCTGGCAGATGAGCTTGCGAAGCCGCTCTCCATCATTTATCAAGAGTCGTGGCTCACTGGTGAGGTTCCAGACGATTGGAAACTGGCCAATGTGACACCCGTTTATAAAAAAGGTAGGAAGGAGGATCCTGGTAATTACAGGCCAGTTAGCCTGACCTCAGTACCAGGTAAGATAATGGAACAGTTCATACTGAGTGCTATCACACAGCACTTACAGGATGGCCAGGGTATCAGACCCAGCCAGCANGGGTTTACGAAGGGTAGGTCATGTCTGACCAACCTGGTCTCCTTCTATGACCAGGTGACCCGTCTGGTGGATGCAGGAAAGGCTGTGGATGTTGTCTATTTAGACTTCAGCAAGGCCTTTGACACTGTCTCCCACAGCACACTCCTGGAGAAGCTGGCAGCCCACGGCTTGGACAGGAGCACTCTGTGCTGGGTTAGGAACTGGCTGGATGGCCGGGCCCAGAGAGTGGTGGTGAGCGGTGCTGCATCCAGCTGGGGACNAGTCACCAGTGGTGTCCCTCAGGGNTCTGTGCTGGGACCAGTTCTATTTAATATTTTTATAGACGACATGGATGAGGGCATCGAGTCCTTCATTAGTAAATTTGCAGACGACACTAAGCTGGGAGCTTGTGTTGATCTATTGGAAGGAAGGAGGGCTCTGCAGAGAGACTTAGATCGGTTGGATGGATGGGCAGAGTCCAACAGCATGAAGTTTAATAAGTCTAAGTGCCGAGTTCTACATTTTGGCCACAAAAATCCCCTACAACGTTACAAGCTGGGGACAGTGTGGCTGGACAGTGTTCAGGCGGAAAGGGACCTGGGGGTGCTGGTCGACAGCCGGTTGAATATGAGCCAGCAGTGTGCCTTGGTGGCCAAGAAGGCCAATGGCATCCTGGCCTGCATTAGGAATTGTGTGACCAGCAGGAGCAGGGAGGTCATTCTTCCCCTGTACTCGGCGCTGGTGAGGCCGCACCTTGAGTGCTGTGTCCAGTTCTGGGCCCCTCAGTTTGGGAAGGACGTTGAGATGCTTGAGCGCGTCCAGAGGAGGGCAACGAGGCTGGTGAGGGGCTTGGAACACAAGCCCTGTGAGGAACGTTTGAAGGAGCTGGGGTTGTTTAGCCTGGAGAAGAGGAGGCTTAGAGGTGACCTTATTGCTCTCTACAACTTCCTGAAGGGAGGTTGTAGACAGGTGGGGGTCGGTCTCTTCCACCGGGCAGCAACTGACAGAACAAGAGGACACAGTCTCAAGCTACGTCAGGGAAGGTATAGGTTGGATATTAGGAAAAAAATTTTCACCGAAAGAATAATAAAGTACTGGAATTGTCTTCCCAGGGAGGTGGTAGAATCACCATCTCTGGATGTGTTTAAAAAAAGACTGGACATGGCACTTGGTGCTATAGTCTAGTTGAGGTGTTAGGCATAGGTTGGACTTGATGATCTTAGANGGTCTCTTCCAACCTCATTATNNNNNNNNNNNNNNNNNNNNNNNNNNNNNNNNNNNNNNNNNNNNNNNNNNNNNNNNNNNNNNNNNNNNNNNNNNNNNNNNNNNNNNNNNNNNNNNNNNNNNNNNNNNNNNNNNNNNNNNNNNNNNNNNNNNNNNNNNNNNNNN
CR1_I_Tgu_CR1_Passeriformes                  NNNNNNNNNNNNNNNNNNNNNNNNNNNNNNNNNNNNNNNNNNNNNNNNNNNNNNNNNNNNNNNNNNNNNNNNNNNNNNNNNNNNNNNNNNNNNNNNNNNNNNNNNNNNNNNNNNNNNNNNNNNNNNNNNNNNNNNNNNNNNNNNNNNNNNNNNNNNNNNNNNNNNNNNNNNNNNNNNNNNNNNNNNNNNNNNNNNNNNNNNNNNNNNNNNNNNNNNNNNNNNNNNNNNNNNNNNNNNNNNNNNNNNNNNNNNNNNNNNNNNNNNNNNNNNNNNNNNNNNNNNNNNNNNNNNNNNNNNNNNNNNNNNNNNNNNNNNNNNNNNNNNNNNNNNNNNNNNNNNNNNNNNNNNNNNNNNNNNNNNNNNNNNNNNNNNNNNNNNNNNNNNNNNNNNNNNNNNNNNNNNNNNNNNNNNNNNNNNNNNNNNNNNNNNNNNNNNNNNNNNNNNNNNNNNNNNNNNNNNNNNNNNNNNNNNNNNNNNNNNNNNNNNNNNNNNNNNNNNNNNNNNNNNNNNNNNNNNNNNNNNNNNNNNNNNNNNNNNNNNNNNNNNNNNNNNNNNNNNNNNNNNNNNNNNNNNNNNNNNNNNNNNNNNNNNNNNNNNNNNNNNNNNNNNNNNNNNNNNNNNNNNNNNNNNNNNNNNNNNNNNNNNNNNNNNNNNNNNNNNNNNNNNNNNNNNNNNNNNNNNNNNNNNNNNNNNNNNNNNNNNNNNNNNNNNNNNNNNNNNNNNNNNNNNNNNNNNNNNNNNNNNNNNNNNNNNNNNNNNNNNNNNNNNNNNNNNNNNNNNNNNNNNNNNNNNNNNNNNNNNNNNNNNNNNNNNNNNNNNNNNNNNNNNNNNNNNNNNNNNNNNNNNNNNNNNNNNNNNAGAAGACCGGCCTGGCTGAACAGAGAGCTTTGGCTGGAACTCAGGGAAAAAAAGAGAGTTTATGACCTTTGGAAGAAGGGGCAGGCAACTCAGGAGGACTACAAGGATGTCGTGAGGTTATGCAGGGAGAAAATTAGAAGGGCCAAAGCCCAGCTAGAACTTAATCTGGCTACTGCCGTAAAAGACAATAAAAAATGTTTCTATAAATACATCAGCAACAAAAGGAGGGCTAAGGAGAATCTCCATCCTTTACTGGATGCGGGGGGAAACATAGCGACAAAGGATGAGGAAAAGGCTGAGGTACTTAATGCCTTCTTTGCCTCAGTCTTTAACGGNAAGACCAGTTGTCCTCGGGGTACCCAGCCCCCTGAGCTGGAAGATAGGGACGGGGAGCAGAATGAAGCCCCCGTAATCCAGGAAGCGGTCAGTGACCTGCTGTTGGACGCACACAAGTCTNNNGGGCCGGGTGGGATCCACCCCAGAGTANTGAGGGAACTGGCGAAAGAACTTGCCAAACCACTCTCAATCATCTANCAGCAGTCCTGGTTAACTGGNGAAGTTCCAGCTGACTGGAAATTGGCAAATGTAACGCCCATCTACAAGAAGGCTCGGAAGGATGATCCAGGGAACTACAGGCCTGTCAGCCTGACCTCGGTTCCGGGCAAGGTTATGGAAGAGATCATCCTGAGTGCCATTACATGGCACATGCAGGACAACCAGGGGATCAAGCCCAGCCAGCATGGATTTACGAAAGGCAGGTCCTGCTTGACCAACCTGATCTCCTTCTATGACAAAGTGACCCGCTTAGTAGATGAGGGGAAGGCTGTGGATGTNGTCTATCTAGACTTCAGTAAAGCGTTTGACACCGTCTCCCACAGCATCCTCCTAGAAAAACTGGCTGCTCGCGGCTTGGATGGGTGGACTCTTCGATGGGTNAAAAACTGGCTGGATGGCCGGGCCCAGAGAGTTGTGGTGAATGGAGCTAAATCCAGTTGGCGGCCGGTCGCTAGCGGTGTTCCCCGGGGCTCAGTTTTGGGGCCGGTCCTGTTTAACATCTTTATTGATGATCTGGACGTGGGGATTGAGTGCACCCTCAGTAAATTTGCAGACGACACCAAGTTGGGTGGGAGTGTTGATCTGCTCGAGGGTAGGAAGGCTCTGCAGAGAGACCTGGACAGACTCGATCAATGGGCTGAGGACAACTGCATGAGGTTCAACAAGGCGAAGTGCCGGGTCCTGCACTTGGGTCACAGCAACCCCATGCAGCGCTACAGGCTGGGGGAGGAGTGGCTCGAGAGCTGTTCGGCAGAAAGGGACCTGGGGGTGCTGGTCGACAGCCGGCTGAACATGAGCCAGCAGTGTGCCCAGGTGGCCAAGAAGGCCAATGGCATCCTGGCCTGTATCAAGAATAGTGTGGCCAGCAGGACCAGGGANGTGATCGTCCCCCTGTACTCGGCACTGGTGAGGCCGCACCTCGAGTGCTGCGTTCAGTTCTGGGCCCCTCACTTTAAAAAGGACATTGAGGTGCTGGAGCGTGTCCAGAGAAGGGCAACAAGGCTCGTGAAGGGTCTAGAAAACGTGTCTTATGAGGAACGGCTGAGGGAGCTGGGTTTGTTTAGTCTCGAGAAGAGGAGGCTCAGGGGGGACCTCATCGCTCTCTACAACTNCCTGAAAGGAGGTTGTAGTGAGGTGGGGGCCGGTCTCTTCTGCCGTGCCTGCAGTGAGAGGACCAGAGGAAATGGCCTTAAGCTGAGACAGGGGAGATTCAGATTAGATATTAGAAAAAAATTNTTCACTGTTAGGGTGGTCAGGCATTGGAATAGGTTGCCCAGGGAGGTGGTGGAGTCACCATCCCTGGAGGTGTTTAAGAGGCGTCTGGATCTGGCGCTGGGTGATGTGGTTTAGTGGTTTAGGGGTTGGACGGTTGGACTNGATGATCTTAAANGGTCTCTTCCAACCTTGATGATNNNNNNNNNNNNNNNNNNNNNNNNNNNNNNNNNNNNNNNNNNNNNNNNNNNNNNNNNNNNNNNNNNNNNNNNNNNNNNNNNNNNNNNNNNNNNNNNNNNNNNNNNNNNNNNNNNNNNNNNNNNNNNNNNNNNNNNNNNNNNN
CR1_J2_Pass_CR1_Passeriformes                NNNNNNNNNNNNNNNNNNNNNNNNNNNNNNNNNNNNNNNNNNNNNNNNNNNNNNNNNNNNNNNNNNNNNNNNNNNNNNNNNNNNNNNNNNNNNNNNNNNNNNNNNNNNNNNNNNNNNNNNNNNNNNNNNNNNNNNNNNNNNNNNNNNNNNNNNNNNNNNNNNNNNNNNNNNNNNNNNNNNNNNNNNNNNNNNNNNNNNNNNNNNNNNNNNNNNNNNNNNNNNNNNNNNNNNNNNNNNNNNNNNNNNNNNNNNNNNNNNNNNNNNNNNNNNNNNNNNNNNNNNNNNNNNNNNNNNNNNNNNNNNNNNNNNNNNNNNNNNNNNNNNNNNNNNNNNNNNNNNNNNNNNNNNNNNNNNNNNNNNNNNNNNNNNNNNNNNNNNNNNNNNNNNNNNNNNNNNNNNNNNNNNNNNNNNNNNNNNNNNNNNNNNNNNNNNNNNNNNNNNNNNNNNNNNNNNNNNNNNNNNNNNNNNNNNNNNNNNNNNNNNNNNNNNNNNNNNNNNNNNNNNNNNNNNNNNNNNNNNNNNNNNNNNNNNNNNNNNNNNNNNNNNNNNNNNNNNNNNNNNNNNNNNNNNNNNNNNNNNNNNNNNNNNNNNNNNNNNNNNNNNNNNNNNNNNNNNNNNNNNNNNNNNNNNNNNNNNNNNNNNNNNNNNNNNNNNNNNNNNNNNNNNNNNNNNNNNNNNNNNNNNNNNNNNNNNNNNNNNNNNNNNNNNNNNNNNNNNNNNNNNNNNNNNNNNNNNNNNNNNNNNNNNNNNNNNNNNNNNNNNNNNNNNNNNNNNNNNNNNNNNNNNNNNNNNNNNNNNNNNNNNNNNNNNNNNNNNNNNNNNNNNNNNNNNNNNNNNNNNNNNNNNNNNNNNNNNNNNAGAAGACCGGCCTGGCTGAACAGAGAGCTTTGGCTGGAACTCAGGGAAAAAAAGAGAGTTTATGACCTTTGGAAGAAGGGGCAGGCAACTCAGGAGGACTACAAGGATGTCGTGAGGTTATGCAGGGAGAAAATTAGAAGGGCCAAAGCCCAGCTAGAACTTAATCTGGCTACTGCCGTAAAAGACAATAAAAAATGTTTCTATAAATACATCAGCAACAAAAGGAGGGCTAAGGAGAATCTCCATCCTTTACTGGATGCGGGGGGAAACATAGCGACAAAGGATGAGGAAAAGGCTGAGGTACTTAATGCCTTCTTTGCCTCAGTCTTTAACGGNAAGACCAGTTGTCCTCGGGGTACCCAGCCCCCTGAGCTGGAAGATAGGGACGGGGAGCAGAATGAAGCCCCCGTAATCCAGGAAGCGGTCAGTGACCTGCTGTTGGACGCACACAAGTCTNNNGGGCCGGATGGGATCCACCCGAGGGTACTGAGGGAGCTGGCAGAAGAGCTCGCCAAGCCACTTTCAATCATTTACCAGCAGTCCTGGTTAACTGGGGAGGTCCCAGTCGACTGGAGGTTAGCGAATGTGACGCCCATCTACAAGAAGGGTCGGAAGGAGGATCCGGGGAACTACAGGCCTGTCAGCCTGACCTCGGTGCCGGGGAAGGTCATGGAGCAGATCATCCTGAGTGCCATCACGCGGCACGTGCAGGACAACCAGGGGATCAGGCCCAGCCAGCATGGGTTTACGAAAGGCAGGTCCTGCTTGACCAACCTGATCTCCTTCTATGACAAGGTGACCCGCTTAGTGGATGAGGGAAAGGCTGTGGATGTTGTCTACCTGGACTTCAGTAAAGCCTTTGACACCGTCTCCCACAGCATTCTCCTGGAGAAACTGGCTGCTCATGGCTTGGACGGGTGCACTCTTCGCTGGGTNAAAAACTGGCTGGATGGCCGGGCCCAGAGAGTGGTGGTGAATGGAGCTACATCCAGCTGGCGGCCGGTCACTAGTGGTGTTCCCCAGGGCTCAGTATTGGGGCCAGTCCTGTTTAATATCTTTATCGATGATCTGGACGAGGGGATCGAGTGCACCCTCAGCANGTTTGCAGACGACACCAAGTTGGGTGGGAGTGTTGATCTGCTGGAGGGCAGGAAGGCTCTGCAGAGGGATCTGGACAGGCTGGATCGATGGGCCGAGGCCAACTGTATGAGGTTCAACAAGGCCAAGTGCCGGGTCCTGCACTTGGGTCACAACAACCCCATGCAGCGCTACAGGCTGGGGGCAGAGTGGCTGGAAAGCTGCCCGGCGGAAAAGGACCTGGGGGTGCTGGTCGACAGCCGGCTGAACATGAGCCAGCAGTGTGCCCAGGTGGCCAAGAAGGCCAATGGCATCCTGGCCTGTATCAGCAATAGTGTGGCCAGCAGGACCAGGGCAGTGATTGTCCCCCTGTACTCGGCACTGGTGAGGCCGCACCTCGAGTGCTGTGTCCAGTTCTGGGCCCCTCACTTCAGGAAGGACATTGAGGTGCTGGAGCGTGTCCAGAGAAGGGCAACGGAGCTGGTGAAGGGTCTGGAGCACAAGTCCTATGAGGAGCGGCTGAGGGAGCTGGGGTTGTTTAGCCTGGAGAAAAGGAGGCTCAGGGGAGACCTTATCGCTCTCTACAACTGCCTGAAAGGAGGTTGTAGCCAGGTGGGGGTCGGTCTCTTCTCCCAGGCAACAAGCGACAGGACGAGAGGAAACGGCCTCAAGTTGCGCCAGGGGAGGTTTAGATTGGATATTAGGAAAAATTTCTTCACTGAAAGGGTGGTCAGGCATTGGAACGGGCTGCCCAGGGAGGTGGTGGAGTCACCGTCCCTGGAGGTGTTCAAAAGACGTGTGGATGTGGCACTTGGGGACATGGTTTAGTGGTGGACATGGTTAACGGTTGGACTCGATGATCTTAGANGGTCTTTTCCAACCTAAATGATNNNNNNNNNNNNNNNNNNNNNNNNNNNNNNNNNNNNNNNNNNNNNNNNNNNNNNNNNNNNNNNNNNNNNNNNNNNNNNNNNNNNNNNNNNNNNNNNNNNNNNNNNNNNNNNNNNNNNNNNNNNNNNNNNNNNNNNNNNNNNN
Z_madagascariensis_L                         NNNNNNNNNNNNNNNNNNNNNNNNNNNNNNNNNNNNNNNNNNNNNNNNNNNNNNNNNNNNNNNNNNNNNNNNNNNNNNNNNNNNNNNNNNNNNNNNNNNNNNNNNNNNNNNNNNNNNNNNNNNNNNNNNNNNNNNNNNNNNNNNNNNNNNNNNNNNNNNNNNNNNNNNNNNNNNNNNNNNNNNNNNNNNNNNNNNNNNNNNNNNNNNNNNNNNNNNNNNNNNNNNNNNNNNNNNNNNNNNNNNNNNNNNNNNNNNNNNNNNNNNNNNNNNNNNNNNNNNNNNNNNNNNNNNNNNNNNNNNNNNNNNNNNNNNNNNNNNNNNNNNNNNNNNNNNNNNNNNNNNNNNNNNNNNNNNNNNNNNNNNNNNNNNNNNNNNNNNNNNNNNNNNNNNNNNNNNNNNNNNNNNNNNNNNNNNNNNNNNNNNNNNNNNNNNNNNNNNNNNNNNNNNNNNNNNNNNNNNNNNNNNNNNNNNNNNNNNNNNNNNNNNNNNNNNNNNNNNNNNNNNNNNNNNNNNNNNNNNNNNNNNNNNNNNNNNNNNNNNNNNNNNNNNNNNNNNNNNNNNNNNNNNNNNNNNNNNNNNNNNNNNNNNNNNNNNNNNNNNNNNNNNNNNNNNNNNNNNNNNNNNNNNNNNNNNNNNNNNNNNNNNNNNNNNNNNNNNNNNNNNNNNNNNNNNNNNNNNNNNNNNNNNNNNNNNNNNNNNNNNNNNNNNNNNNNNNNNNNNNNNNNNNNNNNNNNNNNNNNNNNNNNNNNNNNNNNNNNNNNNNNNNNNNNNNNNNNNNNNNNNNNNNNNNNNNNNNNNNNNNNNNNNNNNNNNNNNNNNNNNNNNNNNNNNNNNNNNNNNNNNNNNNNNNNNNNNNNNNNNNNNNNNNNNNNNNNNNNNNNNNNNNNNNNNNNNNNNNNNNNNNNNNNNNNNNNNNNNNNNNNNNNNNNNNNNNNNNNNNNNNNNNNNNNNNNNNNNNNNNNNNNNNNNNNNNNNNNNNNNNNNNNNNNNNNNNNNNNNNNNNNNNNNNNNNNNNNNNNNNNNNNNNNNNNNNNNNNNNNNNNNNNNNNNNNNNNNNNNNNNNNNNNNNNNNNNNNNNNNNNNNNNNNNNNNNNNNNNNNNNNNNNNNNNNNNNNNNNNNNNNNNNNNNNNNNNNNNNNNNNNNNNNNNNNNNNNNNNNNNNNNNNNNNNNNNNNNNNNNNNNNNNNNNNNNNNNNNNNNNNNNNNNNNNNNNNNNNNNNNNNNNNNNNNNNNNNNNNNNNNNNNNNNNNNNNNNNNNNNNNNNNNNNNNNNNNNNNNNNNNNNNNNNNNGAAAAACTAAAAATTAACAAATCACCAGGACCAGATGGCATCCACCCAAGAGTTCTGAAGGAACTCAAATGTGAAATTGCTGATCTCCTAGCAAAAATATGTAACTTGTCCCTACAATCAGGCTCTGTACCAGAGGACTGGAAAGTAGCTAATGTAACTCCGATTTTCAAGAAGGGATCCAGGGGGGATCCTGGAAATTACAGGCCAGTTAGCTTAACTTCTGTGCCGGGTAAATTGATGGAAAGCATACTTAAGGACAAAATTGTTAAACACATAGAAGAACAGGCCTTGCTGAAGGAGAACCAGCATGGCTTCTGCAAGGGCAAGTCTTGCCTCACTAACCTTTTGGAATTCTTTGAGAGTGTCAACAGGCATGTGGACAAAGGTGATCCAGTTGACATAGTATACTTGGATTTCCAAAAAGCTTTTGACAAAGTTCCCCACCAAAGGCTCTTGAATAAACTTAGCAGTCATGGGATAAAGGGACAGGTTCACATGTGGATTGGTAACTGGTTGAAGGACAGGAAACAGAGGGTGGGAGTAAATGGACAGTTTTCACAATGGAGGGAAGTCAGAAGTGGGGTCCCCCAGGGATCTGTACTAGGTCCTGTGCTCTTTAACTTGTTCATAAATGATCTAGAAGTGGGGGTAAGCAGTGAAGTGGCCAAATTTGCAGATGATACTAAACTATTTAGGGTAGTGAAATCCAGAACAGATTGTGAGGAGCTCCAAAAGGATCTCTCCAAACTAGGGGAGTGGGCGACAAAATGGCAAATGAGGTTCAATGTAAGCAAGTGTAAAGTGATGCATATTGGGGCAAAAAACCCCAACTTCACATATACATTGATGGGGTCTGAGCTGTCAGTGACTGACCAGGAGAGAGATCTTGGGGTCATGGTGGACAGCTCACTGAAAGTGTCGGCACAGTGTGCGGCAGCTGTGAAAAAGGCCAATTCCATGCTAGGGATCATTAGGAAGGGGATTGAAAATAAGAATGCTAATATCATAATGCCCTTATACAAATCTATGGTGCGGCCACATTTGGAGTACTGTGTACAGTTCTGGTCACCACATCTTAAGAAGGACATTGTAGAACTGGAAAAGGTGCAGAAGAGGGCAACCAAGATGATCAGGGGCCTGGAGCACCTTCCTTATGAGGCAAGGCTGCAGCATCTGGGGCTTTTTAGTCTGGAAAAGAGGCGATTAAGGGGAGACATGATAGAGGTGTATAAAATTATGCATGGAGTAGATAGAGTGGACAGAGAGAAATTTTTCTCCCTCTCTCACAACACTAGAACCAGGGGTCACCCCATGAAACTGAAGGTTGGGAAATTTAGGACCGACAAAAGGAAGTACTTTTTCACACAGCGCATAATCAATCTATGGAATTCTCTGCCATGGGATGTGGTGATGGCCACTAGTTTGGATGGCTTTAAAAGGGGCTTAGACAAGTTCATGGAGGACAGGTCTATCAATGGCTACNTAGTCTNGATGGCTATAGCTCCCCCCTCAGNNNNNNNNNNNTGCCTCTATATACCATGCAGGGGAAACAGAGGGAGGCCTCTTGCCTGGGCTTCTCAGAGGTCTGGTCCACTGTGTGAAACAGAATGCTGGACTAGATGGCCTGATCCAGCAGCTGTTCTTATGTTCTTATGTTCTGATNGTTTCTTTGAATGT
V_exanthematicus_L                           NNNNNNNNNNNNNNNNNNNNNNNNNNNNNNNNNNNNNNNNNNNNNNNNNNNNNNNNNNNNNNNNNNNNNNNNNNNNNNNNNNNNNNNNNNNNNNNNNNNNNNNNNNNNNNNNNNNNNNNNNNNNNNNNNNNNNNNNNNNNNNNNNNNNNNNNNNNNNNNNNNNNNNNNNNNNNNNNNNNNNNNNNNNNNNNNNNNNNNNNNNNNNNNNNNNNNNNNNNNNNNNNNNNNNNNNNNNNNNNNNNNNNNNNNNNNNNNNNNNNNNNNNNNNNNNNNNNNNNNNNNNNNNNNNNNNNNNNNNNNNNNNNNNNNNNNNNNNNNNNNNNNNNNNNNNNNNNNNNNNNNNNNNNNNNNNNNNNNNNNNNNNNNNNNNNNNNNNNNNNNNNNNNNNNNNNNNNNNNNNNNNNNNNNNNNNNNNNNNNNNNNNNNNNNNNNNNNNNNNNNNNNNNNNNNNNNNNNNNNNNNNNNNNNNNNNNNNNNNNNNNNNNNNNNNNNNNNNNNNNNNNNNNNNNNNNNNNNNNNNNNNNNNNNNNNNNNNNNNNNNNNNNNNNNNNNNNNNNNNNNNNNNNNNNNNNNNNNNNNNNNNNNNNNNNNNNNNNNNNNNNNNNNNNNNNNNNNNNNNNNNNNNNNNNNNNNNNNNNNNNNNNNNNNNNNNNNNNNNNNNNNNNNNNNNNNNNNNNNNNNNNNNNNNNNNNNNNNNNNNNNNNNNNNNNNNNNNNNNNNNNNNNNNNNNNNNNNNNNNNNNNNNNNNNNNNNNNNNNNNNNNNNNNNNNNNNNNNNNNNNNNNNNNNNNNNNNNNNNNNNNNNNNNNNNNNNNNNNNNNNNNNNNNNNNNNNNNNNNNNNNNNNNNNNNNNNNNNNNNNNNNNNNNNNNNNNNNNNNNNNNNNNNNNNNNNNNNNNNNNNNNNNNNNNNNNNNNNNNNNNNNNNNNNNNNNNNNNNNNNNNNNNNNNNNNNNNNNNNNNNNNNNNNNNNNNNNNNNNNNNNNNNNNNNNNNNNNNNNNNNNNNNNNNNNNNNNNNNNNNNNNNNNNNNNNNNNNNNNNNNNNNNNNNNNNNNNNNNNNNNNNNNNNNNNNNNNNNNNNNNNNNNNNNNNNNNNNNNNNNNNNNNNNNNNNNNNNNNNNNNNNNNNNNNNNNNNNNNNNNNNNNNNNNNNNNNNNNNNNNNNNNNNNNNNNNNNNNNNNNNNNNNNNNNNNNNNNNNNNNNNNNNNNNNNNNNNNNNNNNNNNNNNNNNNNNNNNNNNNNNNNNNNNNNNNNNNNNNNNNNNNNNNNNNNNNNNNNNNNNNNNNNNNNNNACAAAATTGAAAAACAATAAAACACCAAGCCCAGATGGTATCCATCCTAGAGTTCTTAAAGAACTCAAATATGAAATTGCTGACCTTCTTACAAAAATATTTAATATGTCCCTAAAATCAGCCTCTGTACCAGAGGACTGGAGAATGGCCAATGTAACACCAATTTTTAAAAAGGGATCCAGGGGGGATCTAGGAAATTACAGGCCAGTTAGCTTAACATCTGTTCTGGGTAAACTGCTTGAAAGCATTATTAAAGATAGAATCAGTAAGCACATAGAAGGACAAGCCCTGCTGAAAAAGAATCAGCATGGCTTCTGCAAAGGTAAGTCTTGTCTCACTAACCTATTGGAGTTCTTTGAGAGTGTCAATAAGCATGTAGACAGGGGTGATCCAGTAGACATTGTTTACTTGGACTTCCAAAAGGCTTTTGACAAAGTCCCTCACCAAAGGCTCNTGAGCAAACTAAGCAGTCATGGAATAAGAGGAGAGGTCCTCTTATGGATCACTAACTGGTTAAAGAACAGAAAGCAGAGAGTGGGAATAAATGGCAATTTCTCCCAATGGAGAGATGTAACCAGTGGAGTCCCACAGGGTTCTGTATTAGGACCAATGCTTTTCAACCTATTCATAAATGATCTGGAATTAGGAGTAAGCAGTGAAGTGGCCAAGTTTGCTGATGACACCAAACTATTTAGGGTGGTTAAAACCAAAAGGGATTGTGAGGAGCTCCAAAGGGATCTCTCCAAGCTGGGAGAATGGGCATCAAAATGGCAAATGCAGTTCAATATAAGCAAGTGTAAAGTAATGCATGTTGGGGCAAAAAATCCCAACTTCAAGTATAGGCTGATGGGATCTGAGCTAGCAGTGACTGAGCAAGAAAGGGATCTTGGGGTAGTGGTGGACAGCTTGATGAAAATGTCAGCCCAGTGCGCAGCTGCTGTGAAAAAGGCAAACTCCATGCTAGGCATAATTAGGAAAGGAATAGAAAATAGAACTGCCAAGATCTTACTTCCCTTATACAAATCTTTGGTGAGACCACACTTAGAATATTGTGTTCAGTTCTGGTCACCTTACCTGAAAAAGGACATTATTGAGTTGGAAAAAGTACAGAGAAGGGCAACAAAAATGATCAAGGGGCTGGAGCAACTCCCCTATGAGGAGTGGCTACAACAACTGGGACTGTTTAGCTTAGAAAAAAGGCGACTAAGGGGAGACATGATAGAGGTGTTTAAAATAATGCATGGTGTGGAGAAAGTGGAGAGGGAGACATTTTTCTCCCTCTCCCATAACACTAGAACCCAGGGTCATCCCATGAAGCTGATTGGTGGGAGGTTTAGGACAGATAAAAGGAAGTACTTCTTCACACAGCATATAGTTAAACTATGGAATTCACTGCCACAGGAAGTGGTGATGGCCACCAATCTGGATGGCTTTAAAAGGGGATTGGACAGATTCATGGAGGAGGAGGCTATCAGTGGCTACNTAGCCTTGCTGGCTATGTGCTACCTCCTTTACCAGNNNNNNTGCCTGCATACACCATGCAGAGGATTGGGCAGGAGGCATCCTGCTGAGGGANNTCCTGGGGCTGGTCCACCATGTGAAACAGAGTGCTGGACTAGATGGTCTGATCCAGCAGCTTTTCTTATGTTCTTATGTTCTAATCGTTTCATTGTCTCT
U_geyri                                      NNNNNNNNNNNNNNNNNNNNNNNNNNNNNNNNNNNNNNNNNNNNNNNNNNNNNNNNNNNNNNNNNNNNNNNNNNNNNNNNNNNNNNNNNNNNNNNNNNNNNNNNNNNNNNNNNNNNNNNNNNNNNNNNNNNNNNNNNNNNNNNNNNNNNNNNNNNNNNNNNNNNNNNNNNNNNNNNNNNNNNNNNNNNNNNNNNNNNNNNNNNNNNNNNNNNNNNNNNNNNNNNNNNNNNNNNNNNNNNNNNNNNNNNNNNNNNNNNNNNNNNNNNNNNNNNNNNNNNNNNNNNNNNNNNNNNNNNNNNNNNNNNNNNNNNNNNNNNNNNNNNNNNNNNNNNNNNNNNNNNNNNNNNNNNNNNNNNNNNNNNNNNNNNNNNNNNNNNNNNNNNNNNNNNNNNNNNNNNNNNNNNNNNNNNNNNNNNNNNNNNNNNNNNNNNNNNNNNNNNNNNNNNNNNNNNNNNNNNNNNNNNNNNNNNNNNNNNNNNNNNNNNNNNNNNNNNNNNNNNNNNNNNNNNNNNNNNNNNNNNNNNNNNNNNNNNNNNNNNNNNNNNNNNNNNNNNNNNNNNNNNNNNNNNNNNNNNNNNNNNNNNNNNNNNNNNNNNNNNNNNNNNNNNNNNNNNNNNNNNNNNNNNNNNNNNNNNNNNNNNNNNNNNNNNNNNNNNNNNNNNNNNNNNNNNNNNNNNNNNNNNNNNNNNNNNNNNNNNNNNNNNNNNNNNNNNNNNNNNNNNNNNNNNNNNNNNNNNNNNNNNNNNNNNNNNNNNNNNNNNNNNNNNNNNNNNNNNNNNNNNNNNNNNNNNNNNNNNNNNNNNNNNNNNNNNNNNNNNNNNNNNNNNNNNNNNNNNNNNNNNNNNNNNNNNNNNNNNNNNNNNNNNNNNNNNNNNNNNNNNNNNNNNNNNNNNNNNNNNNNNNNNNNNNNNNNNNNNNNNNNNNNNNNNNNNNNNNNNNNNNNNNNNNNNNNNNNNNNNNNNNNNNNNNNNNNNNNNNNNNNNNNNNNNNNNNNNNNNNNNNNNNNNNNNNNNNNNNNNNNNNNNNNNNNNNNNNNNNNNNNNNNNNNNNNNNNNNNNNNNNNNNNNNNNNNNNNNNNNNNNNNNNNNNNNNNNNNNNNNNNNNNNNNNNNNNNNNNNNNNNNNNNNNNNNNNNNNNNNNNNNNNNNNNNNNNNNNNNNNNNNNNNNNNNNNNNNNNNNNNNNNNNNNNNNNNNNNNNNNNNNNNNNNNNNNNNNNNNNNNNNNNNNNNNNNNNNNNNNNNNNNNNNNNNNNNNNNNNNNNNNNNNNNNNNNNNNNNNNNNNNNNNNNNNGTTAAACTAAATGCTAACAAATCACCAGGACCAGATGGCATCCATCCACGAGTTCTCAAGGAACTTAAAGGAGAAATTGCTGATCTCCTAGCCAAAATATATAATCTTTCCCTCAAATCAGGCTTTGTGCCTGATGACTGGAAGGTAGCGAATGTAACACCAATCTTCAAAAAAGGATCCAGAGGTGATCCAGGAAATTACCGACCAGTCAGTTTGACATCTGTCCCAGGTAAAGTGATGGAAACCATCCTGAAAGATAAAATTAATAGGCACATAGAAGAGAAAGCACTGCTGAAGGAGAACCAACATGGCTTTTGCAAGGGCAAATCATGCCTCACTAATTTGTTGGAATTCTTTGAGAGTGTCAACAAGCATGTGGATAAGGGAGATCCAGTTGACATTGTCTATCTGGACTTTCAGAAGGCTTTTGACAAGGTCCCGCATCAANAGCTCTTGAATAAACTTGCCAGTCATGGAATAAAGGGACAGGTCTTGTCCTGGATCAGCAACTGGCTAAGGGACAGGAAACAGAGGGTAGCACTAAATGGACACTTCTCCAAGTGGAGGGAGGTAAAGAGCGGGGTCCCCCAAGGTTCAGTACTGGGACCCCTGCTTTTTAACCTCTTCATAAATGATCTAGAAGTAGGAGTAAATAGCAAGGTAGCCAAATTTGCTGATGACACTAAATTATACAGGGTAGTAAAAACTGAGAGAGATTGTGAAGAGCTCCAGAGGGATCTCTTGACATTGGGGGAGTGGGCAACCCAGTGGCAAATGAGCTTCAACATTAGTAAGTGCAGAGTGATGCACGTTGGGGCAAAAAACCCCAATTACATTTATAAACTGATGGGGTCTGAACTCTCTGCAACAAACCAGGAAAGGGACCTTGGTGTCCTGGTGGACAGCTCAATGAAGGTGTCAACCCAGTGTGCCGCAGCAGTGAAAAAAGCAAACTCAATGCTAGGGATCATTAGGAAGGGTATAGAAAATAAGTCAGCAAGTGTCATTTTGCCTCTTTATAAATCTATGGTGAGGCCCCATCTGGAGTATTGTGTACAGTTCTGGTCACCATACCTCCAGAAGGATATTCTGGAACTGGAAAAAGTGCAGAGGAGGGCAACCAGAATGATTAGGGGACTGGAACACCTTCCTTACCATCTGAGGCTGCAACGGCTGGGCCTCTTCACTCTTGAACGACGGCGTCTAAGAGGTGACCTGATTGAAGTTTATAAAATCATGCACGGTGTGGACAAGGTAGATAAGGAAAAACTGTTTTCCCTATCGCACAACACTAGAACTAGGGGGCACTCCATGAAACTTTTGGGTGCTAGATCTCAAACAAATAAGAGAAAGTACTTTTTCACCCAGAGGGTCACTGGTCTGTGGAACTCCCTGCCAGAAGAAGTGGTGACAGCTGCCAGCCTTGACAGCTTTAAGAAGGGATTAGACAAGTTCATGGAGAACAAGGGTATCAATGGCTATCAGTATGGATGCCTAAGGACAACCTCCNGGGTTGGAGAGATATATCTCCCAATGCCATGCAGGGAAACGAGCAGGAGANNATCTGCTGGGAATACCCTGAAGAATGGTCCACTGTGTGAAACAGAATGCTGGACTAGATGGCCTGTTCCAGCAGCTGTTCTTATGTTCTTAATTTCTTATCGTTTCATTGTCTTT
T_gracilis_L                                 NNNNNNNNNNNNNNNNNNNNNNNNNNNNNNNNNNNNNNNNNNNNNNNNNNNNNNNNNNNNNNNNNNNNNNNNNNNNNNNNNNNNNNNNNNNNNNNNNNNNNNNNNNNNNNNNNNNNNNNNNNNNNNNNNNNNNNNNNNNNNNNNNNNNNNNNNNNNNNNNNNNNNNNNNNNNNNNNNNNNNNNNNNNNNNNNNNNNNNNNNNNNNNNNNNNNNNNNNNNNNNNNNNNNNNNNNNNNNNNNNNNNNNNNNNNNNNNNNNNNNNNNNNNNNNNNNNNNNNNNNNNNNNNNNNNNNNNNNNNNNNNNNNNNNNNNNNNNNNNNNNNNNNNNNNNNNNNNNNNNNNNNNNNNNNNNNNNNNNNNNNNNNNNNNNNNNNNNNNNNNNNNNNNNNNNNNNNNNNNNNNNNNNNNNNNNNNNNNNNNNNNNNNNNNNNNNNNNNNNNNNNNNNNNNNNNNNNNNNNNNNNNNNNNNNNNNNNNNNNNNNNNNNNNNNNNNNNNNNNNNNNNNNNNNNNNNNNNNNNNNNNNNNNNNNNNNNNNNNNNNNNNNNNNNNNNNNNNNNNNNNNNNNNNNNNNNNNNNNNNNNNNNNNNNNNNNNNNNNNNNNNNNNNNNNNNNNNNNNNNNNNNNNNNNNNNNNNNNNNNNNNNNNNNNNNNNNNNNNNNNNNNNNNNNNNNNNNNNNNNNNNNNNNNNNNNNNNNNNNNNNNNNNNNNNNNNNNNNNNNNNNNNNNNNNNNNNNNNNNNNNNNNNNNNNNNNNNNNNNNNNNNNNNNNNNNNNNNNNNNNNNNNNNNNNNNNNNNNNNNNNNNNNNNNNNNNNNNNNNNNNNNNNNNNNNNNNNNNNNNNNNNNNNNNNNNNNNNNNNNNNNNNNNNNNNNNNNNNNNNNNNNNNNNNNNNNNNNNNNNNNNNNNNNNNNNNNNNNNNNNNNNNNNNNNNNNNNNNNNNNNNNNNNNNNNNNNNNNNNNNNNNNNNNNNNNNNNNNNNNNNNNNNNNNNNNNNNNNNNNNNNNNNNNNNNNNNNNNNNNNNNNNNNNNNNNNNNNNNNNNNNNNNNNNNNNNNNNNNNNNNNNNNNNNNNNNNNNNNNNNNNNNNNNNNNNNNNNNNNNNNNNNNNNNNNNNNNNNNNNNNNNNNNNNNNNNNNNNNNNNNNNNNNNNNNNNNNNNNNNNNNNNNNNNNNNNNNNNNNNNNNNNNNNNNNNNNNNNNNNNNNNNNNNNNNNNNNNNNNNNNNNNNNNNNNNNNNNNNNNNNNNNNNNNNNNNNNNNNNNNNNNNNNNNNNNNNNNNNNNNNNNNNNNNNGACAAATTAAAGATCAATAAGTCACCGGGCCCAGATGGCATCCACCCAAGAGTTATTAAGGAACTGAAGAATGAAGTTGCTGATCTCTTGACGAAAATATGCAACTTGTCCCTTAAAACGGCCACGGTACCAGAGGATTGGAGGATAGCAAATGTCACACCGATCTTTAAAAAAGGAAGGAGAGGGGACCCGGGAAACTATAGGCCGGTCAGCCTAACATCTGTTCCAGGTAAGATGGTGGAATGCCTCATCAAGGATAAGATCTTAAAACACATAGATGAACAAGCCTTGCTGAGGGAGAATCAGCATGGCTTCTGTAAGGGTAAGTCTTGCCTCACGAACCTTTTAGAATTCTTTGAAAAGGTCAACAGGCATGTGGATGTGGGAGAACCTGTGGATATTATATATCTGGATTTTCAGAAGGCGTTTGACACGGTCCCTCATCAANAACTTCTGAGAAAACTGCACAGTCAGGGAATTAGAGGGCAGGTCCTCTTATGGATTAGGAACTGGCTGAAGACCAGGAAACAGAGAGTGGGTGTCAATGGGCAATTTTCACAATGGAGAGAGGTGAAAAGCGGTGTGCCCCAAGGATCTGTCCTGGGACCGGTGCTTTTCAACCTGTTCATAAATGACCTGGAGACAGGGTTAAGCAGCGAGGTGGCCAAGTTTGCGGACGACACCAAGCTTTTCCGAGTGGTGAAGACCAGAAGAGATTGTGAAGAGCTCCAGAAGGATCTCTCCAAACTGGGAGAATGGGCAGCAAAATGGCAGATGCGATTCAATGTAAGTAAGTGTAAAGTAATGCACATTGGGGCAAAAAATCAAAACTTCGCATATAGGCTAATGGGTTCTGAGCTGTCTGTGACAGAGCAGGAGAGGGATCTTGGGGTGCTGGTGGACAGCTCGATGAGAGTGTCGACCCAATGTGCGGCGGCGGTGAAAAAGGCCAATTCTATGCTTGGGATCATTAGGAAAGGTATTGAGAATAAAACAGCTAATATTATAATGCCATTGTACAAATCGATGGTAAGGCCACACCTGGAGTATTGCGTCCAGTTCTGGTCGCCACATCTCAAAAGGGATATAGTGGAAATGGAAAAGGTGCAGAAGAGAGCGACCAAAATGATTACTGGGCTGGGGCACCTCCCTTACGAGGTGAGGCTACAGCATTTGGGGCTCTTTAGTCTTGAAAAAAGGCGCCTGAGGGGGGACATGATTGAGACATACAAAATTATGCAGGGGATGGATAGAGTGGATAGAGGGATGCTCTTTTCCCTCTCACACAACACCAGAACCAGGGGACATCCACTAAAACTGAGTGTTGGGAGAGTTCGGACAAACAAAAGAAAATATTTCTTTACCCAGCGTGTAGTTAGTCTGTGGAACTCCTTGCCACAGGATGTGGTGATGGCATCTGGCCTAGATGCCTTTAAAAGGGGATTGGACAGATTTCTGGAGGAAAAGTCCATCACGGGTTACAAGCCANTGAGGGTATGTGCAACCTCCNNNNNNNNNNNNNNTTACCTCAAAATGCCATGCGAGGGAGGCACCAGGATGTCTCTTGTTGTGTGCTCCCTGAGGTCTGGTCCACTGTGTGAAACAGGAAGCTGGACTAGATGGCCTGATCCAGCGGCTCTTCTTATGTTCTTATGTTCTGATNGTTTCTTTGAATGT
Skink_L                                      NNNNNNNNNNNNNNNNNNNNNNNNNNNNNNNNNNNNNNNNNNNNNNNNNNNNNNNNNNNNNNNNNNNNNNNNNNNNNNNNNNNNNNNNNNNNNNNNNNNNNNNNNNNNNNNNNNNNNNNNNNNNNNNNNNNNNNNNNNNNNNNNNNNNNNNNNNNNNNNNNNNNNNNNNNNNNNNNNNNNNNNNNNNNNNNNNNNNNNNNNNNNNNNNNNNNNNNNNNNNNNNNNNNNNNNNNNNNNNNNNNNNNNNNNNNNNNNNNNNNNNNNNNNNNNNNNNNNNNNNNNNNNNNNNNNNNNNNNNNNNNNNNNNNNNNNNNNNNNNNNNNNNNNNNNNNNNNNNNNNNNNNNNNNNNNNNNNNNNNNNNNNNNNNNNNNNNNNNNNNNNNNNNNNNNNNNNNNNNNNNNNNNNNNNNNNNNNNNNNNNNNNNNNNNNNNNNNNNNNNNNNNNNNNNNNNNNNNNNNNNNNNNNNNNNNNNNNNNNNNNNNNNNNNNNNNNNNNNNNNNNNNNNNNNNNNNNNNNNNNNNNNNNNNNNNNNNNNNNNNNNNNNNNNNNNNNNNNNNNNNNNNNNNNNNNNNNNNNNNNNNNNNNNNNNNNNNNNNNNNNNNNNNNNNNNNNNNNNNNNNNNNNNNNNNNNNNNNNNNNNNNNNNNNNNNNNNNNNNNNNNNNNNNNNNNNNNNNNNNNNNNNNNNNNNNNNNNNNNNNNNNNNNNNNNNNNNNNNNNNNNNNNNNNNNNNNNNNNNNNNNNNNNNNNNNNNNNNNNNNNNNNNNNNNNNNNNNNNNNNNNNNNNNNNNNNNNNNNNNNNNNNNNNNNNNNNNNNNNNNNNNNNNNNNNNNNNNNNNNNNNNNNNNNNNNNNNNNNNNNNNNNNNNNNNNNNNNNNNNNNNNNNNNNNNNNNNNNNNNNNNNNNNNNNNNNNNNNNNNNNNNNNNNNNNNNNNNNNNNNNNNNNNNNNNNNNNNNNNNNNNNNNNNNNNNNNNNNNNNNNNNNNNNNNNNNNNNNNNNNNNNNNNNNNNNNNNNNNNNNNNNNNNNNNNNNNNNNNNNNNNNNNNNNNNNNNNNNNNNNNNNNNNNNNNNNNNNNNNNNNNNNNNNNNNNNNNNNNNNNNNNNNNNNNNNNNNNNNNNNNNNNNNNNNNNNNNNNNNNNNNNNNNNNNNNNNNNNNNNNNNNNNNNNNNNNNNNNNNNNNNNNNNNNNNNNNNNNNNNNNNNNNNNNNNNNNNNNNNNNNNNNNNNNNNNNNNNNNNNNNNNNNNNNNNNNNNNNNNNNNNNNNNNNNNNNNNNNNNNNNNNNNNNNNNGACAAAATAAAGATCAATAAATCACCAGGCCCGGATGGCATCCACCCAAGAGTTCTGAAGGAACTCAAGAATGAAGTTGCTGACCTCTTGACCAAAATATGCAACTTGTCCCTTAAAACGGCCACTGTGCCAGAGGATTGGAGGATAGCTAATGTCACGCCAATCTTTAAAAAAGGAAGGAGGGGGGACCCGGGAAACTACAGGCCGGTCAGCCTAACATCTGTTCCAGGGAAGATGGTGGAAAGTCTCATTAAGGATAAAATCTTAAAATACATAGAAGAACAAGCTCTGCTGAGGGAGAGTCAGCATGGCTTCTGCAAGGGGAAGTCTTGCCTCACAAACCTGTTAGAATTTTTTGAAAAGGTCAACAGGCATGTGGATGCGAGCGAACCCGTGGATATTATATATCTGGATTTTCAGAAGGCGTTTGACACGGTCCCTCATGAAAGGCTCCTGAGAAAACTCCACAGTCAGGGAATAAGAGGGCAGGTCCTCTTGTGGATTAGGAACTGGTTGAAGACCAGGAAACAGCGAGTGGGAGTCAATGGGCAATTTTCACAATGGCGAGAGGTGAAAAGCGGTGTGCCCCAAGGATCGGTCTTGGGACCGGTGCTTTTCAACTTATTCATAAATGACCTGGAGTTGGGGATAGGCAGTGAGGTGGCCAAGTTTGCAGATGACACTAAACTTTTCCGGGTGGTGAAGACCAGCAGGGATTGTGAAGAGCTCCAGAAGGATCTCTCCAAACTGGGAGAATGGGCAGCAAAATGGCAGATGCGCTTCAATGTAAGTAAGTGCAAAGTGATGCACATTGGGGCAAGAAACCAAAATTTCACATATACGCTAATGGGTTCTGAGTTGTCTGTGACGGATCAAGAGAGAGATCTTGGGGTGCTGGTGGACAGGTCGATGAAAGTGTCGACCCAGTGTGCGGCGGCTGTGAAGAAGGCCAATTCCATGCTCGGGATCATTAAAAAAGGGATTGAGAATAAAACGGCCAATATCATTATGCCTTTGTACAAATCGATGGTAAGGCCACATCTGGAGTATTGTGTCCAGTTCTGGTCACCACACCTCAAAAAGGATATAGTTGAATTGGAAAAGGTGCAGAAAAGAGCGACCAGAATGATTCGTGGGCTGGAGCACCTCCCTTATGAGGAAAGGCTACAGCGTTTGGGGCTTTTCAGTCTAGAAAAAAGGCGCCTGAGGGGGGACATGATTGAGACGTATAAAATTATGCATGGGATGGAGAGAGTGGATAGAGGGAAATTCTTCTCCCTCTCGCACAACACCAGAACCAGGGGACATGCACTAAAATTGAGTGGAGGGAGAGTTAGAACAGACAAAAGAAAATATTTCTTTACCCAGCGTGTAATTCATCTGTGGAACTCCTTGCCACAGGATGTGGTGATGGCACCTGGCCTAGATGCCTTTAAAAGGGGTTTGGACAGATTCATGGAGGAAAAGACCATCACAGGTTACAAGCCANTGGCCATAAGCAACCTCCTGGTTTTAGAAGTAGGTNNTTTCTCTGTGCCATGCAAGGGAGGCAACAGGAAATATCTTGTTGTGTGCTCCCTGAGGTCTGGTCCACTGTGTGAAACAGGAAGCTGGACTAGATGGCCTGATCCAGCAGCTCTTCTTATGTTCTTATGTTCTGATNGTTTCTTTGAATGT
P_vitticeps_L                                NNNNNNNNNNNNNNNNNNNNNNNNNNNNNNNNNNNNNNNNNNNNNNNNNNNNNNNNNNNNNNNNNNNNNNNNNNNNNNNNNNNNNNNNNNNNNNNNNNNNNNNNNNNNNNNNNNNNNNNNNNNNNNNNNNNNNNNNNNNNNNNNNNNNNNNNNNNNNNNNNNNNNNNNNNNNNNNNNNNNNNNNNNNNNNNNNNNNNNNNNNNNNNNNNNNNNNNNNNNNNNNNNNNNNNNNNNNNNNNNNNNNNNNNNNNNNNNNNNNNNNNNNNNNNNNNNNNNNNNNNNNNNNNNNNNNNNNNNNNNNNNNNNNNNNNNNNNNNNNNNNNNNNNNNNNNNNNNNNNNNNNNNNNNNNNNNNNNNNNNNNNNNNNNNNNNNNNNNNNNNNNNNNNNNNNNNNNNNNNNNNNNNNNNNNNNNNNNNNNNNNNNNNNNNNNNNNNNNNNNNNNNNNNNNNNNNNNNNNNNNNNNNNNNNNNNNNNNNNNNNNNNNNNNNNNNNNNNNNNNNNNNNNNNNNNNNNNNNNNNNNNNNNNNNNNNNNNNNNNNNNNNNNNNNNNNNNNNNNNNNNNNNNNNNNNNNNNNNNNNNNNNNNNNNNNNNNNNNNNNNNNNNNNNNNNNNNNNNNNNNNNNNNNNNNNNNNNNNNNNNNNNNNNNNNNNNNNNNNNNNNNNNNNNNNNNNNNNNNNNNNNNNNNNNNNNNNNNNNNNNNNNNNNNNNNNNNNNNNNNNNNNNNNNNNNNNNNNNNNNNNNNNNNNNNNNNNNNNNNNNNNNNNNNNNNNNNNNNNNNNNNNNNNNNNNNNNNNNNNNNNNNNNNNNNNNNNNNNNNNNNNNNNNNNNNNNNNNNNNNNNNNNNNNNNNNNNNNNNNNNNNNNNNNNNNNNNNNNNNNNNNNNNNNNNNNNNNNNNNNNNNNNNNNNNNNNNNNNNNNNNNNNNNNNNNNNNNNNNNNNNNNNNNNNNNNNNNNNNNNNNNNNNNNNNNNNNNNNNNNNNNNNNNNNNNNNNNNNNNNNNNNNNNNNNNNNNNNNNNNNNNNNNNNNNNNNNNNNNNNNNNNNNNNNNNNNNNNNNNNNNNNNNNNNNNNNNNNNNNNNNNNNNNNNNNNNNNNNNNNNNNNNNNNNNNNNNNNNNNNNNNNNNNNNNNNNNNNNNNNNNNNNNNNNNNNNNNNNNNNNNNNNNNNNNNNNNNNNNNNNNNNNNNNNNNNNNNNNNNNNNNNNNNNNNNNNNNNNNNNNNNNNNNNNNNNNNNNNNNNNNNNNNNNNNNNNNNNNNNNNNNNNNNNNNNNNNNNNNNNNNNNNNNNNNGTTAAACTAAATGATAATAAGTCACCAGGCCCAGATGGCATCCACCCAAGGGTTATTAAGGAACTGAGGAATGAAGTTGCTGATCTCTTAACTAAAATATACAACTTGTCCCTTAAAACGGCCACAGTGCCAGAGGACTGGAGGATAGCACATGTCACGCCAATCTTTAAAAAGGGAAGGAGGGGGGACCCAGGAAACTACAGGCCGGTTAGCCTAACGTCTGTTCCAGGGAAGATGGTGGAAAGCCTCATCCAAGATAAAATCTTAAAACACATAGAAGAACAAGCCTTGCTGAGGGAAAATCAGCATGGCTTCTGTAAGGGTAAGTCTTGCCTCACAAACCTTTTAGAATTCTTTGAAAAGGTCAACAGGCATGTGGATNGTGGGGAACCAGTGGATATTGTCTATCTGGATTTTCAGAAGGCGTTTGACACGGTCCCTCACCAAAGGCTGCTGAGAAAACTCCACAGTCAGGGGATAAGAGGGCAGGTCCTCTTATGGATTGAGAATTGGTTGAGAACCAGGAAACAGAGAGTAGGTGTCAATGGGCAATTTTCACAATGGAGAGAGGTGAAAAGCGGTGTGCCCCAGGGATCTGTCCTGGGACCGGTGCTTTTCAACCTGTTCATAAATGACCTGGAGACAGGGATAAGCAGTGAGGTGGCCAAGTTTGCAGATGACACAAAACTTTTCCGGGTGGTGAAGACCAGAAGGGATTGTGAAGAGCTCCAGAAGGATCTCTCCAAACTGGGAGAATGGGCGGCAAAATGGCAAATGTGTTTCAATATAAGAAAATGTAAAGTAATGCACATTGGGGCAAAAAATCAAAACTTTATTTATCAGCTAATGGGTTCTGAGCTGTCCGTGATGGATCAGGAAAGAGATCTTGGTGTGCTGGTGGACAGCTCGATGAAAGTGTCAACCCAGTGTGCGGCGGCAGTGAAGAAGGCCAATTCCATGCTAGGTATCATTAAAAAGGGGATTGAAAATAAAACAGCCAACATTATAATGCCATTGTACAAAACGCTGGTAAGGCCGCACCTGGAGTATTGCGTACAGTTCTGGTCGCCGCACCTCAAAAAAGACATAGTGGAACTGGAAAAGGTGCAGAAGAGAGCGACTAAAATGATGACTGGGCTGGGGCACCTCCCTTATGAGGAAAGGCTACAGCGTTTGGGGCTCTTTAGTCTAGAGAAAAGGCGCCTGAGGGGGGACATGATTGAGACGTATAAAATTATGCAGGGGATGGATAAAGTGGATAGAGGGAAGCTCTTTTCCCTCTCACGCAATACCAGAACCAGGGGACATCCACTCAAATTGAGTGTTGGGAGAGTGAGAACAGACAAAAGAAAATATTTCTTTACCCAGCGTGTTGTTAGTCTGTGGAACTCCTTGCCACAGGATGTGGTGATGGCATCTGGCCTAGATGCCTTTAAAAGGGGATTGGACAGATTCCTGGAGGAAAAGTCCATCGCAGGTTACAAGCCANTGATGGGGATGTATAATCTCCAGGCTNTAAAAGGATACCTCAAAATGCCATGCAGGGGAGGTATCAGGAGATATCTAGTTTGTGCNTCCCAGAGGTCTGGTCCACTGTGTGAAACAGGAAGCTGGACTAGATGGCCTGATCCAGCAGCTCTTCTTATGTTCTTATGTCTTATNGTTTCTGATATTATN
P_pachyurus_L                                NNNNNNNNNNNNNNNNNNNNNNNNNNNNNNNNNNNNNNNNNNNNNNNNNNNNNNNNNNNNNNNNNNNNNNNNNNNNNNNNNNNNNNNNNNNNNNNNNNNNNNNNNNNNNNNNNNNNNNNNNNNNNNNNNNNNNNNNNNNNNNNNNNNNNNNNNNNNNNNNNNNNNNNNNNNNNNNNNNNNNNNNNNNNNNNNNNNNNNNNNNNNNNNNNNNNNNNNNNNNNNNNNNNNNNNNNNNNNNNNNNNNNNNNNNNNNNNNNNNNNNNNNNNNNNNNNNNNNNNNNNNNNNNNNNNNNNNNNNNNNNNNNNNNNNNNNNNNNNNNNNNNNNNNNNNNNNNNNNNNNNNNNNNNNNNNNNNNNNNNNNNNNNNNNNNNNNNNNNNNNNNNNNNNNNNNNNNNNNNNNNNNNNNNNNNNNNNNNNNNNNNNNNNNNNNNNNNNNNNNNNNNNNNNNNNNNNNNNNNNNNNNNNNNNNNNNNNNNNNNNNNNNNNNNNNNNNNNNNNNNNNNNNNNNNNNNNNNNNNNNNNNNNNNNNNNNNNNNNNNNNNNNNNNNNNNNNNNNNNNNNNNNNNNNNNNNNNNNNNNNNNNNNNNNNNNNNNNNNNNNNNNNNNNNNNNNNNNNNNNNNNNNNNNNNNNNNNNNNNNNNNNNNNNNNNNNNNNNNNNNNNNNNNNNNNNNNNNNNNNNNNNNNNNNNNNNNNNNNNNNNNNNNNNNNNNNNNNNNNNNNNNNNNNNNNNNNNNNNNNNNNNNNNNNNNNNNNNNNNNNNNNNNNNNNNNNNNNNNNNNNNNNNNNNNNNNNNNNNNNNNNNNNNNNNNNNNNNNNNNNNNNNNNNNNNNNNNNNNNNNNNNNNNNNNNNNNNNNNNNNNNNNNNNNNNNNNNNNNNNNNNNNNNNNNNNNNNNNNNNNNNNNNNNNNNNNNNNNNNNNNNNNNNNNNNNNNNNNNNNNNNNNNNNNNNNNNNNNNNNNNNNNNNNNNNNNNNNNNNNNNNNNNNNNNNNNNNNNNNNNNNNNNNNNNNNNNNNNNNNNNNNNNNNNNNNNNNNNNNNNNNNNNNNNNNNNNNNNNNNNNNNNNNNNNNNNNNNNNNNNNNNNNNNNNNNNNNNNNNNNNNNNNNNNNNNNNNNNNNNNNNNNNNNNNNNNNNNNNNNNNNNNNNNNNNNNNNNNNNNNNNNNNNNNNNNNNNNNNNNNNNNNNNNNNNNNNNNNNNNNNNNNNNNNNNNNNNNNNNNNNNNNNNNNNNNNNNNNNNNNNNNNNNNNNNNNNNNNNNNNNNNNNNNNNNNNNNNNNNNNNNNNNNNNNAATAAACTGAACATTAACAAATCACCGGGTCCAGATGGCATCCATCCCAGAGTCCTTAAAGAACTCAAGTGTGAAGTTGCTGAACTTCTAGCCAAATTATACAATCTTTCCTTAAGATCAGGTTCAGTGCCTGAAGACTGGAAAGTAGCTAATGTAACACCAATCTTCAAGAAAGGATCTAGGGGAGATCCAGGAAATTACAGACCAGTCAGTTTAACATCAGTCCCAGGTAAAATGATGGAAACTATAATTAAGGATAAAATTACTATGCACATAGAAAAGCAGGCATTGCTGAAAGAAAATCAGCATGGCTTCTGCCAAGGCAAATCATGCCTTACTAACTTGTTAGAATTTTTTGAGGGTGTTAATAAACATGTGGATAAAGGAGACCCAGTAGATATTATCTATTTGGACTTTCAGAAAGCTTTTGACAAGGTCCCCCATCAAAGGCTCCTGAGTAAGCTCTTCAGTCATGGTATAAGAGGAAAGGTCTTGTCCTGGATTGGTAACTGGCTAAAAGATAGGAAACAGAGGGTTGTAATAAATGGACAGTTCTCGGGGTGGAAAAAGGTGAAAAGTGGGGTCCCTCAAGGTTCAGTATTAGGACCTGTGCTTTTCAATTTATTCATAAACGATCTGGATACGGGGGTAAATAGTGAGATAGCAAAGTTTGCTGATGACACTAAATTGTTCAGGGTAGTGAAATCTGAAAGTGATTGTAAAGAGCTCCAGAAGGATCTCTTGGCATTGGGTGAGTGGGCAACAAAATGGCAAATGAATTTCAACCTTAGCAAGTGCAAAGTGATGCACATCGGGGCTAAGAATCCCAATTACTCCTATCAACTGATGGGGGCCAACCTTTCTGTGACAGACCAGGAAAAGGATCTTGGAGTCCTGGTGGACAGATCAATGAAGGTGTCAACCCAGTGTGCAGCAGCAGTGAAAAAAGCAAATTCAATGCTGGGGGTAATTAGGAAAGGGATCGAAAATAAGTCGGCAAGCATCATTTTGCCTCTTTACAAATCTATGGTGAGGCCACATTTAGAATACTGTGTACAATTCTGGTCACCTCACCTTAGAAGGGATATCGAGGAACTAGAAAAGGTGCAAAAAAGGGCAACAAGAATGGTCAAAGGGCTGGAACACCTCCCTTATGAAATCAGACTGCAACGTCTGGGGCTCTTCAGCCTTGAAAGACGGCGTTTGAGAGGTGACCTGATTGAAGTATATAAAATCATGCACGGGATGGACAAGGTGAATAGAGAAAAATTGTTTTCTCTGTCGCACAATACTAGAACCAGGGGACACTCCCTGAAGCTGATGGGTAGGAGAGTTAAGACCAACAAGGGGAAGTATTTTTTCACTCAAAGAGTCATCGGTCTATGGAATTCGCTTCCAGAAGAGGTGGTGAAAGCTACCAGCCTGGATGGCTTTAAGAGTGGATTGGATAGATTCATGGAGGCCAGGGGTATCAATGGCTACNTAGAAGGGATGCCTAGGTACNTGACTCTAGGGTTNGAGAGATTCTTCTGTATGTCATGCAGGGACGAGAGTGGGAGACTCTCTGCTGGAGATGCCCAGGTGTTTGATCCACTGTGTGAAACAGAATGCTGGACTAGATGGCCCGATTCAGCAGCTCTTCTTATGTTCTTATGTATCCTATCAACTGATTGTATN
P_intermedius_L                              NNNNNNNNNNNNNNNNNNNNNNNNNNNNNNNNNNNNNNNNNNNNNNNNNNNNNNNNNNNNNNNNNNNNNNNNNNNNNNNNNNNNNNNNNNNNNNNNNNNNNNNNNNNNNNNNNNNNNNNNNNNNNNNNNNNNNNNNNNNNNNNNNNNNNNNNNNNNNNNNNNNNNNNNNNNNNNNNNNNNNNNNNNNNNNNNNNNNNNNNNNNNNNNNNNNNNNNNNNNNNNNNNNNNNNNNNNNNNNNNNNNNNNNNNNNNNNNNNNNNNNNNNNNNNNNNNNNNNNNNNNNNNNNNNNNNNNNNNNNNNNNNNNNNNNNNNNNNNNNNNNNNNNNNNNNNNNNNNNNNNNNNNNNNNNNNNNNNNNNNNNNNNNNNNNNNNNNNNNNNNNNNNNNNNNNNNNNNNNNNNNNNNNNNNNNNNNNNNNNNNNNNNNNNNNNNNNNNNNNNNNNNNNNNNNNNNNNNNNNNNNNNNNNNNNNNNNNNNNNNNNNNNNNNNNNNNNNNNNNNNNNNNNNNNNNNNNNNNNNNNNNNNNNNNNNNNNNNNNNNNNNNNNNNNNNNNNNNNNNNNNNNNNNNNNNNNNNNNNNNNNNNNNNNNNNNNNNNNNNNNNNNNNNNNNNNNNNNNNNNNNNNNNNNNNNNNNNNNNNNNNNNNNNNNNNNNNNNNNNNNNNNNNNNNNNNNNNNNNNNNNNNNNNNNNNNNNNNNNNNNNNNNNNNNNNNNNNNNNNNNNNNNNNNNNNNNNNNNNNNNNNNNNNNNNNNNNNNNNNNNNNNNNNNNNNNNNNNNNNNNNNNNNNNNNNNNNNNNNNNNNNNNNNNNNNNNNNNNNNNNNNNNNNNNNNNNNNNNNNNNNNNNNNNNNNNNNNNNNNNNNNNNNNNNNNNNNNNNNNNNNNNNNNNNNNNNNNNNNNNNNNNNNNNNNNNNNNNNNNNNNNNNNNNNNNNNNNNNNNNNNNNNNNNNNNNNNNNNNNNNNNNNNNNNNNNNNNNNNNNNNNNNNNNNNNNNNNNNNNNNNNNNNNNNNNNNNNNNNNNNNNNNNNNNNNNNNNNNNNNNNNNNNNNNNNNNNNNNNNNNNNNNNNNNNNNNNNNNNNNNNNNNNNNNNNNNNNNNNNNNNNNNNNNNNNNNNNNNNNNNNNNNNNNNNNNNNNNNNNNNNNNNNNNNNNNNNNNNNNNNNNNNNNNNNNNNNNNNNNNNNNNNNNNNNNNNNNNNNNNNNNNNNNNNNNNNNNNNNNNNNNNNNNNNNNNNNNNNNNNNNNNNNNNNNNNNNNNNNNNNNNNNNNNNNNNNNNNNNNNNNNNNNNNNNGAAAAACTAAAAACTAACAAATCACCAGGGCCAGATGGCATCCATCCAAGAGTCCTCAAAGAACTCAAATGTGAAATTGCTGACCTCCTTGCAAAAATATATAACTTATCCCTGCAATCAGGCTCTGTACCAGAGGACTGGAAAGTAGCAAATGTAACACCGATTTTCAAAAAGGGATCCAGGGGCGATCCGGGAAATTACAGGCCGGTTAGCTTAACGTCTGTTCCAGGCAAATTGATGGAAAGCATCCTCAAGGATAAAATTGTTAAGCACATAGAAGAACAGGCCCTGCTGAGGGAGAACCAGCATGGCTTCTGCAAAGGTAAATCTTGCCTCACCAACCTTTTGGAGTTCTTTGAGAGTGTCAACAAGTGTGTGGATAAAGGTGATCCAGTTGACATAGTATACCTGGACTTCCAAAAAGCTTTTGACAAAGTTCCTCATCAAAGACTCCTGAGGAAACTTAGCAGTCATGGGATAAGGGGACAAGTACATGTGTGGATTGCTAACTGGTTGAAGGACAGGAAACAGAGGGTAGGTATAAATGGAGAGTTTTCACAATGGAGGGAAGTAAGAAGTGGGGTCCCCCAGGGATCTGTACTGGGACCAGTGCTTTTTAATTTATTCATAAATGATCTAGAAGTTGGGGTAAGCAGCGAGGTGGCCAAATTTGCAGATGATACCAAACTATTTAGGGTAGTGAAATCCAAAACAGATTGTGAGGAGCTCCAAAAGGATCTCTCCAAACTGGGGGAGTGGGCGACAAAATGGCAAATGCGGTTCAATGTTGGCAAGTGTAAAGTGATGCACATTGGGACAAAAAACCCCAACTTCAAATATACGCTGATGGGATCTGAGCTGTCGGTGACTGACCAGGAGAGAGATCTTGGGGTCGTGGTGGACAGCTCATTGAAAGTGTCGACTCAATGTGCGGCAGCTGTGAAAAAGGCCAATTCCATGCTAGGGATCATTAGGAAGGGGATTGAAAATAAAACTGCTAATATTATAATGCCCTTATACAAANACTATGTGCGGCCACACTTGGAGTACTGTGTACAGTTCTGGTCACCACATCTTAAAAAGGACATTGTAGAACTGGAAAAGGTGCAGAAGAGGGCAACCAAGATGATCAGGGGCCTAGAGCACCTTCCTTATGAGGCAAGGCTACAGCACCTGGGGCTTTTTAGTTTAGAAAAAAGACGACTGCGGGGAGACATGATAGAGGTCTATAAAATCATGCATGGTGTGGAGAAAGTGGACAGAGAGAAATTCTTCTCCCTCTCACACAACACTAGAACCAGGGGTCATCCCATGAAATTGATTGCCAGGAAATTTAGGACCAACAAAAGGAAGTACTTTTTCACACAACGCATAATCAACTTGTGGAATTCTCTGCCACAGGATGTGGTGACAGCCAACAACCTGGATGGCTTTAAGAGGGGTTTGGATAACTTCATGGAGGAGAGGTCTATCAATGGCTACNTAGTCTNGAGGGCTATAGGCCACCTCCAGCCTCAGNNNNNNTGCCTCTGTATACCATGCAGGGGAAACAGCAGGAGAACTCCTGCCTGGGCTTCCCAGAGGTCTGGTCCACTGTGTGAAACAGGATGCTGGACTAGATGGCCTGATCCAGCAGCTGTTCTTATGTTCTTATGTTCTGATNGTTTCTTTGAATGT
O_quadrimaculatus_L                          NNNNNNNNNNNNNNNNNNNNNNNNNNNNNNNNNNNNNNNNNNNNNNNNNNNNNNNNNNNNNNNNNNNNNNNNNNNNNNNNNNNNNNNNNNNNNNNNNNNNNNNNNNNNNNNNNNNNNNNNNNNNNNNNNNNNNNNNNNNNNNNNNNNNNNNNNNNNNNNNNNNNNNNNNNNNNNNNNNNNNNNNNNNNNNNNNNNNNNNNNNNNNNNNNNNNNNNNNNNNNNNNNNNNNNNNNNNNNNNNNNNNNNNNNNNNNNNNNNNNNNNNNNNNNNNNNNNNNNNNNNNNNNNNNNNNNNNNNNNNNNNNNNNNNNNNNNNNNNNNNNNNNNNNNNNNNNNNNNNNNNNNNNNNNNNNNNNNNNNNNNNNNNNNNNNNNNNNNNNNNNNNNNNNNNNNNNNNNNNNNNNNNNNNNNNNNNNNNNNNNNNNNNNNNNNNNNNNNNNNNNNNNNNNNNNNNNNNNNNNNNNNNNNNNNNNNNNNNNNNNNNNNNNNNNNNNNNNNNNNNNNNNNNNNNNNNNNNNNNNNNNNNNNNNNNNNNNNNNNNNNNNNNNNNNNNNNNNNNNNNNNNNNNNNNNNNNNNNNNNNNNNNNNNNNNNNNNNNNNNNNNNNNNNNNNNNNNNNNNNNNNNNNNNNNNNNNNNNNNNNNNNNNNNNNNNNNNNNNNNNNNNNNNNNNNNNNNNNNNNNNNNNNNNNNNNNNNNNNNNNNNNNNNNNNNNNNNNNNNNNNNNNNNNNNNNNNNNNNNNNNNNNNNNNNNNNNNNNNNNNNNNNNNNNNNNNNNNNNNNNNNNNNNNNNNNNNNNNNNNNNNNNNNNNNNNNNNNNNNNNNNNNNNNNNNNNNNNNNNNNNNNNNNNNNNNNNNNNNNNNNNNNNNNNNNNNNNNNNNNNNNNNNNNNNNNNNNNNNNNNNNNNNNNNNNNNNNNNNNNNNNNNNNNNNNNNNNNNNNNNNNNNNNNNNNNNNNNNNNNNNNNNNNNNNNNNNNNNNNNNNNNNNNNNNNNNNNNNNNNNNNNNNNNNNNNNNNNNNNNNNNNNNNNNNNNNNNNNNNNNNNNNNNNNNNNNNNNNNNNNNNNNNNNNNNNNNNNNNNNNNNNNNNNNNNNNNNNNNNNNNNNNNNNNNNNNNNNNNNNNNNNNNNNNNNNNNNNNNNNNNNNNNNNNNNNNNNNNNNNNNNNNNNNNNNNNNNNNNNNNNNNNNNNNNNNNNNNNNNNNNNNNNNNNNNNNNNNNNNNNNNNNNNNNNNNNNNNNNNNNNNNNNNNNNNNNNNNNNNNNNNNNNNNNNNNNNNNNNNNNNNNNNNNNNCTTAAACTAAATGCTAACAAATCACCAGGACCAGATGGCATTCACCCTCGAGTTCTCAAGGAGCTTAAAAGTGAAATTGCTGAACTTTTAGCCAAAATATATAATCTTTCCCTCAAATCAGGCTCTGTGCCTGAGGATTGGAGGGTAGCAAATGTAACACCAATCTTCAAAAAAGGATCCAGAGGTGATCCAGGGAATTACCGGCCAGTCAGTTTAACCTCAGTCCCAGGTAAAGTGATGGAAACCATCCTTAAGGATAAAATTAATAGGCACATAGAGGAGAAAGCATTGCTGAAGGAGAATCAACATGGATTCTGCAAGGGCAAATCATGCCTCACTAATCTGTTAGAATTCTTTGAAAGTGTCAACAAGCATGTGGATAAGGGAGATCCAGTGGACATTGTCTATCTTGACTTTCAGAAGGCTTTTGATAAGGTCCCGCATCAAAGGCTCTTGAATAAGCTTGCCAGTCATGGAATCAAGGGACAGGTCTTGTCCTGGATCAGCAACTGGCTAAGGGACAGGAAACAGAGGGTAGTACTAAATGGACACTTCTCAGAGTGGAGGGAGGTCAAGAGTGGGGTCCCCCAAGGTTCAGTCCTGGGACCCCTGCTTTTCAACCTCTTCATAAATGATCTAGAAATAGGGGTAAGTAGTGAGGTAGCCAAATTTGCTGATGACACTAAATTGTTCAGGGTAGTTAAAACTGAAAAAGATTGTGAAGAGCTCCAGAGGGATCTCTCGACATTGGGAGAATGGGCAACCAAGTGGCAAATGAGCTTTAACCTTAGTAAGTGCAAAGTGATGCACATTGGGGCAAAAAACCCCAGCTACACTTATAAACTGATGGATTCTGAAATCTCTGTGACCAACCAGGAAAGGGACCTTGGTGTTCTGGTAGACAGCTCCATGAAGATGTCAACCCAGTGTGCCGCAGCAGTGAAAAAAGCCAACTCAATGCTAGGGATAATTAGGAAGGGTATGGAAAATAAATCGGCAAGTGTCATTTTGCCTCTTTATAAATCTCTGGTGAGGCCCCATTTGGAGTATTGTGTACAATTCTGGTCTCCATACCTCCAAAAGGACATTGTGGAACTGGAAAAAGTGCAGAGGAGGGCAACCAAAATGATTAGGGGGCTGGAGCACCTCCCTTACCATCTGAGGCTGCAACGCCTGGGCCTCTTCACTCTTGAACGACGGCGTTTAAGAGGTGACCTAATTGAAGTTTATAAAATAATGCATGGTGTGGACAAGGTAGATAGGGGGAAATTATTTTCCCTATCACACAACACTAGAACTAGAGGGCACTCCATGAAACTTTTAGGTGCTAGATCTAGGACCAATAAGAGAAAGTACTTTTTCACACAGAGGGTCATTGGTCTGTGGAATTCACTACCTGAAGAAGTGGTGACAGCTGTCAGCCTTGATAGCTTTAAGAAAGGATTAGACAAGTTCATGGACAACAAGGATATCAAAGGCTACCAGTATGNGATAACTAAGAGCAACCTCCAGGTTGAAGAGATNTATCTCTCAAGTCCAGGCAGGGAAACAAGTNNNAGATCTTCTGCTGAGATNGCCCAGAAGAGTGGTCCACTGTGTGAAACAGAATGCTGGACTAGATGGCCTGTTCCAGCAGCTCTTCTTATGTTCTTATGTTCTTATACTTGCACTGTCTTG
O_gracilis_L                                 NNNNNNNNNNNNNNNNNNNNNNNNNNNNNNNNNNNNNNNNNNNNNNNNNNNNNNNNNNNNNNNNNNNNNNNNNNNNNNNNNNNNNNNNNNNNNNNNNNNNNNNNNNNNNNNNNNNNNNNNNNNNNNNNNNNNNNNNNNNNNNNNNNNNNNNNNNNNNNNNNNNNNNNNNNNNNNNNNNNNNNNNNNNNNNNNNNNNNNNNNNNNNNNNNNNNNNNNNNNNNNNNNNNNNNNNNNNNNNNNNNNNNNNNNNNNNNNNNNNNNNNNNNNNNNNNNNNNNNNNNNNNNNNNNNNNNNNNNNNNNNNNNNNNNNNNNNNNNNNNNNNNNNNNNNNNNNNNNNNNNNNNNNNNNNNNNNNNNNNNNNNNNNNNNNNNNNNNNNNNNNNNNNNNNNNNNNNNNNNNNNNNNNNNNNNNNNNNNNNNNNNNNNNNNNNNNNNNNNNNNNNNNNNNNNNNNNNNNNNNNNNNNNNNNNNNNNNNNNNNNNNNNNNNNNNNNNNNNNNNNNNNNNNNNNNNNNNNNNNNNNNNNNNNNNNNNNNNNNNNNNNNNNNNNNNNNNNNNNNNNNNNNNNNNNNNNNNNNNNNNNNNNNNNNNNNNNNNNNNNNNNNNNNNNNNNNNNNNNNNNNNNNNNNNNNNNNNNNNNNNNNNNNNNNNNNNNNNNNNNNNNNNNNNNNNNNNNNNNNNNNNNNNNNNNNNNNNNNNNNNNNNNNNNNNNNNNNNNNNNNNNNNNNNNNNNNNNNNNNNNNNNNNNNNNNNNNNNNNNNNNNNNNNNNNNNNNNNNNNNNNNNNNNNNNNNNNNNNNNNNNNNNNNNNNNNNNNNNNNNNNNNNNNNNNNNNNNNNNNNNNNNNNNNNNNNNNNNNNNNNNNNNNNNNNNNNNNNNNNNNNNNNNNNNNNNNNNNNNNNNNNNNNNNNNNNNNNNNNNNNNNNNNNNNNNNNNNNNNNNNNNNNNNNNNNNNNNNNNNNNNNNNNNNNNNNNNNNNNNNNNNNNNNNNNNNNNNNNNNNNNNNNNNNNNNNNNNNNNNNNNNNNNNNNNNNNNNNNNNNNNNNNNNNNNNNNNNNNNNNNNNNNNNNNNNNNNNNNNNNNNNNNNNNNNNNNNNNNNNNNNNNNNNNNNNNNNNNNNNNNNNNNNNNNNNNNNNNNNNNNNNNNNNNNNNNNNNNNNNNNNNNNNNNNNNNNNNNNNNNNNNNNNNNNNNNNNNNNNNNNNNNNNNNNNNNNNNNNNNNNNNNNNNNNNNNNNNNNNNNNNNNNNNNNNNNNNNNNNNNNNNNNNNNNNNNNNNNNNNNNNNNNNNNNNCAAAATCTGAAAGCAAATAAATCACCAGGCCCAGATGGTATCCATCCTAGAGTTCTCAAAGAACTCAAATATGAAATTGCGGACCTCCTCACAAAAATATGCAACATGTCCCTAAGCTCAGCCTCTGTACCAGAGGACTGGAAGATGGCCAATGTAACACCAATTTTCAAAAAGGGATCCAGGGGGGATCCAGGAAATTACAGGCCGGTTAGCTTGACATCTGTTCCAGGTAAATTGGTTGAAAGCATTATTAAAGACAAAATTAGTAAGCATATAGAAGGGCAGGTCCTGCTGAAGAAGAATCAACATGGCTTCCGCAAAGGCAAGTCCTGTCTCACTAATCTACTAGAATTCTTTGAGAGTGTCAACAAACATGTAGACAGGGGTGATCCGGTGGACATTGTTTACTTGGACTTCCAAAAGGCTTTTGATAAAGTCCCTCACCAAAGACTCCTGAACAAACTTAGCAGTCATGGAATAAGAGGAGAGGTCCTCTTATGGATCAGTAACTGGTTAAAGAACAGAAAGCAGAGAGTAGGAATAAATGGTCAATTCTCCCAATGGAGGGAAGTAAATAGTGGGGTCCCACAGGGATCGGTATTGGGACCAATTCTTTTCAACTTGTTCATAAATGATCTGGAATTAGGAGTGAGCAGTGAAGTGGCCAAGTTTGCTGATGACACCAAATTATTTAAGGTTGTTAAAACACAAAGGGATTGTGAAGAGCTCCAAAGGGATCTCTCCAAGCTGGGAGAGTGGGCATCCAAATGGCAGATGCGGTTCAATGTAAGCAAGTGTAAGGTGATGCACGTTGGGGCAAAAAACCCCAACTTCAAGTATAACCTGATGGGATCTGAGCTGGCGGTGACCGAACAAGAAAGAGATCTTGGGGTTGTGGTGGACAGCTCGATGAAAATGTCAACCCAGTGTGCGGCCGCTGTAAAGAAGGCAAACTCCATGTTAGGCATTATAAGAAAAGGAATTGAGAATAAAACTGCCAGTATCATACTGCCTTTATACAAATCTATGGTGCGACCACACTTAGAATACTGTGTACAGTTCTGGTCACCACACCTAAAAAAGGATATTATAGAGCTGGAAAAAGTGCAGAAAAGGGCAACTAAAATGATCAAGGGGCTGGAGCATCTCCCCTATGAGGGAAGGTTACAACAGCTGGGATTGTTTAGCTTGGAAAAAAGGAGGCTAAGGGGAGACATGATAGAGGTGTACAAAATTATGCATGGTGTGGAGAATGTGGATAGGGAGACATTTTTCTCCCTCTCTCATAATACTAGAACCCGGGGTCATCCCATGAAGCTGATTGGTGGGAGATTCAGGACAGATAAAAGGAAGTACTTCTTCACACAGCGCATAGTTAAACTATGGAATTCACTACCACAAGATGTAGTGATGGCCACCAATTTGGATGGCTTTAAAAGGGGGTTGGATAAATTCCTGGAGGAGAAGGCTATCAATGGCTACNTAGTCCTGATGGCTATGTGCTACCTCCAGTATCAGNNNNNNAGCCTGTGTGCACCATGCTGGGGAATGGGTGGGAGGTGTCCTGCTTGTGGGTNCCCTGGCGCTGGTCCACTGTGTGAAACAGAGTGCTGGACTAGATGGTCTGATCCAGCAGCTCTTCTTATGTTCTTATGTTCTTATCGTTTCATTGTCTTT
O_attennatus_L                               NNNNNNNNNNNNNNNNNNNNNNNNNNNNNNNNNNNNNNNNNNNNNNNNNNNNNNNNNNNNNNNNNNNNNNNNNNNNNNNNNNNNNNNNNNNNNNNNNNNNNNNNNNNNNNNNNNNNNNNNNNNNNNNNNNNNNNNNNNNNNNNNNNNNNNNNNNNNNNNNNNNNNNNNNNNNNNNNNNNNNNNNNNNNNNNNNNNNNNNNNNNNNNNNNNNNNNNNNNNNNNNNNNNNNNNNNNNNNNNNNNNNNNNNNNNNNNNNNNNNNNNNNNNNNNNNNNNNNNNNNNNNNNNNNNNNNNNNNNNNNNNNNNNNNNNNNNNNNNNNNNNNNNNNNNNNNNNNNNNNNNNNNNNNNNNNNNNNNNNNNNNNNNNNNNNNNNNNNNNNNNNNNNNNNNNNNNNNNNNNNNNNNNNNNNNNNNNNNNNNNNNNNNNNNNNNNNNNNNNNNNNNNNNNNNNNNNNNNNNNNNNNNNNNNNNNNNNNNNNNNNNNNNNNNNNNNNNNNNNNNNNNNNNNNNNNNNNNNNNNNNNNNNNNNNNNNNNNNNNNNNNNNNNNNNNNNNNNNNNNNNNNNNNNNNNNNNNNNNNNNNNNNNNNNNNNNNNNNNNNNNNNNNNNNNNNNNNNNNNNNNNNNNNNNNNNNNNNNNNNNNNNNNNNNNNNNNNNNNNNNNNNNNNNNNNNNNNNNNNNNNNNNNNNNNNNNNNNNNNNNNNNNNNNNNNNNNNNNNNNNNNNNNNNNNNNNNNNNNNNNNNNNNNNNNNNNNNNNNNNNNNNNNNNNNNNNNNNNNNNNNNNNNNNNNNNNNNNNNNNNNNNNNNNNNNNNNNNNNNNNNNNNNNNNNNNNNNNNNNNNNNNNNNNNNNNNNNNNNNNNNNNNNNNNNNNNNNNNNNNNNNNNNNNNNNNNNNNNNNNNNNNNNNNNNNNNNNNNNNNNNNNNNNNNNNNNNNNNNNNNNNNNNNNNNNNNNNNNNNNNNNNNNNNNNNNNNNNNNNNNNNNNNNNNNNNNNNNNNNNNNNNNNNNNNNNNNNNNNNNNNNNNNNNNNNNNNNNNNNNNNNNNNNNNNNNNNNNNNNNNNNNNNNNNNNNNNNNNNNNNNNNNNNNNNNNNNNNNNNNNNNNNNNNNNNNNNNNNNNNNNNNNNNNNNNNNNNNNNNNNNNNNNNNNNNNNNNNNNNNNNNNNNNNNNNNNNNNNNNNNNNNNNNNNNNNNNNNNNNNNNNNNNNNNNNNNNNNNNNNNNNNNNNNNNNNNNNNNNNNNNNNNNNNNNNNNNNNNNNNNNNNNNNNNNNNNNNNNNNNNNNNNNNNNNCAAAATCTGAAAGCAAATAAATCACCAGGCCCAGATGGTATCCATCCTAGAGTTCTCAAAGAACTCAAATATGAAATTGCGGACCTCCTCACAAAAATATGCAACATGTCCCTAAGCTCAGCCTCTGTACCAGAGGACTGGAAGATGGCCAATGTAACACCAATTTTCAAAAAGGGATCCAGGGGGGATCCAGGAAATTACAGGCCGGTTAGCTTGACATCTGTTCCAGGTAAATTGGTTGAAAGCATTATTAAAGACAAAATTAGTAAGCATATAGAAGGGCAGGTCCTGCTGAAGAAGAATCAACATGGCTTCCGCAAAGGCAAGTCCTGTCTCACTAATCTTCTAGAATTCTTTGAGAGTGTCAACAAACATGTAGACAGGGGTGATCCGGTGGACATTGTTTACTTGGACTTCCAAAAGGCTTTTGATAAAGTCCCTCACCAAAGACTCCTGAACAAACTTAGCAGTCATGGAATAAGAGGAGAGGTCCTCTTATGGATCAGTAACTGGTTAAAGAACAGAAAGCAGAGAGTAGGAATAAATGGTCAATTCTCCCAATGGAGGGAAGTAAATAGTGGGGTCCCACAGGGATCGGTATTGGGACCAATTCTTTTCAACTTGTTCATAAATGATCTGGAATTAGGAGTGAGCAGTGAAGTGGCCAAGTTTGCTGATGACACCAAATTATTTAAGGTTGTTAAAACACAAAGGGATTGTGAAGAGCTCCAAAGGGATCTCTCCAAGCTGGGAGAGTGGGCATCCAAATGGCAGATGCGGTTCAATGTAAGCAAGTGTAAGGTGATGCACGTTGGGGCAAAAAACCCCAACTTCAAGTATAACCTGATGGGATCTGAGCTGGCGGTGACCGAACAAGAAAGAGATCTTGGGGTTGTGGTGGACAGCTCGATGAAAATGTCAACCCAGTGTGCGGCCGCTGTAAAGAAGGCAAACTCCATGTTAGGCATTATAAGAAAAGGAATTGAGAATAAAACTGCCAGTATCATACTGCCTTTATACAAATCTATGGTGCGACCACACTTAGAATACTGTGTACAGTTCTGGTCACCACACCTAAAAAAGGATATTATAGAGCTGGAAAAAGTGCAGAAAAGGGCAACTAAAATGATCAAGGGGCTGGAGCATCTCCCCTATGAGGGAAGGTTACAACAGCTGGGATTGTTTAGCTTGGAAAAAAGGAGGCTAAGGGGAGACATGATAGAGGTGTACAAAATTATGCATGGTGTGGAGAATGTGGATAGGGAGACATTTTTCTCCCTCTCTCATAATACTAGAACCCGGGGTCATCCCATGAAGCTGATTGGTGGGAGATTCAGGACAGATAAAAGGAAGTACTTCTTCACACAGCGCATAGTTAAACTATGGAATTCACTACCACAAGATGTAGTGATGGCCACCAATTTGGATGGCTTTAAAAGGGGGTTGGATAAATTCCTGGAGGAGAAGGCTATCAATGGCTACNTAGTCCTGATGGCTATGTGCTACCTCCAGTATCAGNNNNNNAGCCTGTGTGCACCATGCTGGGGAATGGGTGGGAGGTGTCCTGCTTGTGGGTNCCCTGGCGCTGGTCCACTGTGTGAAACAGAGTGCTGGACTAGATGGTCTGATCCAGCAGCTCTTCTTATGTTCTTATGTTCTTATCGTTTCATTGTCTTT
N_humilis_L                                  NNNNNNNNNNNNNNNNNNNNNNNNNNNNNNNNNNNNNNNNNNNNNNNNNNNNNNNNNNNNNNNNNNNNNNNNNNNNNNNNNNNNNNNNNNNNNNNNNNNNNNNNNNNNNNNNNNNNNNNNNNNNNNNNNNNNNNNNNNNNNNNNNNNNNNNNNNNNNNNNNNNNNNNNNNNNNNNNNNNNNNNNNNNNNNNNNNNNNNNNNNNNNNNNNNNNNNNNNNNNNNNNNNNNNNNNNNNNNNNNNNNNNNNNNNNNNNNNNNNNNNNNNNNNNNNNNNNNNNNNNNNNNNNNNNNNNNNNNNNNNNNNNNNNNNNNNNNNNNNNNNNNNNNNNNNNNNNNNNNNNNNNNNNNNNNNNNNNNNNNNNNNNNNNNNNNNNNNNNNNNNNNNNNNNNNNNNNNNNNNNNNNNNNNNNNNNNNNNNNNNNNNNNNNNNNNNNNNNNNNNNNNNNNNNNNNNNNNNNNNNNNNNNNNNNNNNNNNNNNNNNNNNNNNNNNNNNNNNNNNNNNNNNNNNNNNNNNNNNNNNNNNNNNNNNNNNNNNNNNNNNNNNNNNNNNNNNNNNNNNNNNNNNNNNNNNNNNNNNNNNNNNNNNNNNNNNNNNNNNNNNNNNNNNNNNNNNNNNNNNNNNNNNNNNNNNNNNNNNNNNNNNNNNNNNNNNNNNNNNNNNNNNNNNNNNNNNNNNNNNNNNNNNNNNNNNNNNNNNNNNNNNNNNNNNNNNNNNNNNNNNNNNNNNNNNNNNNNNNNNNNNNNNNNNNNNNNNNNNNNNNNNNNNNNNNNNNNNNNNNNNNNNNNNNNNNNNNNNNNNNNNNNNNNNNNNNNNNNNNNNNNNNNNNNNNNNNNNNNNNNNNNNNNNNNNNNNNNNNNNNNNNNNNNNNNNNNNNNNNNNNNNNNNNNNNNNNNNNNNNNNNNNNNNNNNNNNNNNNNNNNNNNNNNNNNNNNNNNNNNNNNNNNNNNNNNNNNNNNNNNNNNNNNNNNNNNNNNNNNNNNNNNNNNNNNNNNNNNNNNNNNNNNNNNNNNNNNNNNNNNNNNNNNNNNNNNNNNNNNNNNNNNNNNNNNNNNNNNNNNNNNNNNNNNNNNNNNNNNNNNNNNNNNNNNNNNNNNNNNNNNNNNNNNNNNNNNNNNNNNNNNNNNNNNNNNNNNNNNNNNNNNNNNNNNNNNNNNNNNNNNNNNNNNNNNNNNNNNNNNNNNNNNNNNNNNNNNNNNNNNNNNNNNNNNNNNNNNNNNNNNNNNNNNNNNNNNNNNNNNNNNNNNNNNNNNNNNNNNNNNNNNNNNNNNNNNNNNNNNNNNNNNNNNNNACTAAACTAAATGTCAACAAATCACCAGGGCCAGATGGCATCCACCCCAGAGTTCTTAAGGAACTCAAGTGTGAAATTGCTGAAATTCTAGCCAAAATATATAACCTTTCTCTAAGATCAGGCACTGTACCCGAGGACTGGAGGGAGGCAAATGTAACTCCGATCTTCAAGAAAGGATCCAGGGGTGATCCAGGAAATTATAGGCCAGTTAGTCTAACCTCAGTTCCAGGCAAAGTGATGGAAACCATTATTAAAGAAAAAATTACTAAGCACATAGAAGAACAGGCATTGCTGAAGGAAAATCAACATGGTTTCTGCAAAGGCAAATCATGTCTTACTAACTTGATAGAATTCTTTGAGGGTGTAAATAAACACATAGATAAAGGGGACCCAGTTGATATTGTTTACCTTGACTTTCAAAAGGCTTTTGACAAAGTCCCTCACCAAAGGCTCCTAAATAAGCTCTTCAGCCATGGAATCAGGGGACAGGTCTTGTCCTGGATTGGAACCTGGCTAAACTGTAGGAAACAAAGGGTGGTAATAAATGGACACTTCTCTGGATGGAAAGAGGTGAGAAGTGGCGTACCACAAGGTTCAGTTTTAGGACCGTTACTTTTTAATTTATTCATAAATGATCTGGATGTAGAAGTAAATTGTGAGGTAGCAAAGTTTGCAGATGACACTAAATTGTTCAGGGTAGTTAAGAATGAAACTGATTGTAAAGAGCTCCAGAAAGATCTCTCGAAATTGAGTGAATGGGCAACAAAGTGGCAAATGCATTTTAACCTAAACAAGTGTAAAGTCATGCACATCGGGGCAAAGAACCCCAAATACACTTATCAACTGATGGGATCAAAGCTTTCTGAGACAAACCAGGAAAGGGATCTTGGGGTTTTGGTGGACAGCTCAATGAAGATGTCAACCCAGTGCGCTGCAGCAGTGAAAAAAGCAAATTCTATGCTTGGCATGATCAGGAAGGGAATCGAAAATAGGTCGGCAAATGTTGTATTGCCTCTCTACAAATCTATGGTAAGGCCACATCTAGAATACTGTGTACAATTCTGGTCACCGCACCTTAAGAAGGATATAACGGAACTGGAAAAGGTACAAAGAAGGGCAACAAAAATGATCCAAGGGATGGAGCAGCTCCCTTATGAAATCAGGTTGCAACGCCTTGGTCTTTTCAGCCTTGAAAGACGGCGTTTAAGAGGTGACTTGATCGAAGTGTTTAAAATCATGCATGGGATAGAAAAGGTGAATAAAGAAAAAATATTTTCTCTGTCACACAACACTAGGACTAGGGGGCACTCCCTAAAGCTCCAAGGTAGGAAAGTTAGGACTAATAAAGGGAAATATTTCTTCACCCAGAGGGTCATTGGGTTATGGAATTCACTTCCAGAGGAGGTTGCGACAGCTGTCAGCCTGGACAGCTTCAAGGCAGGATTAGACAGATTCATGGATACCAAGGGAATCAGTAGTTACNTGAAATGGACATCCAAGTGCCACCTCTGTGTTGATGAGGGCTTTCCCCGGGTACTGTGTGGGGGGGGGAGCAGGAGACTTTCTGCTAGAGATCCCCGTGTAACTAGTCCACTGTGTGAAACAGAATGCTGGACTAGATGGCCCGATTCAGCAGCTCTTCTTATGTTCTTATGTTCTTATCGTTTCATTGTCTTT
L_smaragdina_L                               NNNNNNNNNNNNNNNNNNNNNNNNNNNNNNNNNNNNNNNNNNNNNNNNNNNNNNNNNNNNNNNNNNNNNNNNNNNNNNNNNNNNNNNNNNNNNNNNNNNNNNNNNNNNNNNNNNNNNNNNNNNNNNNNNNNNNNNNNNNNNNNNNNNNNNNNNNNNNNNNNNNNNNNNNNNNNNNNNNNNNNNNNNNNNNNNNNNNNNNNNNNNNNNNNNNNNNNNNNNNNNNNNNNNNNNNNNNNNNNNNNNNNNNNNNNNNNNNNNNNNNNNNNNNNNNNNNNNNNNNNNNNNNNNNNNNNNNNNNNNNNNNNNNNNNNNNNNNNNNNNNNNNNNNNNNNNNNNNNNNNNNNNNNNNNNNNNNNNNNNNNNNNNNNNNNNNNNNNNNNNNNNNNNNNNNNNNNNNNNNNNNNNNNNNNNNNNNNNNNNNNNNNNNNNNNNNNNNNNNNNNNNNNNNNNNNNNNNNNNNNNNNNNNNNNNNNNNNNNNNNNNNNNNNNNNNNNNNNNNNNNNNNNNNNNNNNNNNNNNNNNNNNNNNNNNNNNNNNNNNNNNNNNNNNNNNNNNNNNNNNNNNNNNNNNNNNNNNNNNNNNNNNNNNNNNNNNNNNNNNNNNNNNNNNNNNNNNNNNNNNNNNNNNNNNNNNNNNNNNNNNNNNNNNNNNNNNNNNNNNNNNNNNNNNNNNNNNNNNNNNNNNNNNNNNNNNNNNNNNNNNNNNNNNNNNNNNNNNNNNNNNNNNNNNNNNNNNNNNNNNNNNNNNNNNNNNNNNNNNNNNNNNNNNNNNNNNNNNNNNNNNNNNNNNNNNNNNNNNNNNNNNNNNNNNNNNNNNNNNNNNNNNNNNNNNNNNNNNNNNNNNNNNNNNNNNNNNNNNNNNNNNNNNNNNNNNNNNNNNNNNNNNNNNNNNNNNNNNNNNNNNNNNNNNNNNNNNNNNNNNNNNNNNNNNNNNNNNNNNNNNNNNNNNNNNNNNNNNNNNNNNNNNNNNNNNNNNNNNNNNNNNNNNNNNNNNNNNNNNNNNNNNNNNNNNNNNNNNNNNNNNNNNNNNNNNNNNNNNNNNNNNNNNNNNNNNNNNNNNNNNNNNNNNNNNNNNNNNNNNNNNNNNNNNNNNNNNNNNNNNNNNNNNNNNNNNNNNNNNNNNNNNNNNNNNNNNNNNNNNNNNNNNNNNNNNNNNNNNNNNNNNNNNNNNNNNNNNNNNNNNNNNNNNNNNNNNNNNNNNNNNNNNNNNNNNNNNNNNNNNNNNNNNNNNNNNNNNNNNNNNNNNNNNNNNNNNNNNNNNNNNNNNNNNNNNNNNNNNNNNNNNNNNNNNGACAAATTAAAGATCAATAAGTCACCGGGCCCAGATGGCATCCACCCAAGAGTTATTAAGGAACTGAAGAATGAAGTTGCTGATCTCTTGACTAAAATATGCAACTTGTCCCTTAAAACGGCCACAGTGCCAGAGGATTGGAGGATAGCAAATGTCACACCAATCTTTAAAAAAGGAAGGAGAGGGGACCCGGGAAACTATAGGCCAGTCAGCCTAACATCGGTTCCAGGTAAGATGGTGGAATGCCTCATCAAAGATAAAATCTTAAAGCACATAGATGAACAGGCCTTGCTGAGGGAGAATCAGCATGGCTTCTGTAAGGGTAAGTCTTGCCTCACAAACCTTTTAGAATTCTTTGAAAAGGTCAACAGGCATGTGGATGTGGGAGAACCTGTGGATATTATATATCTGGACTTTCAGAAGGCGTTTGATACGGTCCCTCACCAAAGGCTGCTGAGGAAACTCCACAGTCAGGGAATTAGAGGGCAGGTCCTCTCATGGATTAGGAACTGGTTGAGGACCAGGAAACAGAGAGTGGGTGTCAATGGGCAATTTTCACAATGGAGAGAGGTGAAAAGCGGTGTGCCCCAAGGATCTGTCCTGGGACCGGTGCTTTTCAACCTGTTCATAAATGACCTGGAGACAGGGATAAGCAGTGAGGTGGCCAAGTTTGCAGATGACACCAAACTTTTCCGAGTGGTGAAGACCAGAAGAGATTGTGAAGAGCTCCAGAAGGATCTCTCCAAACTGGGAGAATGGGCAGCAAAATGGCAGATGCGCTTCAATGTAAGTAAATGTAAAGTCATGCACATTGGGGCAAAAAATCAAAACTTTACATATAGGCTAATGGGTTCTGAGCTGTCTGTGACAGATCAGGAGAGAGATCTTGGGGTGCTGGTGGATAGCTCGATGAAAGTGTCGACCCAATGTGCAGCGGCGGTGAAGAAGGCTAATTCCATGCTTGGAGTCATTAGAAAAGGTATTGAGAATAAAACAGCTAATATTATAATGCCATTGTACAAATCAATGGTAAGGCCACATCTGGAGTATTGTGTCCAGTTCTGGTCACCACATCTCAAAAAGGATATAGTGGAAATGGAAAAGGTGCAGAAGAGAGCAACCAAAATGATTACTGGGCTGGGGCACCTCCCTTATGAGGAAAGGCTGCAGCGTTTGGGGCTCTTCAGTCTAGAAAAGAGGCGCCTGAGGGGGGACATGATTGAGACATACAAAATTATGCAAGGGATGGATAGAGTGGATAGAGGGATGCTCTTTTCCCTCTCACACAACACCAGAACCAGGGGACATTCACTAAAATTGAGTGTTGGGAGAGTTAGGACAGACAAAAGAAAATATTTCTTTACCCAGCGGGTAATTAGTCTGTGGAACTCCTTGCCACAGGATGTGGTGATGGCATCTAGCCTAGATGCCTTTAAGAGGGGATTGGACAGGTTTCTGGAGGAAAAATCCATCACGGGTTACAAGCCANTGATGGGTATGTTCAACCTCCNNNNNNNNNNNNNNTACCTCAGATTGTCATGCAGGGGAGGCACCAGGATGTCTCTTGTTGGGTGCTCCCTGAAGTTTGGTCCACTGTGTGAAACAGGAAGCTGGACTAGATGGCCTGATCCAGCGGCTCTTCTTATGTTCTTATGTTCTGATNGTTTCTTTGAATGT
L_mayae_L                                    NNNNNNNNNNNNNNNNNNNNNNNNNNNNNNNNNNNNNNNNNNNNNNNNNNNNNNNNNNNNNNNNNNNNNNNNNNNNNNNNNNNNNNNNNNNNNNNNNNNNNNNNNNNNNNNNNNNNNNNNNNNNNNNNNNNNNNNNNNNNNNNNNNNNNNNNNNNNNNNNNNNNNNNNNNNNNNNNNNNNNNNNNNNNNNNNNNNNNNNNNNNNNNNNNNNNNNNNNNNNNNNNNNNNNNNNNNNNNNNNNNNNNNNNNNNNNNNNNNNNNNNNNNNNNNNNNNNNNNNNNNNNNNNNNNNNNNNNNNNNNNNNNNNNNNNNNNNNNNNNNNNNNNNNNNNNNNNNNNNNNNNNNNNNNNNNNNNNNNNNNNNNNNNNNNNNNNNNNNNNNNNNNNNNNNNNNNNNNNNNNNNNNNNNNNNNNNNNNNNNNNNNNNNNNNNNNNNNNNNNNNNNNNNNNNNNNNNNNNNNNNNNNNNNNNNNNNNNNNNNNNNNNNNNNNNNNNNNNNNNNNNNNNNNNNNNNNNNNNNNNNNNNNNNNNNNNNNNNNNNNNNNNNNNNNNNNNNNNNNNNNNNNNNNNNNNNNNNNNNNNNNNNNNNNNNNNNNNNNNNNNNNNNNNNNNNNNNNNNNNNNNNNNNNNNNNNNNNNNNNNNNNNNNNNNNNNNNNNNNNNNNNNNNNNNNNNNNNNNNNNNNNNNNNNNNNNNNNNNNNNNNNNNNNNNNNNNNNNNNNNNNNNNNNNNNNNNNNNNNNNNNNNNNNNNNNNNNNNNNNNNNNNNNNNNNNNNNNNNNNNNNNNNNNNNNNNNNNNNNNNNNNNNNNNNNNNNNNNNNNNNNNNNNNNNNNNNNNNNNNNNNNNNNNNNNNNNNNNNNNNNNNNNNNNNNNNNNNNNNNNNNNNNNNNNNNNNNNNNNNNNNNNNNNNNNNNNNNNNNNNNNNNNNNNNNNNNNNNNNNNNNNNNNNNNNNNNNNNNNNNNNNNNNNNNNNNNNNNNNNNNNNNNNNNNNNNNNNNNNNNNNNNNNNNNNNNNNNNNNNNNNNNNNNNNNNNNNNNNNNNNNNNNNNNNNNNNNNNNNNNNNNNNNNNNNNNNNNNNNNNNNNNNNNNNNNNNNNNNNNNNNNNNNNNNNNNNNNNNNNNNNNNNNNNNNNNNNNNNNNNNNNNNNNNNNNNNNNNNNNNNNNNNNNNNNNNNNNNNNNNNNNNNNNNNNNNNNNNNNNNNNNNNNNNNNNNNNNNNNNNNNNNNNNNNNNNNNNNNNNNNNNNNNNNNNNNNNNNNNNNNNNNNNNNNNNNNNNNNNNNNNNNNNNNNGACAAGCTAAAAGCAAACAAATCACCGGGCCCAGACGGCATTCACTCGAGAGTTCTTAAGGAACTTAAACATGAAATTGCTGATCTTCTCACGCTAGTATGTAACTTGTCCCTGAGATCAGGCTCAGTGCCAAAGGACTGGAAGATGGCCAATGTCACACCAATCTTTAAAAAGGGATCCAGGGGCGACCCAGGAAATTACAGGCCAGTTAGCTTGACATCTGTCCCTGGTAAACTTGTAGAAAGTATCATCAAGGATAAAATCATCGAGCATATAGAGAAGCAAGGCCTGCTGAGAAAGAGTCAGCATGGCTTCTGCAAAGGTAGGTCTTGCCTTACGAACCTCCTAGAGTTCTTTGAAGGTGTTAATAAGCATGTGGACAGGGGGGAGCCGGTAGACGTAGTCTACTTGGACTTCCAAAAGGCTTTTGACAAAGTCCCTCACCAGAGACTCCTGAGGAAACTCAGCAGTCAAGGGGTACGAGGAGGAGTCCTCCTATGGATTAAAAACTGGTTGAGAAACAGGAAGCAAAGGGTGGGAGTAAATGGGCATTTCTCACAATGGAGGGATGTTAAAAGTGGGGTCCCCCAGGGATCTGTTTTGGGACCCGTGCTTTTTAATCTATTCATAGATGACCTAGAGCTGGGGGTGGGTAGTGTGGTGGCCAAGTTTGCGGACGATACCAAGTTATACAGAGTGGTGAGAACTGCAAAGGACTGTGAAGAGCTCCAAAATGACCTCTCCAAACTAGGTGAATGGGCTACAAAATGGCAAATGCGGTTCAATGTGGCAAAGTGTAAAGTGATGCATATTGGGGCAAAAAATCCAAACTTTGCATATACGCTAATGGGATCTGCGCTAACAGTTACGGACCAGGAAAGGGATTTGGGGGTCATGGTTGATAACTCAATGGGAGTGTCAACCCAATGTGCGGCGGCTGTCAAAAAGGCTAACTCCATGCTAGGGATCATTAGGAAAGGGATCGAAAATAAAACTGCAAAGATAGTCATGCCCTTATATAAAACTGTGGTCCGACCACATTTGGAATACTGTGTGCAATTCTGGTCCCCGCATCTCAGAAAGGATATTGAGGAGATGGAGAAAGTGCAGAGACGGGCAACCAGGATGATTGAGGGGCTGGAGCGCCTTCCTTATGAGGAGAGGCTGCAACGTTTGGGTCTCTTTAGCCTGGAAAGAAGACGTCTGAGGGGGGATATGATTGAAGTTTATAAAATTGTGCACGGGGTGGAAAATGTGGACAGAGAGGCACTTTTCTCTCTTTCTCATAATACTAGAACCCGGGGGCATCCATTGAAACTAATGGGTGGTAGATTCAGGACAAATAAAAGGAAACATTTCTTCACACAGCGAGTGGTGAATGTGTGGAATTCGCTGCCACAGGAGGTGGTGATGGCTGCTAGCCTGGATGGCTTTAAAAGGGGCTTGGACAAATTCATGGAGGAGAAGTCGATCAGTGGCTACCAATCANTGATGGCCATTGGTCTCCTCCAAGATCTGNNNNNNTGCCTCAGCATCCCATGCTGGGGAAAGAGCAGGAAATGTCCTGCTGTGAGCTCCCAGAGGTCTGGTCCCCTGTGTGAAACAGAATGCTGGACTGGATGGTCTGATCCAGCAGCTTTTCTTATGTTCTTATGTTCTGATNGTTTCTTTGAATGT
L_ludekingi_L                                NNNNNNNNNNNNNNNNNNNNNNNNNNNNNNNNNNNNNNNNNNNNNNNNNNNNNNNNNNNNNNNNNNNNNNNNNNNNNNNNNNNNNNNNNNNNNNNNNNNNNNNNNNNNNNNNNNNNNNNNNNNNNNNNNNNNNNNNNNNNNNNNNNNNNNNNNNNNNNNNNNNNNNNNNNNNNNNNNNNNNNNNNNNNNNNNNNNNNNNNNNNNNNNNNNNNNNNNNNNNNNNNNNNNNNNNNNNNNNNNNNNNNNNNNNNNNNNNNNNNNNNNNNNNNNNNNNNNNNNNNNNNNNNNNNNNNNNNNNNNNNNNNNNNNNNNNNNNNNNNNNNNNNNNNNNNNNNNNNNNNNNNNNNNNNNNNNNNNNNNNNNNNNNNNNNNNNNNNNNNNNNNNNNNNNNNNNNNNNNNNNNNNNNNNNNNNNNNNNNNNNNNNNNNNNNNNNNNNNNNNNNNNNNNNNNNNNNNNNNNNNNNNNNNNNNNNNNNNNNNNNNNNNNNNNNNNNNNNNNNNNNNNNNNNNNNNNNNNNNNNNNNNNNNNNNNNNNNNNNNNNNNNNNNNNNNNNNNNNNNNNNNNNNNNNNNNNNNNNNNNNNNNNNNNNNNNNNNNNNNNNNNNNNNNNNNNNNNNNNNNNNNNNNNNNNNNNNNNNNNNNNNNNNNNNNNNNNNNNNNNNNNNNNNNNNNNNNNNNNNNNNNNNNNNNNNNNNNNNNNNNNNNNNNNNNNNNNNNNNNNNNNNNNNNNNNNNNNNNNNNNNNNNNNNNNNNNNNNNNNNNNNNNNNNNNNNNNNNNNNNNNNNNNNNNNNNNNNNNNNNNNNNNNNNNNNNNNNNNNNNNNNNNNNNNNNNNNNNNNNNNNNNNNNNNNNNNNNNNNNNNNNNNNNNNNNNNNNNNNNNNNNNNNNNNNNNNNNNNNNNNNNNNNNNNNNNNNNNNNNNNNNNNNNNNNNNNNNNNNNNNNNNNNNNNNNNNNNNNNNNNNNNNNNNNNNNNNNNNNNNNNNNNNNNNNNNNNNNNNNNNNNNNNNNNNNNNNNNNNNNNNNNNNNNNNNNNNNNNNNNNNNNNNNNNNNNNNNNNNNNNNNNNNNNNNNNNNNNNNNNNNNNNNNNNNNNNNNNNNNNNNNNNNNNNNNNNNNNNNNNNNNNNNNNNNNNNNNNNNNNNNNNNNNNNNNNNNNNNNNNNNNNNNNNNNNNNNNNNNNNNNNNNNNNNNNNNNNNNNNNNNNNNNNNNNNNNNNNNNNNNNNNNNNNNNNNNNNNNNNNNNNNNNNNNNNNNNNNNNNNNNNNNNNNNNNNNNNNNNNNNNNNNNNNNGTTAAACTAAATGCAAACAAGTCACCAGGACCAGACGGCATACATCCGCGAGTTCTCAAGGAACTTAAGGACGAAATTGCCGATGTCCTAGCCAAAATATATAATCTTTCCCTCAAATCAGGCTTTGTACCTGATGACTGGAAGGTAGCGAATGTAACACCAATCTTCAAAAAAGGATCCAGAGGTGATCCAGGAAATTATCGACCGGTCAGTTTGACATGTGTCCCGGGTAAAGTGATGGAAACCATCCTAAAAGATAAAATTAATAGGCACATAGAGGAGATGGCATTGCTGAAGGAGAGCCAACATGGCTTTTGCAAGGGCAAATCATGCCTCACTAATCTGCTCGAATTTTTCGAGAGTGTTAACAAGCACGTGGATAAGGGAGATCCAGTTGACATTGTTTATCTGGACTTTCAGAAGGCTTTTGACAAGGTCCCGCACCAAAGGCTTCTGAATAAACTTGCCAGTCATGGCATAAAGGGACAGGTCTTGTCCTGGATCAGCAACTGGCTAAGGGGCAGGAAACAGAGGGTAGCACTAAATGGACACTTCTCCAAATGGAGGGAGGTGAAGAGTGGGGTCCCCCAGGGCTCAGTACTGGGACCCCTGCTCTTCAACCTCTTCGTAAACGATCTGGAAGTAGGAGTAAATAGCAAGGTAGCCAAATTTGCTGACGACACTAAATTATACAGGGTAGTAAAAACTGGGAGAGATTGTGAGGAGCTCCAGAAGGATCTCTTGACACTGGGGGAGTGGGCAAACCAGTGGCAAATGAGCTTCAACATCAGTAAGTGCAGAGTGATGCATGTTGGGGCAAAAAACCCCAATTACATTTATAAACTAATGGGGTCTGAACTCTCGGCAACAAACCAGGAAAGGGATCTTGGTGTCCTGGTGGACAGCTCGATGAAAGTGTCAACCCAGTGTGCCGCAGCGGTGAAAAAAGCAAACTCAATGCTAGGGATCATTAGGAAGGGTATAGAAAATAAGTCAGCAAGTGTCATTTTGCCTCTTTATAAATCTATGGTGAGGCCCCATCTGGAGTATTGTGTGCAGTTCTGGTCACCATACCTCCAGAAGGATATTCTGGAAATGGAAAAAGTGCAGAGGAGGGCTACCAGAATGATTAGGGGACTGGAACACCTTCCTTACCACCTGAGGCTGCAACGGCTGGGCCTCTTCACTCTTGAACGACGGCGTCTAAGAGGGGACCTGATTGAAGTTTATAAAATCATACACGGTGTGGACAAAGTAGATAAGGAAAAACTGTTTTCCCTATCGCACAACACTAGAACTAGGGGGCACTCCATGAAACTTTTGGGTGCTAGATCTCAAACAAATAAGAGAAAGTACTTTTTCACCCAGAGGATCACTGGTCTATGGAACTCCCTGCCAGAAGAAGTGGTGACAGCTGTCAGCCTTGACAGCTTTAAGAAAGGATTAGACAAGTTCATGGAGAATAAGGGTATCAATGGCTATCATTATGGATGCCTAAGGACAACCTCCNGGGTTGGAGAGATATATCTCTCAATGCCATGCAGGGAAATAAGCAGGAGANNATCTGCTGGGAATACCCTGAAGAATGGTCCACTGTGTGAAACAGAATGCTGGACTAGATGGCCTGTTCCAGCAGCTGTTCTTATGTTCTTAATTTCTTATCGTTTCATTGTCTTT
L_flavimaculatum_L                           NNNNNNNNNNNNNNNNNNNNNNNNNNNNNNNNNNNNNNNNNNNNNNNNNNNNNNNNNNNNNNNNNNNNNNNNNNNNNNNNNNNNNNNNNNNNNNNNNNNNNNNNNNNNNNNNNNNNNNNNNNNNNNNNNNNNNNNNNNNNNNNNNNNNNNNNNNNNNNNNNNNNNNNNNNNNNNNNNNNNNNNNNNNNNNNNNNNNNNNNNNNNNNNNNNNNNNNNNNNNNNNNNNNNNNNNNNNNNNNNNNNNNNNNNNNNNNNNNNNNNNNNNNNNNNNNNNNNNNNNNNNNNNNNNNNNNNNNNNNNNNNNNNNNNNNNNNNNNNNNNNNNNNNNNNNNNNNNNNNNNNNNNNNNNNNNNNNNNNNNNNNNNNNNNNNNNNNNNNNNNNNNNNNNNNNNNNNNNNNNNNNNNNNNNNNNNNNNNNNNNNNNNNNNNNNNNNNNNNNNNNNNNNNNNNNNNNNNNNNNNNNNNNNNNNNNNNNNNNNNNNNNNNNNNNNNNNNNNNNNNNNNNNNNNNNNNNNNNNNNNNNNNNNNNNNNNNNNNNNNNNNNNNNNNNNNNNNNNNNNNNNNNNNNNNNNNNNNNNNNNNNNNNNNNNNNNNNNNNNNNNNNNNNNNNNNNNNNNNNNNNNNNNNNNNNNNNNNNNNNNNNNNNNNNNNNNNNNNNNNNNNNNNNNNNNNNNNNNNNNNNNNNNNNNNNNNNNNNNNNNNNNNNNNNNNNNNNNNNNNNNNNNNNNNNNNNNNNNNNNNNNNNNNNNNNNNNNNNNNNNNNNNNNNNNNNNNNNNNNNNNNNNNNNNNNNNNNNNNNNNNNNNNNNNNNNNNNNNNNNNNNNNNNNNNNNNNNNNNNNNNNNNNNNNNNNNNNNNNNNNNNNNNNNNNNNNNNNNNNNNNNNNNNNNNNNNNNNNNNNNNNNNNNNNNNNNNNNNNNNNNNNNNNNNNNNNNNNNNNNNNNNNNNNNNNNNNNNNNNNNNNNNNNNNNNNNNNNNNNNNNNNNNNNNNNNNNNNNNNNNNNNNNNNNNNNNNNNNNNNNNNNNNNNNNNNNNNNNNNNNNNNNNNNNNNNNNNNNNNNNNNNNNNNNNNNNNNNNNNNNNNNNNNNNNNNNNNNNNNNNNNNNNNNNNNNNNNNNNNNNNNNNNNNNNNNNNNNNNNNNNNNNNNNNNNNNNNNNNNNNNNNNNNNNNNNNNNNNNNNNNNNNNNNNNNNNNNNNNNNNNNNNNNNNNNNNNNNNNNNNNNNNNNNNNNNNNNNNNNNNNNNNNNNNNNNNNNNNNNNNNNNNNNNNNNNNNNNNNNNNNNNNNNNNNGACAAGCTAAAAGCAAACAAATCACCGGGCCCAGACGGCATTCACTCGAGAGTTCTTAAGGAACTTAAACATGAAATTGCTGATCTTCTCACGCTAGTATGTAACTTGTCCCTGAGATCAGGCTCAGTGCCAAAGGACTGGAAGATGGCCAATGTCACACCAATCTTTAAAAAGGGATCCAGGGGCGACCCAGGAAATTACAGGCCAGTTAGCTTGACATCTGTCCCTGGTAAACTTGTAGAAAGTATCATCAAGGATAAAATCATCGAGCATATAGAGAAGCAAGGCCTGCTGAGAAAGAGTCAGCATGGCTTCTGCAAAGGTAGGTCTTGCCTTACGAACCTCCTAGAGTTCTTTGAAGGTGTTAATAAGCATGTGGACAGGGGGGAGCCGGTAGACGTAGTCTACTTGGACTTCCAAAAGGCTTTTGACAAAGTCCCTCACCAGAGACTCCTGAGGAAACTCAGCAGTCAAGGGGTACGAGGAGGAGTCCTCCTATGGATTAAAAACTGGTTGAGAAACAGGAAGCAAAGGGTGGGAGTAAATGGGCATTTCTCACAATGGAGGGATGTTAAAAGTGGGGTCCCCCAGGGATCTGTTTTGGGACCCGTGCTTTTTAATCTATTCATAGATGACCTGGAGCTGGGGGTGGGTAGTGTGGTGGCCAAGTTTGCGGATGATACCAAGTTATACAGAGTGGTGAGAACTGCAAAGGACTGTGAAGAGCTCCAAAATGACCTCTGCAAACTAGGTGAATGGGCTACAAAATGGCAAATGCGGTTCAATGTGGCAAAGTGTAAAGTGATGCATATTGGGGCAAAAAATCCAAACTTTGCATATACGCTAATGGGATCTGCGCTAACAGTTACGGACCAGGAAAGGGATTTGGGGGTCATGGTTGATAACTCAATGGGAGTGTCAACCCAATGTGCGGCGGCTGTCAAAAAGGCTAACTCCATGCTAGGGATCATTAGGAAAGGGATCGAAAATAAAACTGCAAAGATAGTCATGCCCTTATATAAAACTGTGGTGCGACCACATTTGGAATACTGTGTGCAATTCTGGTCCCCGCATCTCAGAAAGGATATTGAGGAGATGGAGAAAGTGCAGAGACGGGCAACCAGGATGATTGAGGGACTGGAGCGCCTTCCTTATGAGGAGAGGCTGCAACGTTTGGGTCTCTTTAGCCTGGAAAGGAGACGTCTGAGGGGGGATATGATTGAAGTTTATAAAATTGTGCACGGGGTGGAAAATGTGGACAGAGAGGCACTTTTCTCTCTTTCTCATAATACTAGAACCCGGGGGCATCCATTGAAACTAATGGGTGGTAGATTCAGGACAAATAAAAGGAAACATTTCTTCACACAGCGAGTGGTGAATGTGTGGAATTCGCTGCCACAGGAGGTGGTGATGGCTGCTAGCCTGGATGGCTTTAAAAGGGGCTTGGACAAATTCATGGAGGAGAAGTCGATCAGTGGCTACCAATCANTGATGGCCATTGGTCTCCTCCAAGATCTGNNNNNNTGCCTCAGCATCCCATGCTGGGGAAAGAGCAGGAAATGTCCTGCTGTGAGCTCCCAGAGGTCTGGTCCCCTGTGTGAAACAGAATGCTGGACTGGATGGTCTGATCCAGCAGCTTTTCTTATGTTCTTATGTTCTGATNGTTTCTTTGAATGT
G_kuhlii_L                                   NNNNNNNNNNNNNNNNNNNNNNNNNNNNNNNNNNNNNNNNNNNNNNNNNNNNNNNNNNNNNNNNNNNNNNNNNNNNNNNNNNNNNNNNNNNNNNNNNNNNNNNNNNNNNNNNNNNNNNNNNNNNNNNNNNNNNNNNNNNNNNNNNNNNNNNNNNNNNNNNNNNNNNNNNNNNNNNNNNNNNNNNNNNNNNNNNNNNNNNNNNNNNNNNNNNNNNNNNNNNNNNNNNNNNNNNNNNNNNNNNNNNNNNNNNNNNNNNNNNNNNNNNNNNNNNNNNNNNNNNNNNNNNNNNNNNNNNNNNNNNNNNNNNNNNNNNNNNNNNNNNNNNNNNNNNNNNNNNNNNNNNNNNNNNNNNNNNNNNNNNNNNNNNNNNNNNNNNNNNNNNNNNNNNNNNNNNNNNNNNNNNNNNNNNNNNNNNNNNNNNNNNNNNNNNNNNNNNNNNNNNNNNNNNNNNNNNNNNNNNNNNNNNNNNNNNNNNNNNNNNNNNNNNNNNNNNNNNNNNNNNNNNNNNNNNNNNNNNNNNNNNNNNNNNNNNNNNNNNNNNNNNNNNNNNNNNNNNNNNNNNNNNNNNNNNNNNNNNNNNNNNNNNNNNNNNNNNNNNNNNNNNNNNNNNNNNNNNNNNNNNNNNNNNNNNNNNNNNNNNNNNNNNNNNNNNNNNNNNNNNNNNNNNNNNNNNNNNNNNNNNNNNNNNNNNNNNNNNNNNNNNNNNNNNNNNNNNNNNNNNNNNNNNNNNNNNNNNNNNNNNNNNNNNNNNNNNNNNNNNNNNNNNNNNNNNNNNNNNNNNNNNNNNNNNNNNNNNNNNNNNNNNNNNNNNNNNNNNNNNNNNNNNNNNNNNNNNNNNNNNNNNNNNNNNNNNNNNNNNNNNNNNNNNNNNNNNNNNNNNNNNNNNNNNNNNNNNNNNNNNNNNNNNNNNNNNNNNNNNNNNNNNNNNNNNNNNNNNNNNNNNNNNNNNNNNNNNNNNNNNNNNNNNNNNNNNNNNNNNNNNNNNNNNNNNNNNNNNNNNNNNNNNNNNNNNNNNNNNNNNNNNNNNNNNNNNNNNNNNNNNNNNNNNNNNNNNNNNNNNNNNNNNNNNNNNNNNNNNNNNNNNNNNNNNNNNNNNNNNNNNNNNNNNNNNNNNNNNNNNNNNNNNNNNNNNNNNNNNNNNNNNNNNNNNNNNNNNNNNNNNNNNNNNNNNNNNNNNNNNNNNNNNNNNNNNNNNNNNNNNNNNNNNNNNNNNNNNNNNNNNNNNNNNNNNNNNNNNNNNNNNNNNNNNNNNNNNNNNNNNNNNNNNNNNNNNNNNNNNNNNNNNNNNNNGTTAAACTAAATGCTAACAAATCACCAGGACCAGATGGCATACATCCACGAGTTCTCAAGGAACTTAAAGATGAAATTGCTGATGTCCTAGCCAAAATATATAATCTTTCCCTCAAATCAGGCTTTGTGCCTGATGACTGGAAGGTAGCGAATGTAACACCAATCTTCAAAAAAGGATCCAGAGGTGATCCAGGAAATTACCGACCGGTCAGTTTGACATGTGTCCCAGGTAAAGTGATGGAAACCATCCTAAAAGATAAAATTAATAGGCACATAGAAGAGAAGGCACTGCTGAAAGAGAGCCAACATGGCTTTTGCAAGGGCAAATCATGCCTCACTAATCTGTTGGAATTTTTTGAGAGTGTCAACAAGCATGTGGATAAGGGAGATCCAGTTGACATTGTTTATCTGGACTTTCAGAAGGCTTTTGACAAGGTCCCGCACCAAAGGCTCTTGAATAAACTTGCCAGTCATGGAATAAAGGGACAGGTCTTGTCCTGGATCAGCAACTGGCTAAGGGACAGGAAACAGAGGGTAGCACTAAATGGACACTTCTCCAAGTGGAGGGAGGTAAAGAGTGGGGTCCCCCAAGGTTCAGTACTGGGACCCCTGCTTTTCAACCTCTTCATAAATGATCTAGAAGTAGGAGTAAATAGCAAGGTAGCCAAATTTGCCGACGACACTAAATTATACAGGGTAGTAAAAACTGAGAGAGATTGTGAGGAGCTCCAGAGGGATCTCTTGACACTGGGGGAGTGGGCAAACCAGTGGCAAATGAGCTTCAACATTAGTAAGTGCAGAGTGATGCATGTTGGGGCAAAAAACCCCAATTACATTTATAAACTGATGGGGTCTGAACTCCCTGCAACAAACCAGGAAAGGGACCTTGGTGTCCTGGTGGACAGCTCAATGAAGGTGTCAACCCAGTGTGCCGCAGCAGTGAAAAAAGCAAACTCAATGCTAGGGATCATTAGGAAGGGTATAGAAAATAAGTCAGCAAGTGTCATTTTGCCTCTTTATAAATCTATGGTGAGGCCCCATCTGGAGTATTGTGTACAGTTCTGGTCACCATACCTCCAGAAGGATATTATGGAAATGGAAAAAGTGCAGAGGAGGGCAACCAGAATGATTAGGGGACTGGAACACCTTCCTTACCATCTGAGGCTGCAACGGCTGGGCCTCTTCACTCTTGAACGACGGCGTCTAAGAGGGGACCTGATTGAAGTTTATAAAATCATACACGGTGTGGACAAAGTAGATAAGGAAAAACTGTTTTCCCTATCGCACAACACTAGAACTAGGGGGCACTCCATGAAACTTTTGGGTGCTAGATCTCAAACAAATAAGAGAAAGTACTTTTTCACCCAGAGGATCACTGGTCTATGGAACTCCCTGCCAGAAGAAGTGGTGACAGCTGTCAGCCTTGACAGCTTTAAGAAAGGATTAGACAAGTTCATGGAGAATAAGGGTATCAATGGCTATCATTATGGATGCCTGAGGACAACCTCCNGGGTTGGAGAGATATATCTCTCAATGCCATGCAGGGAAATAAGCAGGAGANNATCTGCTGGGAATACCCTGAAGAATGGTCCACTGTGTGAAACAGAATGCTGGACTAGATGGCCTGTTCCAGCAGCTGTTCTTATGTTCTTAATTTCTTATCGTTTCATTGTCTTT
G_japonicus_L                                NNNNNNNNNNNNNNNNNNNNNNNNNNNNNNNNNNNNNNNNNNNNNNNNNNNNNNNNNNNNNNNNNNNNNNNNNNNNNNNNNNNNNNNNNNNNNNNNNNNNNNNNNNNNNNNNNNNNNNNNNNNNNNNNNNNNNNNNNNNNNNNNNNNNNNNNNNNNNNNNNNNNNNNNNNNNNNNNNNNNNNNNNNNNNNNNNNNNNNNNNNNNNNNNNNNNNNNNNNNNNNNNNNNNNNNNNNNNNNNNNNNNNNNNNNNNNNNNNNNNNNNNNNNNNNNNNNNNNNNNNNNNNNNNNNNNNNNNNNNNNNNNNNNNNNNNNNNNNNNNNNNNNNNNNNNNNNNNNNNNNNNNNNNNNNNNNNNNNNNNNNNNNNNNNNNNNNNNNNNNNNNNNNNNNNNNNNNNNNNNNNNNNNNNNNNNNNNNNNNNNNNNNNNNNNNNNNNNNNNNNNNNNNNNNNNNNNNNNNNNNNNNNNNNNNNNNNNNNNNNNNNNNNNNNNNNNNNNNNNNNNNNNNNNNNNNNNNNNNNNNNNNNNNNNNNNNNNNNNNNNNNNNNNNNNNNNNNNNNNNNNNNNNNNNNNNNNNNNNNNNNNNNNNNNNNNNNNNNNNNNNNNNNNNNNNNNNNNNNNNNNNNNNNNNNNNNNNNNNNNNNNNNNNNNNNNNNNNNNNNNNNNNNNNNNNNNNNNNNNNNNNNNNNNNNNNNNNNNNNNNNNNNNNNNNNNNNNNNNNNNNNNNNNNNNNNNNNNNNNNNNNNNNNNNNNNNNNNNNNNNNNNNNNNNNNNNNNNNNNNNNNNNNNNNNNNNNNNNNNNNNNNNNNNNNNNNNNNNNNNNNNNNNNNNNNNNNNNNNNNNNNNNNNNNNNNNNNNNNNNNNNNNNNNNNNNNNNNNNNNNNNNNNNNNNNNNNNNNNNNNNNNNNNNNNNNNNNNNNNNNNNNNNNNNNNNNNNNNNNNNNNNNNNNNNNNNNNNNNNNNNNNNNNNNNNNNNNNNNNNNNNNNNNNNNNNNNNNNNNNNNNNNNNNNNNNNNNNNNNNNNNNNNNNNNNNNNNNNNNNNNNNNNNNNNNNNNNNNNNNNNNNNNNNNNNNNNNNNNNNNNNNNNNNNNNNNNNNNNNNNNNNNNNNNNNNNNNNNNNNNNNNNNNNNNNNNNNNNNNNNNNNNNNNNNNNNNNNNNNNNNNNNNNNNNNNNNNNNNNNNNNNNNNNNNNNNNNNNNNNNNNNNNNNNNNNNNNNNNNNNNNNNNNNNNNNNNNNNNNNNNNNNNNNNNNNNNNNNNNNNNNNNNNNNNNNNNNNNNNNNNNNNNNNNNGACAACTTAAAAACTGATAAATCACCAGGCCCAGATGGCATACATCCGAGAGTTCTGAAAGAACTCAAATGTGAACTTGTGGATCTCCTGACAAAAATATGTAATCTTTCCTTAAAATCTGCCTCCATTCCTGAGGACTGGAAGGTAGCTAATGTCACTCCCATCTTTAAAAAGGGTTCCAGAGGAGATCCGGGAAATTACAGGCCAGTCAGTCTGACGTCGATACCGGGTAAATTGGTGGAAACCATTATTAAGGAAAGAATTAGTAGGCACATAGATGAACAAAACCTATTGAGGCAGACTCAGCATGGGTTCTGTAAGGGAAGATCTTGTCTCACTAACCTGTTAGTGTTCTTTGAGGGGGTGAACAAACATGTGGACAAGGGGGATCCAATAGATATTGTTTACCTTGACTTCCAGAAAGCTTTTGATAAAGTTCCTCATCAAAGGCTCCTAAGTAAGCTCAAAAATCATGGGATAAAAGGACAAGTCCTTTTATGGATCAAAAACTGGCTAATTAATAGAAAACAGAGAGTGAGTATAAATGGGCAATTTTCTCAGTGGAGGGTGGTAAGCAGTGGGGTACCGCAGGGATCAGTACTTGGTCCACTGCTTTTTAACTTGTTCATTAATGATTTGGAGTTGGGAGTAAGCAGTGAAGTGGCTAAATTTGCGGATGATACAAAGTTGTTCAGGGTGGTGAAAACCAGTGAGGATTGTGAGGCACTCCAAAGGGATCTGTCAAGGATGGGCGAGTGGGCGTCAACATGGCAAATGGGGTTCAATGTGGCCAAGTGCAAGGTGATGCACATTGGAGCCAAAAATCCTAAATATAAATACACATTGATGGGGTCTGAACTGGCAGAGACTGACCAAGAGAGAGATCTTGGAGTTGTAGTAGATAACTCACTGAAAATGTCGAGACAGTGTGTGACTGCAATAAAGAAGGCCAATGCTATGCTGGGGATTATTAGGAAGGGTATTGAAAACAGATCAGCCAATATCATAATGCCCCTATATAAATCAATGGTGCGACCTCATTTGGAATACTGTGTGCAGTTCTGGTCACCACACCTTAAAAAGGATATTATAGCTTTGGAAAAAGTGCAGAAAAGGGCAACTCGAATGATAAAAGGGTTGGAACACTTTCCCTATGAGGAAAGGTTAAAGCGCTTAGGGCTCTTTAGCTTGGAGAAACGACGACTGAGGGGTGACATGATCGAGGTTTATAAGATTATGCATGGGATAGAGCAGGTAGAGAAAGAGGTACTTTTCTCCCTTTCTCACAATACAAGAACTCGTGGGCACTCCATGAAATTGCTGAGCGGTCGGGTTAGAACGGATAAAAGGAAGTACTTCTTCACCCAAAGAGTGATTAACACATGGAATTCACTGCCACAGGAAGTGGTGGCGGCTACAAGCATGGACGGCTTCAAGAGGGAATTAGATAAGCATATGGAGCAGAGGTCCATCAGTGGCTATNTAGCCACAAGGTATAGANTAGGGACTCTGGGGCAAGTGATGNNNCTCTGTCTTCTTTGGGGGGGGAACAGTGGGAGGGGCCCCACTGTGGACCTCCTGATGACTGGTCCACTGTGTGAAACAGAGTGTTGGACTGGATGGCCTGATCCAACAGCTCCTCTTATGTTCTTATGTTCTTATNGTTTCATTGCCTGT
G_gekko_L                                    NNNNNNNNNNNNNNNNNNNNNNNNNNNNNNNNNNNNNNNNNNNNNNNNNNNNNNNNNNNNNNNNNNNNNNNNNNNNNNNNNNNNNNNNNNNNNNNNNNNNNNNNNNNNNNNNNNNNNNNNNNNNNNNNNNNNNNNNNNNNNNNNNNNNNNNNNNNNNNNNNNNNNNNNNNNNNNNNNNNNNNNNNNNNNNNNNNNNNNNNNNNNNNNNNNNNNNNNNNNNNNNNNNNNNNNNNNNNNNNNNNNNNNNNNNNNNNNNNNNNNNNNNNNNNNNNNNNNNNNNNNNNNNNNNNNNNNNNNNNNNNNNNNNNNNNNNNNNNNNNNNNNNNNNNNNNNNNNNNNNNNNNNNNNNNNNNNNNNNNNNNNNNNNNNNNNNNNNNNNNNNNNNNNNNNNNNNNNNNNNNNNNNNNNNNNNNNNNNNNNNNNNNNNNNNNNNNNNNNNNNNNNNNNNNNNNNNNNNNNNNNNNNNNNNNNNNNNNNNNNNNNNNNNNNNNNNNNNNNNNNNNNNNNNNNNNNNNNNNNNNNNNNNNNNNNNNNNNNNNNNNNNNNNNNNNNNNNNNNNNNNNNNNNNNNNNNNNNNNNNNNNNNNNNNNNNNNNNNNNNNNNNNNNNNNNNNNNNNNNNNNNNNNNNNNNNNNNNNNNNNNNNNNNNNNNNNNNNNNNNNNNNNNNNNNNNNNNNNNNNNNNNNNNNNNNNNNNNNNNNNNNNNNNNNNNNNNNNNNNNNNNNNNNNNNNNNNNNNNNNNNNNNNNNNNNNNNNNNNNNNNNNNNNNNNNNNNNNNNNNNNNNNNNNNNNNNNNNNNNNNNNNNNNNNNNNNNNNNNNNNNNNNNNNNNNNNNNNNNNNNNNNNNNNNNNNNNNNNNNNNNNNNNNNNNNNNNNNNNNNNNNNNNNNNNNNNNNNNNNNNNNNNNNNNNNNNNNNNNNNNNNNNNNNNNNNNNNNNNNNNNNNNNNNNNNNNNNNNNNNNNNNNNNNNNNNNNNNNNNNNNNNNNNNNNNNNNNNNNNNNNNNNNNNNNNNNNNNNNNNNNNNNNNNNNNNNNNNNNNNNNNNNNNNNNNNNNNNNNNNNNNNNNNNNNNNNNNNNNNNNNNNNNNNNNNNNNNNNNNNNNNNNNNNNNNNNNNNNNNNNNNNNNNNNNNNNNNNNNNNNNNNNNNNNNNNNNNNNNNNNNNNNNNNNNNNNNNNNNNNNNNNNNNNNNNNNNNNNNNNNNNNNNNNNNNNNNNNNNNNNNNNNNNNNNNNNNNNNNNNNNNNNNNNNNNNNNNNNNNNNNNNNNNNNNNNNNNNNNNNNNNNNNNNNNGACAATTTAAAAACTAATAAATCACCAGGCCCGGATGGCATTCATCCGAGAGTTCTGAAAGAACTCAAATGTGAACTTGTGGATCTCCTGACAAAAATATGTAATCTTTCTTTAAAATCTGCCTCCATTCCTGAGGACTGGAAGGTAGCTAATGTCACTCCCATCTTTAAAAAGGGCTCCAGGGGAGATCCGGGAAATTACAGGCCAGTCAGTCTGACATCGATACCGGGTAAGTTGGTGGAAACTGTTATTAAGGAAAGAATTAGTAGGCACATTGATGAACAAAAACTATTGAGGCAGACTCAGCATGGGTTCTGTAAGGGAAGATCTTGTCTCACTAACCTGTTAGTGTTTTTTGAGGGAGTGAACAAACATGTGGACAAGGGGGACCCAATAGATATTATTTACCTTGACTTCCAGAAAGCTTTTGATACAGTTCCTCATCAAAGGCTCCTAAGTAAGCTCAATAGTCATGGGATAAAAGGACAAGTCCTCTTGTGGATCAAAAACTGGCTTATAAATAGGAAACAGAGAGTGAGTATAAATGGGAAACTTTCTCAGTGGAGGGTGGTAAGCAGTGGGGTACCACAGGGATCAGTACTCGGTCCGATGCTTTTTAACTTGTTTATTAATGATTTGGAATTGGGAGTAAGCAGTGAAGTGGCTAAATTTGCAGATGACACGAAGTTGTTCAGGGTGGTGAAAACCAGGGAGGATTGTGAGGCACTCCAAAGGGATCTGTCGAGGATGGGTGAGTGGGCGTCAACGTGGCAAATGGGGTTCAATGTGGCCAAGTGCAAAGTGATGCACATTGGAGCCAAAAATCCTAAATATAAATACACGTTGATGGGGTCTGAACTGGCAGAGACTGACCAAGAGAGAGATCTTGGAGTCGTAGTAGATAACTCAATGAAAATGTCTAGACAGTGTGTAACTGCAATAAAGAAGGCCAACGCTATGCTGGGGATTATTAGGAAGGGAATTGAAAACAAATCAGCCAGTATCATAATGCCCCTGTATAAATCATTGGTGCGACCTCATTTGGAATACTGTGTACAGTTCTGGTCACCACATCTCAAAAAGGATATTATAGCATTGGAAAAAGTGCAGAGAAGGGCAACTAGAATGATAAAAGGGTTGGAACACCTTCCCTATGAAGAAAGGTTAAAACGCTTGGGGCTCTTTAGCTTGGAGAAACGACGGCTGAGGGGTGACATGATCGAGGTTTATAAGATTATGCATGGGATAGAGCAGGTTGAGAAAGAAGTACTTTTCTCCCTTTCTCACAATACAAGAACTCGTGGGCACTCCATGAAATTGCTGAGCAGTCGGGTTAGAACAGATAAAAGGAAGTACTTCTTCACCCAAAGAGTGATTAACACATGGAATTCACTGCCACAGGAGGTGGTGGCAGCTACAAGCATGGACAGTTTCAAGAGGGAATTAGATAAACATATGGAGCAGAAGTCCATCAGTGGCTATNTAGCCACAAGGTATAGANTAGGAACTCTCAGTCTGGGGCAGTGCTGCTGTATTCTTTGCTGGGGGAGCAGTGGGAGGGGCCCCACTCTGGACCTCCTGATGACCGGGCCACTGTGTGAAACAGAGTGTTGGACTGGATGGCCTGATCCAACAGCTTCTCTTATGTTCTTATGTTCTTATCGCTTCATTGTCTTT
D_boulengeri_L                               NNNNNNNNNNNNNNNNNNNNNNNNNNNNNNNNNNNNNNNNNNNNNNNNNNNNNNNNNNNNNNNNNNNNNNNNNNNNNNNNNNNNNNNNNNNNNNNNNNNNNNNNNNNNNNNNNNNNNNNNNNNNNNNNNNNNNNNNNNNNNNNNNNNNNNNNNNNNNNNNNNNNNNNNNNNNNNNNNNNNNNNNNNNNNNNNNNNNNNNNNNNNNNNNNNNNNNNNNNNNNNNNNNNNNNNNNNNNNNNNNNNNNNNNNNNNNNNNNNNNNNNNNNNNNNNNNNNNNNNNNNNNNNNNNNNNNNNNNNNNNNNNNNNNNNNNNNNNNNNNNNNNNNNNNNNNNNNNNNNNNNNNNNNNNNNNNNNNNNNNNNNNNNNNNNNNNNNNNNNNNNNNNNNNNNNNNNNNNNNNNNNNNNNNNNNNNNNNNNNNNNNNNNNNNNNNNNNNNNNNNNNNNNNNNNNNNNNNNNNNNNNNNNNNNNNNNNNNNNNNNNNNNNNNNNNNNNNNNNNNNNNNNNNNNNNNNNNNNNNNNNNNNNNNNNNNNNNNNNNNNNNNNNNNNNNNNNNNNNNNNNNNNNNNNNNNNNNNNNNNNNNNNNNNNNNNNNNNNNNNNNNNNNNNNNNNNNNNNNNNNNNNNNNNNNNNNNNNNNNNNNNNNNNNNNNNNNNNNNNNNNNNNNNNNNNNNNNNNNNNNNNNNNNNNNNNNNNNNNNNNNNNNNNNNNNNNNNNNNNNNNNNNNNNNNNNNNNNNNNNNNNNNNNNNNNNNNNNNNNNNNNNNNNNNNNNNNNNNNNNNNNNNNNNNNNNNNNNNNNNNNNNNNNNNNNNNNNNNNNNNNNNNNNNNNNNNNNNNNNNNNNNNNNNNNNNNNNNNNNNNNNNNNNNNNNNNNNNNNNNNNNNNNNNNNNNNNNNNNNNNNNNNNNNNNNNNNNNNNNNNNNNNNNNNNNNNNNNNNNNNNNNNNNNNNNNNNNNNNNNNNNNNNNNNNNNNNNNNNNNNNNNNNNNNNNNNNNNNNNNNNNNNNNNNNNNNNNNNNNNNNNNNNNNNNNNNNNNNNNNNNNNNNNNNNNNNNNNNNNNNNNNNNNNNNNNNNNNNNNNNNNNNNNNNNNNNNNNNNNNNNNNNNNNNNNNNNNNNNNNNNNNNNNNNNNNNNNNNNNNNNNNNNNNNNNNNNNNNNNNNNNNNNNNNNNNNNNNNNNNNNNNNNNNNNNNNNNNNNNNNNNNNNNNNNNNNNNNNNNNNNNNNNNNNNNNNNNNNNNNNNNNNNNNNNNNNNNNNNNNNNNNNNNNNNNNNNNNNNNNNNNNNNNNNNGTTAAACTAAATGCTAACAAATCACCAGGACCAGATGGCATACATCCACGAGTTCTCAAGGAACTTAAAGATGAAATTGCTGATGTCCTAGCCAAAATATATAATCTTTCCCTCAAATCAGGCTTTGTGCCTGATGACTGGAAGGTAGCGAATGTAACACCAATCTTCAAAAAAGGATCCAGAGGTGATCCAGGAAATTACCGACCGGTCAGTTTGACATGTGTCCCAGGTAAAGTGATGGAAACCATCCTAAAAGATAAAATTAATAGGCACATAGAAGAGAAGGCGCTGCTGAAGGAGAGCCAACATGGCTTTTGCAAGGGCAAATCATGCCTCACTAATCTGTTGGAATTTTTTGAGAGTGTCAACAAGCATGTGGATAAGGGAGATCCAGTTGACATTGTTTATCTGGACTTTCAGAAGGCTTTTGACAAGGTCCCGCACCAAAGGCTCTTGAATAAACTTGCCAGTCATGGAATAAAGGGACAGGTCTTGTCCTGGATCAGCAACTGGCTAAGGGACAGGAAACAGAGGGTAGCACTAAATGGACACTTCTCCAAGTGGAGGGAGGTAAAGAGTGGGGTCCCCCAAGGTTCAGTACTGGGACCCCTGCTTTTCAACCTCTTCATAAATGATCTAGAAGTAGGAGTAAATAGCAAGGTAGCCAAATTTGCCGACGACACTAAATTATACAGGGTAGTAAAAACTGGGAGAGATTGTGAGGAGCTCCAGAGGGATCTCTTGACACTGGGGGAGTGGGCAAACCAGTGGCAAATGAGCTTCAACATTAGTAAGTGCAGAGTGATGCACGTTGGGGCAAAAAACCCCAATTACATTTATAAACTGATGGGGTCTGAACTCTCTGCAACAAACCAGGAAAGGGACCTTGGTGTCCTGGTGGACAGCTCAATGAAGGTGTCAACCCAATGTGCCGCAGCAGTGAAAAAAGCAAACTCAATGCTAGGGATCATTAGGAAGGGTATAGAAAATAAGTCAGCAAGTGTCATTTTGCCTCTTTATAAATCTATGGTGAGGCCCCATCTGGAGTATTGTGTACAGTTCTGGTCACCATACCTCCAGAAGGATATTATGGAAATGGAAAAAGTGCAGAGGAGGGCAACCAGAATGATTAGGGGACTGGAACACCTTCCTTACCATCTGAGGCTGCAACGGCTGGGCCTCTTCACTCTTGAACGACGGCGTCTAAGAGGGGACCTGATTGAAGTTTATAAAATCATACACGGTGTGGACAAAGTAGATAAGGAAAAACTGTTTTCCCTATCGCACAACACTAGAACTAGGGGGCACTCCATGAAACTTTTGGGTGCTAGATCTCAAACAAATAAGAGAAAGTACTTTTTCACCCAGAGGATCACTGGTCTATGGAACTCCCTGCCAGAGGAAGTGGTGACAGCTGTCAGCCTTGACAGCTTTAAGAAAGGATTAGACAAGTTCATGGAGAATAAGGGTATCAATGGCTATCATTATGGATGCCTGAGGACAACCTCCNGGGTTGGAGAGATATATCTCTCAATGCCATGCAGGGAAATAAGCAGGAGANNATCTGCTGGGAATACCCTGAAGAATGGTCCACTGTGTGAAACAGAATGCTGGACTAGATGGCCTGTTCCAGCAGCTGTTCTTATGTTCTTAATTTCTTATCGTTTCATTGTCTTT
C_versicolor_L                               NNNNNNNNNNNNNNNNNNNNNNNNNNNNNNNNNNNNNNNNNNNNNNNNNNNNNNNNNNNNNNNNNNNNNNNNNNNNNNNNNNNNNNNNNNNNNNNNNNNNNNNNNNNNNNNNNNNNNNNNNNNNNNNNNNNNNNNNNNNNNNNNNNNNNNNNNNNNNNNNNNNNNNNNNNNNNNNNNNNNNNNNNNNNNNNNNNNNNNNNNNNNNNNNNNNNNNNNNNNNNNNNNNNNNNNNNNNNNNNNNNNNNNNNNNNNNNNNNNNNNNNNNNNNNNNNNNNNNNNNNNNNNNNNNNNNNNNNNNNNNNNNNNNNNNNNNNNNNNNNNNNNNNNNNNNNNNNNNNNNNNNNNNNNNNNNNNNNNNNNNNNNNNNNNNNNNNNNNNNNNNNNNNNNNNNNNNNNNNNNNNNNNNNNNNNNNNNNNNNNNNNNNNNNNNNNNNNNNNNNNNNNNNNNNNNNNNNNNNNNNNNNNNNNNNNNNNNNNNNNNNNNNNNNNNNNNNNNNNNNNNNNNNNNNNNNNNNNNNNNNNNNNNNNNNNNNNNNNNNNNNNNNNNNNNNNNNNNNNNNNNNNNNNNNNNNNNNNNNNNNNNNNNNNNNNNNNNNNNNNNNNNNNNNNNNNNNNNNNNNNNNNNNNNNNNNNNNNNNNNNNNNNNNNNNNNNNNNNNNNNNNNNNNNNNNNNNNNNNNNNNNNNNNNNNNNNNNNNNNNNNNNNNNNNNNNNNNNNNNNNNNNNNNNNNNNNNNNNNNNNNNNNNNNNNNNNNNNNNNNNNNNNNNNNNNNNNNNNNNNNNNNNNNNNNNNNNNNNNNNNNNNNNNNNNNNNNNNNNNNNNNNNNNNNNNNNNNNNNNNNNNNNNNNNNNNNNNNNNNNNNNNNNNNNNNNNNNNNNNNNNNNNNNNNNNNNNNNNNNNNNNNNNNNNNNNNNNNNNNNNNNNNNNNNNNNNNNNNNNNNNNNNNNNNNNNNNNNNNNNNNNNNNNNNNNNNNNNNNNNNNNNNNNNNNNNNNNNNNNNNNNNNNNNNNNNNNNNNNNNNNNNNNNNNNNNNNNNNNNNNNNNNNNNNNNNNNNNNNNNNNNNNNNNNNNNNNNNNNNNNNNNNNNNNNNNNNNNNNNNNNNNNNNNNNNNNNNNNNNNNNNNNNNNNNNNNNNNNNNNNNNNNNNNNNNNNNNNNNNNNNNNNNNNNNNNNNNNNNNNNNNNNNNNNNNNNNNNNNNNNNNNNNNNNNNNNNNNNNNNNNNNNNNNNNNNNNNNNNNNNNNNNNNNNNNNNNNNNNNNNNNNNNNNNNNNNNNNNNNNNNNNNNNNNNCTTAAACTAAATGCTAACAAATCACCAGGACCAGATGGCATACATCCACGAGTTCTCAAGGAACTTAAAGACGAAATTGCTGATGTCCTAGCCAAAATATATAATCTTTCCCTCAAATCAGGCTTTGTGCCTGATGACTGGAAGGTAGCGAATGTAACACCAATCTTCAAAAAAGGATCCAGAGGTGATCCAGGAAATTACCGACCGGTCAGTTTGACATGTGTCCCAGGTAAAGTGATGGAAACCATCCTAAAAGATAAAATTAATAGGCACATAGAGGAGAAGGCGCTGCTGAAGGAGAGCCAACATGGCTTTTGCAAGGGCAAATCATGCCTCACTAATCTGCTGGAATTTTTTGAGAGTGTCAACAAGCATGTGGATAAGGGAGATCCAGTTGACATTGTTTATCTGGACTTTCANAAGGCTTTTGACAAGGTCCCGCACCAAAGGCTCCTGAATAAACTTGCCAGTCATGGAATCAAGGGACAGGTCTTGTCCTGGATCAGCAACTGGCTAAGGGACAGGAAACAGAGGGTAGCACTAAATGGACACTTCTCCAAGTGGAGGGAGGTAAAGAGTGGGGTCCCCCAAGGTTCAGTACTGGGACCCCTGCTTTTCAACCTCTTCGTAAATGATCTGGAAGTAGGAGTAAATAGCAAGGTAGCCAAATTTGCCGACGACACTAAATTATACAGGGTAGTAAAAACTGAGAGAGATTGTGAGGAGCTCCAGAAGGATCTCTCGACACTGGGGGAGTGGGCAAACCAGTGGCAAATGAGCTTCAACATCAGTAAGTGCAGAGTGATGCATGTTGGGGCAAAAAACCCCAATTACATTTATAAACTGATGGGGTCTGAACTCTCTGCAACAAACCAGGAAAGGGACCTTGGTGTCCTGGTGGACAGCTCAATGAAAGTGTCAACCCAGTGTGCCGCAGCGGTGAAAAAAGCAAACTCAATGCTAGGGATCATTAGGAAGGGTATAGAAAATAAGTCAGCAAGTGTCATTTTGCCTCTTTATAAATCTATGGTGAGGCCCCATCTGGAGTATTGTGTGCAGTTCTGGTCACCATACCTCCAGAAGGATATTGTGGAAATGGAAAAAGTGCAGAGGAGGGCAACCAGAATGATTAGGGGACTGGAACACCTTCCTTACCATCTGAGGCTGCAACGGCTGGGCCTCTTCACTCTGGAGCGACGGCGTCTAAGAGGGGACCTGATTGAAGTTTATAAAATCATGCACGGTGTGGACAAAGTAGATAAGGAAAAACTGTTTTCCCTATCGCACAACACTAGAACTAGGGGGCACTCCATGAAACTTTTGGGTGCTAGATCTCAAACAAATAAGAGAAAGTACTTTTTCACCCAGAGGATCACTGGTCTATGGAACTCCCTGCCAGAAGAAGTGGTGACAGCTGTCAGCCTTGACAGCTTTAAGAAAGGATTAGACAAGTTCATGGAGAATAAGGGTATCAATGGCTATCATTATGGATGCCTGAGGACAACCTCNNGGGTTGGAGAGATATATCTCTCAATGCCATGCAGGGAAATAAGCAGGAGACTATCTGCTGGGAATACCCTGAAGAATGGTCCACTGTGTGAAACAGAATGCTGGACTAGATGGCCTGTTCCAGCAGCTGTTCTTATGTTCTTATGTTCTTATCGTTTCATTGTCTTT
C_melleri_L                                  NNNNNNNNNNNNNNNNNNNNNNNNNNNNNNNNNNNNNNNNNNNNNNNNNNNNNNNNNNNNNNNNNNNNNNNNNNNNNNNNNNNNNNNNNNNNNNNNNNNNNNNNNNNNNNNNNNNNNNNNNNNNNNNNNNNNNNNNNNNNNNNNNNNNNNNNNNNNNNNNNNNNNNNNNNNNNNNNNNNNNNNNNNNNNNNNNNNNNNNNNNNNNNNNNNNNNNNNNNNNNNNNNNNNNNNNNNNNNNNNNNNNNNNNNNNNNNNNNNNNNNNNNNNNNNNNNNNNNNNNNNNNNNNNNNNNNNNNNNNNNNNNNNNNNNNNNNNNNNNNNNNNNNNNNNNNNNNNNNNNNNNNNNNNNNNNNNNNNNNNNNNNNNNNNNNNNNNNNNNNNNNNNNNNNNNNNNNNNNNNNNNNNNNNNNNNNNNNNNNNNNNNNNNNNNNNNNNNNNNNNNNNNNNNNNNNNNNNNNNNNNNNNNNNNNNNNNNNNNNNNNNNNNNNNNNNNNNNNNNNNNNNNNNNNNNNNNNNNNNNNNNNNNNNNNNNNNNNNNNNNNNNNNNNNNNNNNNNNNNNNNNNNNNNNNNNNNNNNNNNNNNNNNNNNNNNNNNNNNNNNNNNNNNNNNNNNNNNNNNNNNNNNNNNNNNNNNNNNNNNNNNNNNNNNNNNNNNNNNNNNNNNNNNNNNNNNNNNNNNNNNNNNNNNNNNNNNNNNNNNNNNNNNNNNNNNNNNNNNNNNNNNNNNNNNNNNNNNNNNNNNNNNNNNNNNNNNNNNNNNNNNNNNNNNNNNNNNNNNNNNNNNNNNNNNNNNNNNNNNNNNNNNNNNNNNNNNNNNNNNNNNNNNNNNNNNNNNNNNNNNNNNNNNNNNNNNNNNNNNNNNNNNNNNNNNNNNNNNNNNNNNNNNNNNNNNNNNNNNNNNNNNNNNNNNNNNNNNNNNNNNNNNNNNNNNNNNNNNNNNNNNNNNNNNNNNNNNNNNNNNNNNNNNNNNNNNNNNNNNNNNNNNNNNNNNNNNNNNNNNNNNNNNNNNNNNNNNNNNNNNNNNNNNNNNNNNNNNNNNNNNNNNNNNNNNNNNNNNNNNNNNNNNNNNNNNNNNNNNNNNNNNNNNNNNNNNNNNNNNNNNNNNNNNNNNNNNNNNNNNNNNNNNNNNNNNNNNNNNNNNNNNNNNNNNNNNNNNNNNNNNNNNNNNNNNNNNNNNNNNNNNNNNNNNNNNNNNNNNNNNNNNNNNNNNNNNNNNNNNNNNNNNNNNNNNNNNNNNNNNNNNNNNNNNNNNNNNNNNNNNNNNNNNNNNNNNNNNNNNNNNNNNNNNNNGTTAATCTAAATGCAAACAAATCACCAGGACCAGATGGCATCCATCCACGAGTTCTCAAGGAACTTAAAGATGAGATTGCTGATCTCCTAACCAAAGTATATAATCTTTCCCTCAAATCAGGCTTAGTGCCTGAGGACTGGAAGGTAGCAAATGTAACACCAATTTTCAAAAAAGGATCCAGAGGTGATCCTGGAAATTACCGACCAGTCAGTTTGACATGTGTCCCAGGTAAAGTGATGGAAACCATCCTAAAAGATAGAATTAATAAGCACATAGAAGAGAAAGCGCAGCTGAAGGAGAGCCAACATGGCTTTTGCAAGGGCAAATCGTGCCTCACTAATCTGTTGGAATTTTTTGAGAGTGTTAACAAACATGTGGATAAGGGAGATCCAGTTGACATTGTTTATCTGGACTTTCAGAAGGCTTTTGACAAGGTGCCACACCAAAGGCTCTTGAACAAACTTGCCAGTCATGGAATAAAGGGACAGGTCTTGTCCTGGATCAGCAACTGGCTAAGGGACAGGAAACAGAGGGTAGCACTAAATGGACACTTCTCCAAGTGGAGGGAAGTAAAAAGTGGGGTCCCCCAAGGTTCAGTATTGGGACCCCTGCTTTTCAACCTCTTTGTAAATGATCTAGAAGTAGGAGTAAATAGCGAAGTAGCCAAATTTGCTGATGACACTAAATTATACAGGGTAGTGAAAACTGTGAGAGATGGTGAGGAGCTCCAGAGGGATCTCTTGACACTGGGGGAGTGGGCAAAGCAGTGGCAAATGAGCTTCAACATTAGTAAGTGCAGAGTGATGCACGTTGGGGCAAAGAACCCCAATTATACTTATAAGCTGATGGGGGCTGAAATCTCTGCAACAAACCAGGAAAGGGACCTTGGTGTCCTGGTGGACAGCTCGATGAAGGTTTCAACCCAGTGTGCCTCAGCAGTGAAAAAAGCAAACTCAATGCTAGGGATCATTAGGAAGGGTATTGAAAATAAGTCAGCAAGTGTCATTTTGCCTCTTTATAAATCTCTGGTGAGGCCCCATCTGGAGTACTGTGTACAGTTCTGGTCGCCATACCTCCAGAAGGATATTATGGAGCTGGAAAAAGTGCAGAGAAGGGCAACCAGAATGATTAGGGGACTGGAACACCTTCCTTACCATCTGAGGCTGCAACGGTTGGGCCTCTTCACTCTTGAACGAAGGCGTCTAAGGGGTGACTTGATTGAAGTTTATAAAATTATGCATGGTGTGGAAAAAGTAAATAAGGAAAAACTGTTTTCCCTATCACACAACACTAGAACTAGGGGACACTCCATGAAACTTTTGGGCACTAGATTTCAAACAAATAAGAGAAAGTACTTTTTCACCCAGAGGATCACTGGTCTATGGAACTCCCTGCCAGAAGACGTGGTGACAGCTGTCAGTCTTGACAGCTTTAAGAAAGGATTAGACAAGTTCATGGAGCACAAGGCTATCAATGGCTATAATTATGGATACCAAAAGACAACCTCCTGGGTTGGAGAGATATATCTCTCAATGCCATCCAGGGAACTAAGCAGGAGANNATCTGCTGGGTACNNCCTGAAGAATGGTCCACTGTGTGAAACAGAATGCTGGACTAGATTGCCTGTTCCAGCAGCTTTTCTTATGTTCTTATGTTCTTATCGTGTCAGAGTCCAA
C_elegans_L                                  NNNNNNNNNNNNNNNNNNNNNNNNNNNNNNNNNNNNNNNNNNNNNNNNNNNNNNNNNNNNNNNNNNNNNNNNNNNNNNNNNNNNNNNNNNNNNNNNNNNNNNNNNNNNNNNNNNNNNNNNNNNNNNNNNNNNNNNNNNNNNNNNNNNNNNNNNNNNNNNNNNNNNNNNNNNNNNNNNNNNNNNNNNNNNNNNNNNNNNNNNNNNNNNNNNNNNNNNNNNNNNNNNNNNNNNNNNNNNNNNNNNNNNNNNNNNNNNNNNNNNNNNNNNNNNNNNNNNNNNNNNNNNNNNNNNNNNNNNNNNNNNNNNNNNNNNNNNNNNNNNNNNNNNNNNNNNNNNNNNNNNNNNNNNNNNNNNNNNNNNNNNNNNNNNNNNNNNNNNNNNNNNNNNNNNNNNNNNNNNNNNNNNNNNNNNNNNNNNNNNNNNNNNNNNNNNNNNNNNNNNNNNNNNNNNNNNNNNNNNNNNNNNNNNNNNNNNNNNNNNNNNNNNNNNNNNNNNNNNNNNNNNNNNNNNNNNNNNNNNNNNNNNNNNNNNNNNNNNNNNNNNNNNNNNNNNNNNNNNNNNNNNNNNNNNNNNNNNNNNNNNNNNNNNNNNNNNNNNNNNNNNNNNNNNNNNNNNNNNNNNNNNNNNNNNNNNNNNNNNNNNNNNNNNNNNNNNNNNNNNNNNNNNNNNNNNNNNNNNNNNNNNNNNNNNNNNNNNNNNNNNNNNNNNNNNNNNNNNNNNNNNNNNNNNNNNNNNNNNNNNNNNNNNNNNNNNNNNNNNNNNNNNNNNNNNNNNNNNNNNNNNNNNNNNNNNNNNNNNNNNNNNNNNNNNNNNNNNNNNNNNNNNNNNNNNNNNNNNNNNNNNNNNNNNNNNNNNNNNNNNNNNNNNNNNNNNNNNNNNNNNNNNNNNNNNNNNNNNNNNNNNNNNNNNNNNNNNNNNNNNNNNNNNNNNNNNNNNNNNNNNNNNNNNNNNNNNNNNNNNNNNNNNNNNNNNNNNNNNNNNNNNNNNNNNNNNNNNNNNNNNNNNNNNNNNNNNNNNNNNNNNNNNNNNNNNNNNNNNNNNNNNNNNNNNNNNNNNNNNNNNNNNNNNNNNNNNNNNNNNNNNNNNNNNNNNNNNNNNNNNNNNNNNNNNNNNNNNNNNNNNNNNNNNNNNNNNNNNNNNNNNNNNNNNNNNNNNNNNNNNNNNNNNNNNNNNNNNNNNNNNNNNNNNNNNNNNNNNNNNNNNNNNNNNNNNNNNNNNNNNNNNNNNNNNNNNNNNNNNNNNNNNNNNNNNNNNNNNNNNNNNNNNNNNNNNNNNNNNNNNNNNNNNNNNGATAAATTAAATGCTTGCAAATCCCCAGGCCCAGATGGCATTCACCCAAGAGTTCTTAAGGAACTCAAGCATGAAATTGCTGATCTTCTCACATTAATATGTAACTTGTCCCTGAGATCAGCCTCTGTCCCTGAAGACTGGAAGAGGGCCAATATCACACCAATCTTTAAGAAGGGATCTAGGGGAGACCCAGGAAATTACAGGCCGGTCAGTTTGACATCTGTTCCTGGTAAATTAGTAGAAACGGTAATTAAGAATAAAATGACCAAACATATAGACAAGCATGGTCTGTTGAGGAAGAGTCAACATGGCTTTTGCAAAGGAAAGTCCTGCCTTACTAACCTCCTAGAGTTCTTTGAGGGTGTTAACAGGCATGTGGACAGGGGGGAGCCAGTAGACATTGTCTACTTGGATTTCCAAAAGGCTTTTGACAAAGTCCCTCACCAGCGACTCCTGAGAAAACTCAGCAGTCAAGGCATAAAAGGAGAAGTCCTCCTATGGATTGAGAACTGGTTGAAAAATAGGAAGCAAAGGGTGGGTATTAATGGGCAGTTCTCACAATGGAGGGATGTCAAGAGTGGTGTCCCCCAGGGATCAGTTTTGGGACCAGTGCTCTTTAACCTCTTCATAAATGACATGGAACTAGGGGTGGGTAGCATGGTGGCCAAGTTTGCAGATGACACCAAATTATATAGGGTGGTGAGAACCACAAGGGACTGCGAAGAGCTCCAACAGGACCTCTCCAGATTAAGCGATTGGGCAGTGAAATGGCAAATGCCATTCAATGTGGCCAAGTGCAAAGTGATGCACGTTGGGGCAAAAAATCCAAACTTCCAATATAAATTGATGGGATTGGAGCTAACAGTCACAGATCAGGAAAGGGATTTGGGGGTCTTAGTTGATAGCTCCATGGGAGTGTCAACTCAGTGTGCAGCAGCAGTGAAGAAGGCAAACTCTATGCTGGGGGTAATCAGAAAAGGGATTGAAACAAGATCGGCCACGATTGTCATGCCCTTATACAAAGCAGTGGTGAGACCACACTTGGAGTACTGTGTTCAGTACTGGTCACCACATCTCAAAAAGGATATTGAGGAGATAGAAAAAGTGCAGAGAAGGGCAACCAGGATGATTAAGGGCCTGGAGCACCTCTCCTATGAGGAGAGGCTGCAACGTTTGGGACTTTTTACTTTGGAAAGGAGACGTCTGAGGGGAGATATGATTGAAGTCTATAAAATTATGCATGGGTTAGAAAATGTGGAGAGAGAGAAATTTTTCTCTCTTTCTCACAATAGTCGAACCAGGGGGCATCCAATGAAACTGCTGGGTGGGAAATTCAGGACTAATAAAAGGAAGTATTTTTTCACACAGCGCGTAATTGCTGTGTGGAATTTGCTGCCAGAGCAAGTGGTGATGGCTACTAGCCTGGATGGCTTTAAAAGGGGCTTAGACAGATTCATGGAGGAGAAGTCGATTAGTGGATACCAATCANTGAGGGTCAATGGCCTCCTCCATAGTCTGNNNNNNTGCCTGAGCAAACTGTGCTGGGGACGCAGCAGGAGATTTCCTGCTGTGGGCTCCCAGAGGCCTGTTCCTCTGTATGAAACAGAATGCTGGACTAGATGGCCTGATCCAGCAGCCCTTCTTATGTTCTTATGTTCTTATCGTTTCATTGTCTTT
Bronchocela_L                                NNNNNNNNNNNNNNNNNNNNNNNNNNNNNNNNNNNNNNNNNNNNNNNNNNNNNNNNNNNNNNNNNNNNNNNNNNNNNNNNNNNNNNNNNNNNNNNNNNNNNNNNNNNNNNNNNNNNNNNNNNNNNNNNNNNNNNNNNNNNNNNNNNNNNNNNNNNNNNNNNNNNNNNNNNNNNNNNNNNNNNNNNNNNNNNNNNNNNNNNNNNNNNNNNNNNNNNNNNNNNNNNNNNNNNNNNNNNNNNNNNNNNNNNNNNNNNNNNNNNNNNNNNNNNNNNNNNNNNNNNNNNNNNNNNNNNNNNNNNNNNNNNNNNNNNNNNNNNNNNNNNNNNNNNNNNNNNNNNNNNNNNNNNNNNNNNNNNNNNNNNNNNNNNNNNNNNNNNNNNNNNNNNNNNNNNNNNNNNNNNNNNNNNNNNNNNNNNNNNNNNNNNNNNNNNNNNNNNNNNNNNNNNNNNNNNNNNNNNNNNNNNNNNNNNNNNNNNNNNNNNNNNNNNNNNNNNNNNNNNNNNNNNNNNNNNNNNNNNNNNNNNNNNNNNNNNNNNNNNNNNNNNNNNNNNNNNNNNNNNNNNNNNNNNNNNNNNNNNNNNNNNNNNNNNNNNNNNNNNNNNNNNNNNNNNNNNNNNNNNNNNNNNNNNNNNNNNNNNNNNNNNNNNNNNNNNNNNNNNNNNNNNNNNNNNNNNNNNNNNNNNNNNNNNNNNNNNNNNNNNNNNNNNNNNNNNNNNNNNNNNNNNNNNNNNNNNNNNNNNNNNNNNNNNNNNNNNNNNNNNNNNNNNNNNNNNNNNNNNNNNNNNNNNNNNNNNNNNNNNNNNNNNNNNNNNNNNNNNNNNNNNNNNNNNNNNNNNNNNNNNNNNNNNNNNNNNNNNNNNNNNNNNNNNNNNNNNNNNNNNNNNNNNNNNNNNNNNNNNNNNNNNNNNNNNNNNNNNNNNNNNNNNNNNNNNNNNNNNNNNNNNNNNNNNNNNNNNNNNNNNNNNNNNNNNNNNNNNNNNNNNNNNNNNNNNNNNNNNNNNNNNNNNNNNNNNNNNNNNNNNNNNNNNNNNNNNNNNNNNNNNNNNNNNNNNNNNNNNNNNNNNNNNNNNNNNNNNNNNNNNNNNNNNNNNNNNNNNNNNNNNNNNNNNNNNNNNNNNNNNNNNNNNNNNNNNNNNNNNNNNNNNNNNNNNNNNNNNNNNNNNNNNNNNNNNNNNNNNNNNNNNNNNNNNNNNNNNNNNNNNNNNNNNNNNNNNNNNNNNNNNNNNNNNNNNNNNNNNNNNNNNNNNNNNNNNNNNNNNNNNNNNNNNNNNNNNNNNNNNNNNNNNNNNNGTCAAACTAAATGCAAACAAATCACCAGGACCAGATGGCATACATCCACGAGTTCTCAAGGAACTTAAAGACGAAATTGCCGATGTCCTAGCCAAAATATATAATCTTTCCCTCAAATCAGGCTTTGTGCCTGATGACTGGAAGGTAGCGAATGTAACACCAATCTTCAAAAAAGGATCCAGAGGTGATCCAGGAAATTACCGACCGGTCAGTTTGACATGTGTCCCGGGTAAAGTGATGGAAACCATCCTAAAAGATAAAATTAATAGGCACATAGAGGAGAAGGCGCTGCTGAAGGAGAGCCAACATGGCTTTTGCAAGGGCAAATCATGCCTCACTAATCTGCTGGAATTTTTTGAGAGTGTCAACAAGCATGTGGATAAGGGAGATCCGGTTGACATTGTTTATCTGGACTTTCAGAAGGCTTTTGACAAGGTCCCGCACCAAAGGCTCCTGAATAAACTTGCCAGTCATGGAATCAAGGGACAGGTCTTGTCCTGGATCAGCAACTGGCTAAGGGACAGGAAACAGAGGGTAGCACTAAATGGACACTTCTCCAAGTGGAGGGAGGTAAAGAGTGGGGTCCCCCAAGGTTCAGTACTGGGACCCCTGCTTTTCAACCTCTTCGTAAATGATCTGGAAGTAGGAGTAAATAGCAAGGTAGCCAAATTTGCTGACGACACTAAATTATACAGGGTAGTAAAAACGGAGAGAGATTGTGAGGAGCTCCAGAAGGATCTCTCGACACTGGGGGAGTGGGCAAACCAGTGGCAAATGAGCTTCAACATTAGTAAGTGCAGAGTGATGCATGTTGGGGCAAAAAACCCCAATTACATTTATAAACTGATGGGGTCTGAACTCTCTGCAACAAACCAGGAAAGGGATCTTGGTGTCCTGGTGGACAGCTCAATGAAAGTGTCAACCCAGTGTGCCGCAGCGGTGAAAAAAGCAAACTCAATGCTAGGGATCATTAGGAAGGGTATAGAAAATAAGTCAGCAAGTGTCATTTTGCCTCTTTATAAATCTATGGTGAGGCCCCATCTGGAGTATTGTGTGCAGTTCTGGTCACCATACCTCCAGAAGGATATTGTGGAAATGGAAAAAGTGCAGAGGAGGGCAACCAGAATGATTAGGGGACTGGAACACCTTCCTTACCATCTGAGGCTGCAACGGCTGGGCCTCTTCACTCTGGAGCGACGGCGTCTAAGAGGGGACCTGATTGAAGTTTATAAAATCATGCACGGTGTGGACAAAGTAGATAAGGAAAAACTGTTTTCCCTATCGCACAACACTAGAACTAGGGGGCACTCCATGAAACTTTTGGGTGCTAGATCTCAAACAAATAAAAGAAAGTACTTTTTCACCCAGAGGATCACTGGTCTATGGAACTCCCTGCCAGAAGAAGTGGTGACAGCTGTCAGCCTTGACAGCTTTAAGAAAGGACTAGACAAGTTCATGGAGAATAAGGGTATCAATGGCTATCATTATGGATGCCTGAGGACAACCTTCTGGGTTGGAGAGATATATCTCTCAATGCCATGCAGGGAAATAAGCAGGAGACTATCTGCTGGGAATACCCTGAAGAATGGTCCACTGTGTGAAACAGAATGCTGGACTAGATGGCCTGTTCCAGCAGCTGTTCTTATGTTCTTAATTTCTTATCGTTTCATTGTCTTT
A_scalaris_L                                 NNNNNNNNNNNNNNNNNNNNNNNNNNNNNNNNNNNNNNNNNNNNNNNNNNNNNNNNNNNNNNNNNNNNNNNNNNNNNNNNNNNNNNNNNNNNNNNNNNNNNNNNNNNNNNNNNNNNNNNNNNNNNNNNNNNNNNNNNNNNNNNNNNNNNNNNNNNNNNNNNNNNNNNNNNNNNNNNNNNNNNNNNNNNNNNNNNNNNNNNNNNNNNNNNNNNNNNNNNNNNNNNNNNNNNNNNNNNNNNNNNNNNNNNNNNNNNNNNNNNNNNNNNNNNNNNNNNNNNNNNNNNNNNNNNNNNNNNNNNNNNNNNNNNNNNNNNNNNNNNNNNNNNNNNNNNNNNNNNNNNNNNNNNNNNNNNNNNNNNNNNNNNNNNNNNNNNNNNNNNNNNNNNNNNNNNNNNNNNNNNNNNNNNNNNNNNNNNNNNNNNNNNNNNNNNNNNNNNNNNNNNNNNNNNNNNNNNNNNNNNNNNNNNNNNNNNNNNNNNNNNNNNNNNNNNNNNNNNNNNNNNNNNNNNNNNNNNNNNNNNNNNNNNNNNNNNNNNNNNNNNNNNNNNNNNNNNNNNNNNNNNNNNNNNNNNNNNNNNNNNNNNNNNNNNNNNNNNNNNNNNNNNNNNNNNNNNNNNNNNNNNNNNNNNNNNNNNNNNNNNNNNNNNNNNNNNNNNNNNNNNNNNNNNNNNNNNNNNNNNNNNNNNNNNNNNNNNNNNNNNNNNNNNNNNNNNNNNNNNNNNNNNNNNNNNNNNNNNNNNNNNNNNNNNNNNNNNNNNNNNNNNNNNNNNNNNNNNNNNNNNNNNNNNNNNNNNNNNNNNNNNNNNNNNNNNNNNNNNNNNNNNNNNNNNNNNNNNNNNNNNNNNNNNNNNNNNNNNNNNNNNNNNNNNNNNNNNNNNNNNNNNNNNNNNNNNNNNNNNNNNNNNNNNNNNNNNNNNNNNNNNNNNNNNNNNNNNNNNNNNNNNNNNNNNNNNNNNNNNNNNNNNNNNNNNNNNNNNNNNNNNNNNNNNNNNNNNNNNNNNNNNNNNNNNNNNNNNNNNNNNNNNNNNNNNNNNNNNNNNNNNNNNNNNNNNNNNNNNNNNNNNNNNNNNNNNNNNNNNNNNNNNNNNNNNNNNNNNNNNNNNNNNNNNNNNNNNNNNNNNNNNNNNNNNNNNNNNNNNNNNNNNNNNNNNNNNNNNNNNNNNNNNNNNNNNNNNNNNNNNNNNNNNNNNNNNNNNNNNNNNNNNNNNNNNNNNNNNNNNNNNNNNNNNNNNNNNNNNNNNNNNNNNNNNNNNNNNNNNNNNNNNNNNNNNNNNNNNNNNNNNNNNNNNNAATAAACTAAATGTTAACAAGTCACCGGGACCAGATGGTATTCATCCAAGAGTCCTTAAGGAACTCAAATGTGAAATTGCCGACCTTCTAGCAAAAATATATAATCTTTCCCTAACATCAGGCTCCGTACCTGAGGACTGGAGGGTAGCAAATGTAACACCAATCTTCAAAAAAGGATCCAGGGGTGATCCAGGCAATTACAGACCAGTTAGCTTAACGTCAGTTCCATGTAAGGTGATGGAAACCATTATTAAAGACAAAATTAGTGTGCATATGGAGGAGCAAGCATTGCTGAACAAAAGCCAGCATGGCTTCTGCAAAGGTAAATCATGCCTCACCAACTTGTTGGAATTCTTTGAGAGTGTCAATAAACACGTGGATAAAGGTGAACCAGTAGACATTGTCTATCTGGACTTTCAGAAGGCTTTTGACAAAGTCCCACATCAAAGGCTACTGAGTAAACTCATCAGCCATGGAATAAAAGGACAGGTTCTGTCCTGGTTTGTGACNTGGCTTAAGGGCAGAAAGCAGAGAGTAGTAATAAACGGCAAATTCTCAGGGTGGAAAGAAGTAAAAAGTGGGGTCCCTCAAGGCTCAGTACTGGGACCAATGCTTTTTAATTTATTCATCAATGATCTAGAAGAAGGGGTACATAGTAAAATAGCAAAGTTTGCTGATGATACTAAATTATTTAGGGTAGTAAAATCTGAAAGAGATTGCCAAGAGCTCCAGAGGGATCTCTTAGCATTGGGTGAGTGGGCAACCAAGTGGCAAATGTGCTTTAATCTTAACAAGTGCAAAGTAATGCACATCGGGGCCAAGAATCCAAATTATGTCTATAAACTGATGGGGTCTGAGCTTTCTGCAACACACCAGGAAAGGGATCTCGGGGTTTTGGTGGACAGTTCAATGAAGGTGTCAACCCAGTGCGCAGCAGCAGCGAAAAAAGCAAATTCAATGCTGGGAATAATTAGGAAGGGAATAGAAAATAAGTCAGCAAGTGTCATTTTGCCTCTTTATAAATCTATGGTGAGGCCACATTTGGAATATTGTGTACAATTCTGGTCACCACACCTCAAAAAGGATATTGTGGAACTAGAGAAGGTGCAGAGAAGGGCAACCAGAATGATTAAGGGGCTGGAACACCTCCCTTACGAAACCAGGCTGCAACGTCTAGGCCTCTTCAGTCTGGAGAGACGGCGTTTAAGAGGGGACCTGATTGAAGTATATAAAATTATGCATGGTATAGAAAAGGTGGATAGAGAAAATTTCTTTTCTCTATCACACAACACTAGAACCAGGGGGCACTCTATGAAGCTGATGGGTAGGAGAGTCAGATCTGACAAGGGGAAGTATTTCTTCACCCAGAGGGTCATCGGTTTATGGAATTTGCTGCCGGAAGAGGTGGTGACAGCTACCAGTCTAGATGGCTTTAAGGTAGGGTTAGACAAATTTATGGATGACAGATGTATCAATGGCTACNTAGAANTGAATGCCTNAGGTACATCTTTCAGGCTGGGAAGGTGCTTCTNAAGGCCATGCTGGGATGAGAGCAGGAGAGTCTCTGCTGAGATGCCCATGAGCTTGGTGGGCCACTGTGAAACACAGGATGCTGGACTAGATGGCCTGATCCAGGGGNNNCTCNNNCTCTTATGTTCTTATAAATCCCATCAACTG
A_matudai_L                                  NNNNNNNNNNNNNNNNNNNNNNNNNNNNNNNNNNNNNNNNNNNNNNNNNNNNNNNNNNNNNNNNNNNNNNNNNNNNNNNNNNNNNNNNNNNNNNNNNNNNNNNNNNNNNNNNNNNNNNNNNNNNNNNNNNNNNNNNNNNNNNNNNNNNNNNNNNNNNNNNNNNNNNNNNNNNNNNNNNNNNNNNNNNNNNNNNNNNNNNNNNNNNNNNNNNNNNNNNNNNNNNNNNNNNNNNNNNNNNNNNNNNNNNNNNNNNNNNNNNNNNNNNNNNNNNNNNNNNNNNNNNNNNNNNNNNNNNNNNNNNNNNNNNNNNNNNNNNNNNNNNNNNNNNNNNNNNNNNNNNNNNNNNNNNNNNNNNNNNNNNNNNNNNNNNNNNNNNNNNNNNNNNNNNNNNNNNNNNNNNNNNNNNNNNNNNNNNNNNNNNNNNNNNNNNNNNNNNNNNNNNNNNNNNNNNNNNNNNNNNNNNNNNNNNNNNNNNNNNNNNNNNNNNNNNNNNNNNNNNNNNNNNNNNNNNNNNNNNNNNNNNNNNNNNNNNNNNNNNNNNNNNNNNNNNNNNNNNNNNNNNNNNNNNNNNNNNNNNNNNNNNNNNNNNNNNNNNNNNNNNNNNNNNNNNNNNNNNNNNNNNNNNNNNNNNNNNNNNNNNNNNNNNNNNNNNNNNNNNNNNNNNNNNNNNNNNNNNNNNNNNNNNNNNNNNNNNNNNNNNNNNNNNNNNNNNNNNNNNNNNNNNNNNNNNNNNNNNNNNNNNNNNNNNNNNNNNNNNNNNNNNNNNNNNNNNNNNNNNNNNNNNNNNNNNNNNNNNNNNNNNNNNNNNNNNNNNNNNNNNNNNNNNNNNNNNNNNNNNNNNNNNNNNNNNNNNNNNNNNNNNNNNNNNNNNNNNNNNNNNNNNNNNNNNNNNNNNNNNNNNNNNNNNNNNNNNNNNNNNNNNNNNNNNNNNNNNNNNNNNNNNNNNNNNNNNNNNNNNNNNNNNNNNNNNNNNNNNNNNNNNNNNNNNNNNNNNNNNNNNNNNNNNNNNNNNNNNNNNNNNNNNNNNNNNNNNNNNNNNNNNNNNNNNNNNNNNNNNNNNNNNNNNNNNNNNNNNNNNNNNNNNNNNNNNNNNNNNNNNNNNNNNNNNNNNNNNNNNNNNNNNNNNNNNNNNNNNNNNNNNNNNNNNNNNNNNNNNNNNNNNNNNNNNNNNNNNNNNNNNNNNNNNNNNNNNNNNNNNNNNNNNNNNNNNNNNNNNNNNNNNNNNNNNNNNNNNNNNNNNNNNNNNNNNNNNNNNNNNNNNNNNNNNNNNNNNNNNNNNNNNNNNNNNNNCAAAATCTGAAAGCAAATAAATCACCAGGCCCAGATGGTATCCATCCTAGAGTTCTCAAAGAACTCAAATATGAAATTGCGGACCTCCTCACAAAAATATGCAACATGTCCCTAAGCTCAGCCTCTGTACCAGAGGACTGGAAGATGGCCAATGTAACACCAATTTTCAAAAAGGGATCCAGGGGGGATCCAGGAAATTACAGGCCGGTTAGCTTGACATCTGTTCCAGGTAAATTGGTTGAAAGCATTATTAAAGACAAAATTAGTAAGCATATAGAAGGGCAGGTCCTGCTGAAGAAGAATCAACATGGCTTCCGCAAAGGCAAGTCCTGTCTCACTAATCTTCTAGAATTCTTTGAGAGTGTCAACAAACATGTAGACAGGGGTGATCCGGTGGACATTGTTTACTTGGACTTCCAAAAGGCTTTTGATAAAGTCCCTCACCAAAGACTCCTGAACAAACTTAGCAGTCATGGAATAAGAGGAGAGGTCCTCTTATGGATCAGTAACTGGTTAAAGAACAGAAAGCAGAGAGTAGGAATAAATGGTCAATTCTCCCAATGGAGGGAAGTAAATAGTGGGGTCCCACAGGGATCTGTATTGGGACCAATTCTTTTCAACTTGTTCATAAATGATCTGGAATTAGGAGTGAGCAGTGAAGTGGCCAAGTTTGCTGATGACACCAAATTATTTAAGGTTGTTAAAACACAAAGGGATTGTGAAGAGCTCCAAAGGGATCTCTCCAAGCTGGGAGAGTGGGCATCCAAATGGCAGATGCGGTTCAATGTAAGCAAGTGTAAGGTGATGCACGTTGGGGCAAAAAACCCCAACTTCAAGTATAACCTGATGGGATCTGAGCTGGCGGTGACCGAACAAGAAAGAGATCTTGGGGTTGTGGTGGACAGCTCGATGAAAATGTCCACCCAGTGTGCGGCCGCTGTAAAGAAGGCAAACTCCATGTTAGGCATTATAAGAAAAGGAATTGAGAATAAAACTGCCAGTATCATACTGCCTTTATACAAATCTATGGTGCGACCACACTTAGAATACTGTGTACAGTTCTGGTCACCACACCTAAAAAAGGATATTATAGAGCTGGAAAAAGTGCAGAAAAGGGCAACTAAAATGATCAAGGGGCTGGAGCATCTCCCCTATGAGGGAAGGTTACAACAGCTGGGATTGTTTAGCTTGGAAAAAAGGAGGCTAAGGGGAGACATGATAGAGGTGTACAAAATTATGCATGGTGTGGAGAATGTGGATAGGGAGACATTTTTCTCCCTCTCTCATAATACTAGAACCCGGGGTCATCCCATGAAGCTGATTGGTGGGAGATTCAGGACAGATAAAAGGAAGTACTTCTTCACACAGCGCATAGTTAAACTATGGAATTCACTACCACAAGATGTAGTGATGGCCACCAATTTGGATGGCTTTAAAAGGGGGTTGGATAAATTCCTGGAGGAGAAGGCTATCAATGGCTACNTAGCCCTGATGGCTATGTGCTACCTCCAGTATCAGAGGCAGAGCCTGTGTGCACCATGCTGGGGAATGGGTGGGAGGTGTCCTGCTGTTGGTCCCTGGCCAGGTTGGCCACTGTGTGAAACAGAGTGCTGGACTAGATGGTCTGATCCAGCAGCTCTTCTTATGTTCTTATGTTCTTATCGTTTCATTGTCTTT
A_graminea_L                                 NNNNNNNNNNNNNNNNNNNNNNNNNNNNNNNNNNNNNNNNNNNNNNNNNNNNNNNNNNNNNNNNNNNNNNNNNNNNNNNNNNNNNNNNNNNNNNNNNNNNNNNNNNNNNNNNNNNNNNNNNNNNNNNNNNNNNNNNNNNNNNNNNNNNNNNNNNNNNNNNNNNNNNNNNNNNNNNNNNNNNNNNNNNNNNNNNNNNNNNNNNNNNNNNNNNNNNNNNNNNNNNNNNNNNNNNNNNNNNNNNNNNNNNNNNNNNNNNNNNNNNNNNNNNNNNNNNNNNNNNNNNNNNNNNNNNNNNNNNNNNNNNNNNNNNNNNNNNNNNNNNNNNNNNNNNNNNNNNNNNNNNNNNNNNNNNNNNNNNNNNNNNNNNNNNNNNNNNNNNNNNNNNNNNNNNNNNNNNNNNNNNNNNNNNNNNNNNNNNNNNNNNNNNNNNNNNNNNNNNNNNNNNNNNNNNNNNNNNNNNNNNNNNNNNNNNNNNNNNNNNNNNNNNNNNNNNNNNNNNNNNNNNNNNNNNNNNNNNNNNNNNNNNNNNNNNNNNNNNNNNNNNNNNNNNNNNNNNNNNNNNNNNNNNNNNNNNNNNNNNNNNNNNNNNNNNNNNNNNNNNNNNNNNNNNNNNNNNNNNNNNNNNNNNNNNNNNNNNNNNNNNNNNNNNNNNNNNNNNNNNNNNNNNNNNNNNNNNNNNNNNNNNNNNNNNNNNNNNNNNNNNNNNNNNNNNNNNNNNNNNNNNNNNNNNNNNNNNNNNNNNNNNNNNNNNNNNNNNNNNNNNNNNNNNNNNNNNNNNNNNNNNNNNNNNNNNNNNNNNNNNNNNNNNNNNNNNNNNNNNNNNNNNNNNNNNNNNNNNNNNNNNNNNNNNNNNNNNNNNNNNNNNNNNNNNNNNNNNNNNNNNNNNNNNNNNNNNNNNNNNNNNNNNNNNNNNNNNNNNNNNNNNNNNNNNNNNNNNNNNNNNNNNNNNNNNNNNNNNNNNNNNNNNNNNNNNNNNNNNNNNNNNNNNNNNNNNNNNNNNNNNNNNNNNNNNNNNNNNNNNNNNNNNNNNNNNNNNNNNNNNNNNNNNNNNNNNNNNNNNNNNNNNNNNNNNNNNNNNNNNNNNNNNNNNNNNNNNNNNNNNNNNNNNNNNNNNNNNNNNNNNNNNNNNNNNNNNNNNNNNNNNNNNNNNNNNNNNNNNNNNNNNNNNNNNNNNNNNNNNNNNNNNNNNNNNNNNNNNNNNNNNNNNNNNNNNNNNNNNNNNNNNNNNNNNNNNNNNNNNNNNNNNNNNNNNNNNNNNNNNNNNNNNNNNNNNNNNNNNNNNNNNNNNNNCAAAATCTGAAAGCAAATAAATCACCAGGCCCAGATGGTATCCATCCTAGAGTTCTCAAAGAACTCAAATATGAAATTGCGGACCTCCTAACAAAAATATGCAACATGTCCCTAAGCTCAGCCTCTGTACCAGAGGACTGGAAGATGGCCAATGTAACACCAATTTTCAAAAAGGGATCCAGGGGGGATCCAGGAAATTACAGGCCGGTTAGCTTGACATCTGTTCCAGGTAAATTGGTTGAAAGCATTATTAAAGACAAAATTAGTAAGCATATAGAAGGGCAGGTCCTGCTGAAGAAGAATCAACATGGCTTCCGCAAAGGCAAGTCCTGTCTCACTAATCTTCTAGAATTCTTTGAGAGTGTCAACAAACATGTAGACAGGGGTGATCCGGTGGACATTGTTTACTTGGACTTCCAAAAGGCTTTTGATAAAGTCCCTCACCAAAGACTCCTGAACAAACTTAGCAGTCATGGAATAAGAGGAGAGGTCCTCTTATGGATCAGTAACTGGTTAAAGAACAGAAAGCAGAGAGTAGGAATAAATGGTCAATTCTCCCAATGGAGGGAAGTAAATAGTGGGGTCCCACAGGGATCGGTATTGGGACCAATTCTTTTCAACTTGTTCATAAATGATCTGGAATTAGGAGTGAGCAGTGAAGTGGCCAAGTTTGCTGATGACACCAAATTATTTAAGGTTGTTAAAACACAAAGGGATTGTGAAGAGCTCCAAAGGGATCTCTCCAAGCTGGGAGAGTGGGCATCCAAATGGCAGATGCGGTTCAATGTAAGCAAGTGTAAGGTGATGCACGTTGGGGCAAAAAACCCCAACTTCAAGTATAACCTGATGGGATCTGAGCTGGCGGTGACCGAACAAGAAAGAGATCTTGGGGTTGTGGTGGACAGCTCGATGAAAATGTCAACCCAGTGTGCGGCCGCTGTAAAGAAGGCAAACTCCATGTTAGGCATTATAAGAAAAGGAATTGAGAATAAAACTGCCAGTATCATACTGCCTTTATACAAATCTATGGTGCGACCACACTTAGAATACTGTGTACAGTTCTGGTCACCACACCTAAAAAAGGATATTATAGAGCTGGAAAAAGTGCAGAAAAGGGCAACTAAAATGATCAAGGGGCTGGAGCATCTCCCCTATGAGGGAAGGTTACAACAGCTGGGATTGTTTAGCTTGGAAAAAAGGAGGCTAAGGGGAGACATGATAGAGGTGTACAAAATTATGCATGGTGTGGAGAATGTGGATAGGGAGACATTTTTCTCCCTCTCTCATAATACTAGAACCCGGGGTCATCCCATGAAGCTGATTGGTGGGAGATTCAGGACAGATAAAAGGAAGTACTTCTTCACACAGCGCATAGTTAAACTATGGAATTCACTACCACAAGATGTAGTGATGGCCACCAATTTGGATGGCTTTAAAAGGGGGTTGGATAAATTCCTGGAGGAGAAGGCTATCAATGGCTACNTAGTCCTGATGGCTATGTGCTACCTCCAGTATCAGAGGCAGAGCCTGTGTGCACCATGCTGGGGAATGGGTGGGAGGTGTCCTGCTGTGGGTCCCTGGCCAGGTTGGCCACTGTGTGAAACAGAGTGCTGGACTAGATGGTCTGATCCAGCAGCTCTTCTTATGTTCTTATGTTCTTATCGTTTCATTGTCTTT
CR1_G_CR1_Gallus                             NNNNNNNNNNNNNNNNNNNNNNNNNNNNNNNNNNNNNNNNNNNNNNNNNNNNNNNNNNNNNNNNNNNNNNNNNNNNNNNNNNNNNNNNNNNNNNNNNNNNNNNNNNNNNNNNNNNNNNNNNNNNNNNNNNNNNNNNNNNNNNNNNNNNNNNNNNNNNNNNNNNNNNNNNNNNNNNNNNNNNNNNNNNNNNNNNNNNNNNNNNNNNNNNNNNNNNNNNNNNNNNNNNNNNNNNNNNNNNNNNNNNNNNNNNNNNNNNNNNNNNNNNNNNNNNNNNNNNNNNNNNNNNNNNNNNNNNNNNNNNNNNNNNNNNNNNNNNNNNNNNNNNNNNNNNNNNNNNNNNNNNNNNNNNNNNNNNNNNNNNNNNNNNNNNNNNNNNNNNNNNNNNNNNNNNNNNNNNNNNNNNNNNNNNNNNNNNNNNNNNNNNNNNNNNNNNNNNNNNNNNNNNNNNNNNNNNNNNNNNNNNNNNNNNNNNNNNNNNNNNNNNNNNNNNNNNNNNNNNNNNNNNNNNNNNNNNNNNNNNNNNNNNNNNNNNNNNNNNNNNNNNNNNNNNNNNNNNNNNNNNNNNNNNNNNNNNNNNNNNNNNNNNNNNNNNNNNNNNNNNNNNNNNNNNNNNNNNNNNNNNNNNNNNNNNNNNNNNNNNNNNNNNNNNNNNNNNNNNNNNNNNNNNNNNNNNNNNNNNNNNNNNNNNNNNNNNNNNNNNNNNNNNNNNNNNNNNNNNNNNNNNNNNNNNNNNNNNNNNNNNNNNNNNNNNNNNNNNNNNNNNNNNNNNNNNNNNNNNNNNNNNNNNNNNNNNNNNNNNNNNNNNNNNNNNNNNNNNNNNNNNNNNNNNNNNNNNNNNNNNNNNNNNNNNNNNNNNNNAGAAGACCGGTGTGGATGAACCGGGAACTACTGTTGAGACTCCGGAAGAAAAAGAGAGTCTATGTCCTCTGGAAGAAGGGACAGGCTACTTGGGGAGATTACAAGGAAGTTGCTAAGGTATGCAGGGAGGAAGTTAGGAAGGCAAAAGCCCAACTTGAACTCAGATTGGCCACTGCAGTAAAAGAGAATAAGAAATCCTTTTACAAATATATCAGCGGTAAGAGAAGAACCAAGGAGAATTTCCATCCTTTACTTGATGCAGCGGGGAATGTGACCACTGAGGATAAGGAGAAGGCTGAGGTCCTCAACGCCTTCTTTACATCTGCCTTTAATAGGCAGATCAGTTATCCTCAGGGCACTTTACGCCCTGATCTGGAAGTCTGGGATGCTACGCAGAATACACCCCCGGTGATTCAGGAGACAGTTAGAGAGCTCCTCCTGGACTGTCACAAGTCCNNNGGACCGGACGGGCTCCACCCTAGGGTGCTGAGGGAGCTGGCGGGGGTGATTGCCGAGCCGCTCTCCGCCATCTACCAGCGCTCCTGGTTATCTGGAGAGGTCCCAGAGGACTGGAGGCTTGCCGATGTGACTCCCATCTACAAGAAGGGCCGTAAGGAGGATCCGGGGAACTACAGGCCTGTCAGCCTGACCTCGGTACCAGGGAAAGTTATGGAGCAAATCATCTTGGGTGAGATCACACGGCACGTGCGTGGCGTCCAGGGGATCAGGCCCAGCCAGCACGGGTTCATGAAAGGCAGGTCGTGCTTGACCAACCTCATCTCCTTCTACGACTGGGTGACCAGACTGGTAGACGAGGGAAAGGCTGTTGATGTAGTCTACCTAGACTTCAGCAAAGCCTTTGACACGGTCTCTCACAGTATTCTCCTGGGGAAACTGGCTGCCCGTGGCCTGGACAGGTATACCCTTCTTTGGGTAAGGAACTGGCTAGAGGGCCGTGCCCAGCGGGTAGTGGTTAATGGAGTTAAGTCCAGCTGGCGACCCGTTACAAGTGGTGTCCCCCAGGGGTCGGTACTGGGGCCCATCTTGTTTAATATCTTTATTGATGACCTAGATGAGGGGATTGAGTGTACCCTCAGTAAGTTTGCAGATGACACCAAGTTGGGAGGTGGTGTCGATCTGCCTGAGGGTAGGGAGGCCCTTCAGAGGGATCTAGATAAGCTGGATCGCTGGGCTGAGGTGAATGGGATGAGGTTCAACAAGGCCAAGTGCCGGGTCCTGCACTTTGGCCACAATAACCCCATGCAGCGCTATAGGCTTGGGGCTGAGTGGCTGGATGACTGTGAAGAGGAAAGGGACCTGGGGGTGTTGGTTGATGCTCGGCTGAACATGAGCCGACAGTGTGCCCAGGTGGCCAAGAGGGCCAATGCCATCCTGGCCTGCATTAGAAATAGTGTGGCCAGCAGGAGCAGGGAGGTAATCATCCCCCTGTACTCAGCACTGGTGAGGCCGCACCTCGAGTACTGTGTTCAGTTTTGGGCCCCTCACTACAAGAAAGACATTGAGGCCCTGGAACGTGTCCAGAGAAGGGCAACGAAACTGGTGAGGGGTCTGGAGCACAAGTCTTATGAGGAGCGGCTGAGGGAGCTGGGATTGTTTAGTCTGGAGAAGAGGAGGCTCAGGGGAGACCTCATTGCACTCTACAACTTCCTGAAGGGAGGTTGTGATGAGGAGGGGTTTGGCCTCTTCTCCCAGGCAACAANNNACAGGACCCGAGGAAATGGCCACAAGTTGTACCAGAGGAGGTTTAGATTAGACATAAGGAAAAACTTTTTCTCTCAGAGAGTGGTCAGGCACTGGAATGGCCTGCCCAGGGAGGTGGTGGAGTCGCCGTCCCTGGCAGTGTTCAAGAGGCGTCTGGATGAGGAGCTACGAGATATGGTTTAGTGGCTTGTGGTAAGGACGGTTGGACTAGATGATCTTGTANGGTCCTTTCCAACCTTGNTGATNNNNNNNNNNNNNNNNNNNNNNNNNNNNNNNNNNNNNNNNNNNNNNNNNNNNNNNNNNNNNNNNNNNNNNNNNNNNNNNNNNNNNNNNNNNNNNNNNNNNNNNNNNNNNNNNNNNNNNNNNNNNNNNNNNNNNNNNNNNNNN
CR1_F2_CR1_Gallus                            NNNNNNNNNNNNNNNNNNNNNNNNNNNNNNNNNNNNNNNNNNNNNNNNNNNNNNNNNNNNNNNNNNNNNNNNNNNNNNNNNNNNNNNNNNNNNNNNNNNNNNNNNNNNNNNNNNNNNNNNNNNNNNNNNNNNNNNNNNNNNNNNNNNNNNNNNNNNNNNNNNNNNNNNNNNNNNNNNNNNNNNNNNNNNNNNNNNNNNNNNNNNNNNNNNNNNNNNNNNNNNNNNNNNNNNNNNNNNNNNNNNNNNNNNNNNNNNNNNNNNNNNNNNNNNNNNNNNNNNNNNNNNNNNNNNNNNNNNNNNNNNNNNNNNNNNNNNNNNNNNNNNNNNNNNNNNNNNNNNNNNNNNNNNNNNNNNNNNNNNNNNNNNNNNNNNNNNNNNNNNNNNNNNNNNNNNNNNNNNNNNNNNNNNNNNNNNNNNNNNNNNNNNNNNNNNNNNNNNNNNNNNNNNNNNNNNNNNNNNNNNNNNNNNNNNNNNNNNNNNNNNNNNNNNNNNNNNNNNNNNNNNNNNNNNNNNNNNNNNNNNNNNNNNNNNNNNNNNNNNNNNNNNNNNNNNNNNNNNNNNNNNNNNNNNNNNNNNNNNNNNNNNNNNNNNNNNNNNNNNNNNNNNNNNNNNNNNNNNNNNNNNNNNNNNNNNNNNNNNNNNNNNNNNNNNNNNNNNNNNNNNNNNNNNNNNNNNNNNNNNNNNNNNNNNNNNNNNNNNNNNNNNNNNNNNNNNNNNNNNNNNNNNNNNNNNNNNNNNNNNNNNNNNNNNNNNNNNNNNNNNNNNNNNNNNNNNNNNNNNNNNNNNNNNNNNNNNNNNNNNNNNNNNNNNNNNNNNNNNNNNNNNNNNNNNNNNNNNNNNNNNNNNNNNNNNNNNNNNNNNNNNNNNNNNNNNNNNNNNNNNNNNNNNNNNNNNNNNNNNNNNNNNNNNNNNNNNNNNNNNNNNNNNNNNNNNNNNNNNNNNNNNNNNNNNNNNNNNNNNNNNNNNNNNNNNNNNNNNNNNNNNNNNNNNNNNNNNNNNNNNNNNNNNNNNNNNNNNNNNNNNNNNNNNNNNNNNNNNNNNNNNNNNNNNNNNNNNNNNNNNNNNNNNNNNNNNNNNNNNNNNNNNNNNNNNNNNNNNNNNNNNNNNNNNNNNNNNNNNNNNNNNNNNNNNNNNNNNNNNNNNNNNNNNNNNNNNNNNNNNNNNNNNNNNNNNNNNNNNNNNNNNNNNNNNNNNNNNNNNNNNNNNNNNNNNNNNNNNNNNNNNNNNNNNNNNNNNNNNNNNNNNNNNNNNNNNNNNNNNNNNNNNNNNNNNNNNNNNNNNNNNNNNNNNNNNNNNNNNNNNNNNNNNNNNNNNNNNNNNNNNNNNNNNNNNNNNNNNNNNNNNNNNNNNNNNNNNNNNNNNNNNNNNNNNNNNNNNNNNNNNNNNNNNNNNNNNNNNNNNNNNNNNNNNNNNNNNNNNNNNNNNNNNNNNNNNNNNNNNNNNNNNNNNNNNNNNNNNNNNNNNNNNNNNNNNNNNNNNNNNNNNNNNNNNNNNNNNNNNNNNNNNNNNNNNNNNNNNNNNNNNNNNNNNNNNNNNNNNNNNNNNNNNNNNNNNNNNNNNNNNNNNNNNNNNNNNNNNNNNNNNNNNNNNNNNNNNNNNNNNNNNNNNNNNNNNNNNNNNNNNNNNNNNNNNNNNNNCTCCTTCTATGATCTAGTGACCCGTCTGGTGGATGAGGGAAAGGCTGTTGATGTAGTCTACCTAGACTTCAGCAAAGCCTTTGACACTGTCTCCCACAGTATTCTCCTGCAGAAGCTGGCAGCCCGTGGCTTGGACAGGTACACTCTTGGCTGGGTAAGGAACTGGCTGGAGGGCCGGGCCCAGAGAGTGGTGGTGAATGGAGTTAAATCCAGCTGGCGACCGGTCACGAGTGGTGTTCCCCAGGGGTCGGTGCTGGGGCCTGTCCTCTTCAATATCTTTATTGATGACCTGGATGAGGGCATTGAGTGCACCCTCAGTAAGTTTGCAGATGACACCAAGCTGGCTGGAAGTGTCGATCTGCCTGAGGGTAGCGAGGCCCTACAGAGGGATCTGGACAGGCTGGATAGCTGGGCTGAAGCCAATGGGATGAGGTTCAACAAGACCAAATGCCGGGTCCTGCACTTTGGCCACAACAACCCCAGGCAACGCTACAGGCTTGGGGCAGAGTGGCTGGAAGACTGTGTAGAGGAAATGGACCTGGGGGTGTTGATTGACGCTNGACTGAACATGAGCCAGCAGTGTGCCCAGGTGGCCAAGAAGGCCAATGGCATCCTGGCTTGTATCAGAAATAGTGTGGCCAGCAGGAACAGGGAAGTAATTGTCCCCCTGTACTCAGCACTGGTGAGGCCGCACCTCGAGTACTGTGTCCAGTTTTGGGCCCCTCACTGTAAGAAAGACATCGAGGCCCTGGAGCGTGTCCAGAGGAGGGCAACAAAGCTGGTGAGGGGTCTGGAGCACAGGCCTTATGAGGAGCGGCTGAAGGAGCTGGGATTGTTCAGTCTGGAGAAGAGGAGGCTCAGGGGAGACCTTATTGCTCTCTATAACTACCTGAAGGGAGGTTGTAGTGAGCTGGGGGTCGGCCTCTTCTCTCGTGTGACTAGTGATAGGACTAGAGGGAATGGCTTCAAGCTGCGCCAGGGAAGGTTCAGGCTGGACGTTAGGAAATACTACTTCTCTGAAAGGGTGGTCAGGCACTGGAATGGGCTGCCCAGGGAGGTGGTGGAGTCACCGACCCTGGAGGTGTTCAAGGAACGTTTGGATGTTGTGTTGAGGGACATGGTTTAGTGAGAACTATTGTGGATGGTTGGACTGGGTGATCCTGTGNGGTCTTTTCCAACCTTGGTGATNNNNNNNNNNNNNNNNNNNNNNNNNNNNNNNNNNNNNNNNNNNNNNNNNNNNNNNNNNNNNNNNNNNNNNNNNNNNNNNNNNNNNNNNNNNNNNNNNNNNNNNNNNNNNNNNNNNNNNNNNNNNNNNNNNNNNNNNNNNNNN
CR1_F_CR1_Gallus                             NNNNNNNNNNNNNNNNNNNNNNNNNNNNNNNNNNNNNNNNNNNNNNNNNNNNNNNNNNNNNNNNNNNNNNNNNNNNNNNNNNNNNNNNNNNNNNNNNNNNNNNNNNNNNNNNNNNNNNNNNNNNNNNNNNNNNNNNNNNNNNNNNNNNNNNNNNNNNNNNNNNNNNNNNNNNNNNNNNNNNNNNNNNNNNNNNNNNNNNNNNNNNNNNNNNNNNNNNNNNNNNNNNNNNNNNNNNNNNNNNNNNNNNNNNNNNNNNNNNNNNNNNNNNNNNNNNNNNNNNNNNNNNNNNNNNNNNNNNNNNNNNNNNNNNNNNNNNNNNNNNNNNNNNNNNNNNNNNNNNNNNNNNNNNNNNNNNNNNNNNNNNNNNNNNNNNNNNNNNNNNNNNNNNNNNNNNNNNNNNNNNNNNNNNNNNNNNNNNNNNNNNNNNNNNNNNNNNNNNNNNNNNNNNNNNNNNNNNNNNNNNNNNNNNNNNNNNNNNNNNNNNNNNNNNNNNNNNNNNNNNNNNNNNNNNNNNNNNNNNNNNNNNNNNNNNNNNNNNNNNNNNNNNNNNNNNNNNNNNNNNNNNNNNNNNNNNNNNNNNNNNNNNNNNNNNNNNNNNNNNNNNNNNNNNNNNNNNNNNNNNNNNNNNNNNNNNNNNNNNNNNNNNNNNNNNNNNNNNNNNNNNNNNNNNNNNNNNNNNNNNNNNNNNNNNNNNNNNNNNNNNNNNNNNNNNNNNNNNNNNNNNNNNNNNNNNNNNNNNNNNNNNNNNNNNNNNNNNNNNNNNNNNNNNNNNNNNNNNNNNNNNNNNNNNNNNNNNNNNNNNNNNNNNNNNNNNNNNNNNNNNNNNNNNNNNNNNNNNNNNNNNNNNNNNNNNNNNNNAGAAGACCGGTGTGGATGAATAGGGAACTATTCTTGAGGCTCCAGGAGAAAAAGAGAATCTACCTCCTGTGGAAGAAGGGACGGGCAACCCGGAAAGAATACAAAGAAGTTATTAAGATGTGCAGGGAGAAAATCAGAAAGGCAAAAGCCCAGCTTGAACTCAACCTGGCTGCTGGGGTAAAAGGGAACAAGAAACTCTTTTACAAGTATATCAACAGTAAGAGGAGGACCAGGGAGAATCTCCATTCTCTACTGGATGAGGCTGGGAATGTGACCACTGAGGATAAGGAAAAGGCAGACGTTCTGAATGCCTTCTTTACATCTGTCTTTAAAAGTCAGACCAGTTATCCTCAGGTTTCTCCACTCTCTGACCTGGCAGCCCTGGCTGGGGAGCAGACTAAACCTCCCACAATTCACGAAACAGTCAGAGACCTGCTACTGGACTGCCACAAGTCCNNNGAACCAGATGAGATTCACCCGAGAGTGCTGAGGGAACTGGCAGAGGTGATAGCCGAGCCGCTTTCCATCATCTATCAGCGCTCCTTGTTGACGGGTGAGGTCCCAGAAGACTGGAGGCTTGCCAATGTGACTCCCATCTCCAAGAAGGGCTGCAGGGAGGATCCGGGGAACTCCAGGCCTGTTAGCCTGACCTCGGTGCCGGGGAAGATTATGGAGCAGATTGTCTTGAGGGAGATCACGTGGCACGTGCAGGACAACCGGGGGATCAGGCCTAGCCAGCATGGGTTCACGAAGGGCAGGTCCTGCTTGACCAACCTGATCTCCTTCTATGATCCAGTGACCCGTCTGGTGGATGAGGGAAAGGCTGTTGATGTAGTCTACCTAGATTTCAGCAAAGCCTTTGAAACTGTCTCCCACAGTATTCTCCTGCAAAAGCTGGCAGTCCGTGGCTTGGACAGATACACTCTTGGCTGGGTAAGGAACTGGCTGGAGGGCCAGGCCCAGAGAGTGGTGGTGAATGGAGTTAAATCCAGCTGGGGACCGGTCACGAGTGGTGTTCCCCAGAGGTCGGTGCTGGGGCCTGTCCTGTTTAATGTCTGTATTGATGACCTGGATGAGGGCATTGAGTGCACCCTCATTAAGTTTGCAGATGACACCAAGCTAGCTGGAAGTGTTGATCTGCCTGAGGGTAGAGAGGCCCTACAGAGGGATCTGGATAGGTTGGATAGCTGGGCTGAAGCCAATGGGATGGGATTCAACAAGACCAAATGCCGGGTCCTGCACTTTGGCCGCAGTAACCCCAGGCAATGCTACAGGCTTAGGGCAGAGTGGCTGGAAGACTGTGTAGAGGAAATGGACCTGGGGGTGTTGATTGACACTAGACTGAACATGAGCCAGTGGTGTGCCCAGGTGGCCAAGAAGGCCAATGGCATCCTGGCTTGTATCAGAAATAGTGTGGCCAGCAGGAACAGGGAAGTAATTGTCTCCCTGTACTCAGCACTGGCGAGGCTGCACCTTGAGTACTGTGTCCAGTTTTGGGCCCCTCACTGTAAGAAAGACATTGAGGCCCTGGAGTGTGTCCAGAGGAGGGCAACAAAGCTGGTGAGGGGTCTGGAACACAGGCCTTATGAAGAGTGGCTGAAGGAGCTGGGATTGTTCAGTCTGGAGAAGAGGAGGCTCAGGGGAGACCTTATTGCTCTCTATAACTACCTGAAGGGAGGTTGTAGTGAGCTCGGGGTCAGCCTCTTCTCTCGTGTGACNAGTGATAGAACGAGAGGGAATGGCTTCAAGCTGCGCCAGGGAAGATTCAGGCTGGACATTAGGAAATACTACTTCTCTGAAAGGGTGGTCAGGCACTGGAATGGGCTGCCCAGAGTGGTGGTGGAGTCACCGAGCCTGGTGGTGTTTAAAGAGCATTTGGATGTTGTGTTGAGGGACATGGTTTAGTGAGAACCATTGCGAATGGTTGGACTGGATNNNNCCTGTGGGTCTTTTCCAACCTTAGCGATNNNNNNNNNNNNNNNNNNNNNNNNNNNNNNNNNNNNNNNNNNNNNNNNNNNNNNNNNNNNNNNNNNNNNNNNNNNNNNNNNNNNNNNNNNNNNNNNNNNNNNNNNNNNNNNNNNNNNNNNNNNNNNNNNNNNNNNNNNNNNN
CR1_Z2_Pass_CR1_Passeriformes                NNNNNNNNNNNNNNNNNNNNNNNNNNNNNNNNNNNNNNNNNNNNNNNNNNNNNNNNNNNNNNNNNNNNNNNNNNNNNNNNNNNNNNNNNNNNNNNNNNNNNNNNNNNNNNNNNNNNNNNNNNNNNNNNNNNNNNNNNNNNNNNNNNNNNNNNNNNNNNNNNNNNNNNNNNNNNNNNNNNNNNNNNNNNNNNNNNNNNNNNNNNNNNNNNNNNNNNNNNNNNNNNNNNNNNNNNNNNNNNNNNNNNNNNNNNNNNNNNNNNNNNNNNNNNNNNNNNNNNNNNNNNNNNNNNNNNNNNNNNNNNNNNNNNNNNNNNNNNNNNNNNNNNNNNNNNNNNNNNNNNNNNNNNNNNNNNNNNNNNNNNNNNNNNNNNNNNNNNNNNNNNNNNNNNNNNNNNNNNNNNNNNNNNNNNNNNNNNNNNNNNNNNNNNNNNNNNNNNNNNNNNNNNNNNNNNNNNNNNNNNNNNNNNNNNNNNNNNNNNNNNNNNNNNNNNNNNNNNNNNNNNNNNNNNNNNNNNNNNNNNNNNNNNNNNNNNNNNNNNNNNNNNNNNNNNNNNNNNNNNNNNNNNNNNNNNNNNNNNNNNNNNNNNNNNNNNNNNNNNNNNNNNNNNNNNNNNNNNNNNNNNNNNNNNNNNNNNNNNNNNNNNNNNNNNNNNNNNNNNNNNNNNNNNNNNNNNNNNNNNNNNNNNNNNNNNNNNNNNNNNNNNNNNNNNNNNNNNNNNNNNNNNNNNNNNNNNNNNNNNNNNNNNNNNNNNNNNNNNNNNNNNNNNNNNNNNNNNNNNNNNNNNNNNNNNNNNNNNNNNNNNNNNNNNNNNNNNNNNNNNNNNNNNNNNNNNNNNNNNNNNNNNNNNNNNNNNNNNNAAGAGACCCCCTTGGCTTAACTGCGAGCTTCTGAGTCTGCTCAAAACCAAAAGAGAAGCGTACCAGAGATGGAAAAGCGGACAAATACCCATTGAGAACTACAAGGGCATTGCCAGGGCGTGCAGAGATGCAGTTAGAAAAGCAAAAGCTCAGCTCGAATTGAAATTGGCCAGAGATGTCAAAAACCACAAGAAAGGGTTCTTCAGGTACGTAAACAACAAGCAGAAACAGAAGGAAAATACTGGCCCGCTGTTAAACAGGAGAGGTGAATTAGTCACCAACAACGCTGAAAAGGCAGAGGTTCTCAACACTTTCTTCACCTCTGTCTTTACCAGCACTGCTGGGCCCCAGGCCTTGGGAACAAAAATCCAGGTTGATGCAAACACAGACCCACCGTCAGTGAAGGAAGAGTTGGTAGAACTATTACAGGAGCTTNNNNNNNNNNNNTACAAATCGATGGGCCCTNNNAATATCCACCCCCGGGTGCTGAGAGAAGTTGCTGATACTGCTGCAGGGCCCTTATCCGTAATATTTGNNAAAATGCATAGATCANNNGAGTTCCCTGATGACTGGAAGAGGGCAAATGTCATACCCGTCTATAAGAAAGGCCAAAAAGAGGACCCAGGAAATCACANACCCATTAGTCTTATNTCAGTCCCTGGGAAAGTAACGGAACGAGTCCTCCTAGGANNNNACTACTACCAACCAAACGNNAAGCAGGTGACTGGGAAAAGCCAGCACNGATTTACTAAAGGCGAATCATGCCAGACTAACCTGATCACCTTCTACAACAAAATAACATCTTCTGTCGACACGGGAGGAGCANTGGATGTTGCTTACCTGGACTTCAGCAAAGCATTCGACACCGTTTCCCACAGCCTTCTCCTGGACAAACTGGCAAGATACAGACTGGATGGGTGGTCTGCGAGATGGGTAGGAAATTGGCTNACAGGCTGCACTCAGAGGGTGGTGATCAATGGTTTTTACTCAGGCTGGCAGCCTGTCACAAGTGGGGTCCCCCAGGGATCGATACTGGGCCCCACGCTGTTCAACATCTTCATAAATNATCTGGATGATGGGATTGAAAGCACCCTCACCAAGTTTGCTGATGACACCGAACTGGGTGGTGAGGTGGACGTGTCAGAAGGGAGAGCCATCTTACAGAGAGACCTGGACAGGCTGGAAGAGTGGGCTAGCAAGAACAGTATGAAGTTTAACAAAGACAAGTGCAAGGTCCTGCACCTGGGACGACATAACCAAAGAGCCCAGTACAGGCTAGGATCTGTGTGGCTGGGGAGCAGCCTTGCTGAAAGGGACCTGGGGGTCCTGGTGGACAACAAGCTGNACATGAGTCAGCAGNGCGCCGCTGCAGCAACGAAGGCAAATCGGATCCTGGGCTGCATCCGCAGGGGCATTACTAGCAGAGATAGAGACGTGATCATCCCACTCTACTCAGCGCTTGTCAGGCCGCACCTGGAGTACTGTGTCCAGTTCTGGTCCCCACAATTCAAGAAAGACGCGGACAGACTGGAGAGGGTCCAAAGGAGGGCCACGAAGATGATCAAAGGGCTGGAGAACCTGCCCTGTGAGGAAAGACTGAAGGAGTTAGGTCTTTTCTCCCTGGAGAAGAGAAGGCTTAGGGGGGACCTCATCACAGTATTCCAGTACTTAAAGGGCGGCTACAAAGAGGACGGAGGCTCTCTCTTCACAAGGAGCCACATGGAGAAGACAAGGGGCAACGGGTACAAGTTGCACCGGGAGAGGTTTCATCTCGATATAAGAAAGAAATTTTTTACAGTGAGAACAATCANTCACTGGAACAACCTCCCCAGGGATGTGGTAGAGTCCCCATCACTGGAGGTTTTCAAGACGCGATTGGACAGGGTGCTAGATAATCTCATCTAGGCTCCCTTTCCCCGAAAGGTTGGACCAGATGATCTTTCGAGGTCCCTTCCAACCTGGGCTGTNNNNNNNNNNNNNNNNNNNNNNNNNNNNNNNNNNNNNNNNNNNNNNNNNNNNNNNNNNNNNNNNNNNNNNNNNNNNNNNNNNNNNNNNNNNNNNNNNNNNNNNNNNNNNNNNNNNNNNNNNNNNNNNNNNNNNNNNNNNNNN
CR1_Z1_Pass_CR1_Passeriformes                NNNNNNNNNNNNNNNNNNNNNNNNNNNNNNNNNNNNNNNNNNNNNNNNNNNNNNNNNNNNNNNNNNNNNNNNNNNNNNNNNNNNNNNNNNNNNNNNNNNNNNNNNNNNNNNNNNNNNNNNNNNNNNNNNNNNNNNNNNNNNNNNNNNNNNNNNNNNNNNNNNNNNNNNNNNNNNNNNNNNNNNNNNNNNNNNNNNNNNNNNNNNNNNNNNNNNNNNNNNNNNNNNNNNNNNNNNNNNNNNNNNNNNNNNNNNNNNNNNNNNNNNNNNNNNNNNNNNNNNNNNNNNNNNNNNNNNNNNNNNNNNNNNNNNNNNNNNNNNNNNNNNNNNNNNNNNNNNNNNNNNNNNNNNNNNNNNNNNNNNNNNNNNNNNNNNNNNNNNNNNNNNNNNNNNNNNNNNNNNNNNNNNNNNNNNNNNNNNNNNNNNNNNNNNNNNNNNNNNNNNNNNNNNNNNNNNNNNNNNNNNNNNNNNNNNNNNNNNNNNNNNNNNNNNNNNNNNNNNNNNNNNNNNNNNNNNNNNNNNNNNNNNNNNNNNNNNNNNNNNNNNNNNNNNNNNNNNNNNNNNNNNNNNNNNNNNNNNNNNNNNNNNNNNNNNNNNNNNNNNNNNNNNNNNNNNNNNNNNNNNNNNNNNNNNNNNNNNNNNNNNNNNNNNNNNNNNNNNNNNNNNNNNNNNNNNNNNNNNNNNNNNNNNNNNNNNNNNNNNNNNNNNNNNNNNNNNNNNNNNNNNNNNNNNNNNNNNNNNNNNNNNNNNNNNNNNNNNNNNNNNNNNNNNNNNNNNNNNNNNNNNNNNNNNNNNNNNNNNNNNNNNNNNNNNNNNNNNNNNNNNNNNNNNNNNNNNNNNNNNNNNNNNNNNNNNNNNNNNAAGAGACCCCCTTGGCTTAACTGCGAGCTTCTGAGTCTGCTCAAAACCAAAAGAGAAGCGTACCAGAGATGGAAAAGCGGACAAATACCCATTGAGAACTACAAGGGCATTGCCAGGGCGTGCAGAGATGCAGTTAGAAAAGCAAAAGCTCAGCTCGAATTGAAATTGGCCAGAGATGTCAAAAACCACAAGAAAGGGTTCTTCAGGTACGTAAACAACAAGCAGAAACAGAAGGAAAATACTGGCCCGCTGTTAAACAGGAGAGGTGAATTAGTCACCAACAACGCTGAAAAGGCAGAGGTTCTCAACACTTTCTTCACCTCTGTCTTTACCAGCACTGCTGGGCCCCAGGCCTTGGGAACAAAAATCCAGGTTGATGCAAACACAGACCCACCGTCAGTGAAGGAAGAGTTGGTAGAACTATTACAGGAGCTTNNNNNNNNNNNNTACAAATCGATGGGCCCTNNNAATATCCACCCGAGGGTGTTAAGAGAGCTGGCTGACGTCGTTGCGAGGCCGCTCTCCATAATCTTTGAGAAGTTGTGGAGATCGGGGGACGTCCCAGAAGACTGGAAGAAGGCTAATGTCACCCCCATCTACAAGAAGGGCTTAAAGGAGGATCCAGGAAATTATAGGCCCATCAGTCTTACTTCAGTCCCTGGGAAAGTTACGGAACGAATCCTCCTGGGGGCTATCACAAGTCAGATGAAGNNNNNNCACGTGATTGGGAAAAGCCAGCACGGATTCACCAAGGGCAAATCGTGCTTGACAAACCTGATCGCCTTCTACGACAAAGTAACCTGCTCGGTTGATGTGGGGCGAGCGGTGGACATTGTCTACCTGGATTTCTCCAAGGCTTTCGATACGGTTTCCCACAGCCTCCTCCTGGAGAAACCGATGCGTTACGGTCTAGACAAGTGGTCCGTGCGGTGGGTGGGGAACTGGCTGACAGGCNGCACCCAGAGGGTGGTGGTAAATAGCTCCTTTTCAAACTGGCAGCCTGTCACAAGTGGGGTCCCCCAGGGATCGATATTGGGCCCAACGCTGTTTAATATCTTCATAAGTGATCTGGANGATGGGATCAAGTGTACCCTGACGAAGTTTGCCGATGATACCAAACTGAGTGGGGAAGTGGACACTTCGGAAGGGAGAGCCACCCTGCAGGAAGACCTGGATAGGCTGGAAGAGTGGGCTAACAAGAACCTTATGAAGTTCAACAAGGACAAGTGTAAGGTCTTGCACCTGGGAAAACATAATCCAGGAGTGCAGCACAGGCTGGGATCTACCCGGCTGGGGAGCAGCTCTGTGGAAAGGGACCTGGGGGTCCTGGTGGACAACAAGCTCAATATGAGTGAACAGTGTGCTGCTGCGGCAAAGAAAGCCAACAGGATGCTGGGCTGCATCAACAAGGGCATCACCAGCAGAGATAAAGAAGTCATTATCCCACTCTACTCAGCGCTTGTCAGGCCACACCTGGAATACTGTGTTCAGTTTTGGTCCCCGCTATACAAAAAAGATGTGGACAGGCTGGAGAGGGTCCAGAGAAGGGCCACAAAGATGATCAAAGGACTGGGAAGCCTGCCATGTGAGGAAAGGCTGAGAGAACTGGGTTTGTTCAGCCTTGAGAAAAGAAGGCTTAGGGGAGACCTTATCACCATGTTCCAGTATTTAAAGGGTGGCTACAAAGAAGATGGAGACTCCCTTTTTACAAGGAGTCACATGGAAAAGACGAGGGGTAATGGGTACAAGTTACTCCTGGGGAGATTCCGATTGGACACAAGAGGAAAATTTTTCACAATGAGAACAATCAGCCATTGGAATAATCTCCCCAGGGAAGTGGTGGATTCCCCAACGTTGGACACTTTTAAGATTCGGCTGGACAGGGTGCTGGGCCATCTTGTCTAGACCGTGCTTTTGAGAAAGGTTGGACCAGATGATCCTTGANGGTCCCTTCCAACCTGGTATNNNNNNNNNNNNNNNNNNNNNNNNNNNNNNNNNNNNNNNNNNNNNNNNNNNNNNNNNNNNNNNNNNNNNNNNNNNNNNNNNNNNNNNNNNNNNNNNNNNNNNNNNNNNNNNNNNNNNNNNNNNNNNNNNNNNNNNNNNNNNNNN
CR1_Y1_Aves_CR1_Aves                         AAGCGCCTGTACACTAACGCACGCAGCATGGGGAACAAACAGGAGGAATTAGAGATCTGTGTGCAGTTGCANGGCTATGATCTCATTGGGATCACGGAGACGCGGTGGGACGGCTCNCATGACTGGAGTGCTGCCGTGGATGGATACAGGCTCTTTAGGAAGGACAGGCCGGGAAGGCGAGGAGGGGGAGTTGCCCTTCATGCGAGAGAGCAGCTGGAATGCATGGAGCTCTGCCTGGGGATGGACGATGAGCCAGCTGAGAGCTTATGGGTAGGATTAAAGGGCAGACCNAGCGCGGGTGACATCGTNGTGGGTGTCTGCTACAGGCCGCCTGATCAGGAAGAAAAGCNGGATGAGGCCTTCTCAGACNNAGCCGGAAGAGCCTCACGTTCGCAGGCCCTGGTCCTCATGGGGGACTTCAACCACCCCGATATCTGCTGGAGGGACAGCACAGCAGGGCATAAGCAGTCCAGGAGGTTTCTGGAGTGCATTGATGACAACTTCCTGACGCAAGTGACGGAGGAGCCGACGAGGGGAGGTGCTCTGCTGGACCTCGTACTCACAAACAAGGAAGGGCTGGTTGGGGATGTGAAGGTCGGAGGCAGCCTTGGCTGCAGTGACCATGAGATGGTGGAGTTCAGGATCCTGAGAGGAGGGAGCAGGGCAAAAAGCAGGATCACAACCCTGGACTTCAGGAGAGCAGACTTCGGCCTCTTCAGGGATCTGCTTGGAAGAGTCCCGTGGGATAAGGCCCTGGAGAGAAGAGGGGTCCAGGAGAGCTGGTATATATTCAAGGATCACCTCCTCCAAGCTCAAGAGCAGTCCATCCCGACGAGCAAGAAGTCAGGCAAAAATGCCAGGAGGCCTGCGTGGATGAGCAAGGAGCTCCTGACNAAACTCAAACGCAAAAAGGAAGCATACAGGAGGTGGAAGCAGGGACAGGTNACCCGGGAGGAATACAGAGACACTGTCCGAGCATGCAGGGATGGNGTTAGGAAAGCCAAAGCCCANCTGGAATTGAATCTGGCGAGGGATGTCAAGGGCAACAAGAAGGGCTTCTACAAGTACATNAGCGGCAAAAGGAAGGCTAGGGAAAACGTGGGCCCGCTGCTGAACGGGGCAGGGGACCTGGTGACAAAGGACATGGAAAAGGCCGAGGTACTNAATGCCTTCTTCGCCTCAGTCTTTACTGGTAAGACCGGCCTTCAGGAATCCCAGGTCCCTGAGACCAGGGGAAAGTCTGGAGCAAGGAAGACTTACCCTCGGTGGAAGAGGAGGTTAGGGAACANCTTANNNCTGGACGCACATAAGTCCNNNGGCCCTGATGGGATGCACCCACGAGTGCTGAGGGAGCTGGCAGATGTCACTGCGAGGCCACTCTCAATNATCTTTGAACGATCGTGGCGACCGGGAGAGGTNCCTGAGGACTGGAGGAAAGCAAATGTCACTCCTATCTTCAAGAAGGGCAAGAAGGAGGACCCGGGGAACTACAGGCCGGTCAGCCTCACCTCGGTCCCTGGGAAGGTGATGGAGCAGCTAATCCTGGAAACCATTTCCAGGCACGTGAAGGACAAGAAAGTNATCAGGAGTAGTCAGCATGGATTCACCAAGGGGAAGTCATGCTTGACCAACTCGATAACCTTCTACGATGAAATGACTGGCTTGGTAGATGAGGGGAGAGCAGTGGATATTGTCTACCTTGACTTCAGTAAGGCTTTCGACACTGTCTCCCGTAAGATCCTCATAGAGAAGNCTGTGAAGTACGGGCTGGATGAGCAGACAGTGAGGTGGATTGAAAACTGGCTGAACGGCCGGGCCCAGAGGGTGGTGATCAGTGGCACGAAGTCTAGCTGGAGGCCAGTAACTAGCGGTGTACCCCAGGGGTCAGTACTGGGTCCAGTCCTGTTCAACATCTTCATTAATGATCTGGATGATGGGGCAGAGTGTACCCTCAGCAAGTTTGCTGATGACACAAAACTGGGAGGAGTGGCTGATACGCCAGAGGGTCGTGCTGCCATCCAGAGGGACCTCGACAGGCTGGAGAAATGGGCTGACAGGAACCTCATGAAGTTCAACAAGGGGAAGTGCAAAGTCCTGCACCTGGGGAGGAACAACCCCANGCACCAGTACATGCTGGGGGCCGNCCAGCTGGAAAGCAGCTNTGCAGAAAAGGACCTGGGGGTCCTGGTGGACACCAAGCTGAACATGAGCCAGCAATGTGCCCTTGCGGCAAAGAAGGCNAACGGTATCCTGGGCTGCATTAGGAGNAGCGTTGCCAGCAGGTCGAGGGAGGTGATCCTTCCCCTCTACTCAGCACTGGTGAGGCCACACCTGGAGTGCTGTGTCCAGTTCTGGGCTCCCCAGTACAAGAGAGACATGGACATACTGGAGAGAGTCCAGCGAAGGGCCACGAAGATGATTAAGGGACTGGAGCATCTCTCCTATGAGGAAAGGCTGAGAGAGCTGGGACTGTTCAGCCTGGAGAAGAGAAGGCTCAGGGGGGATCTTATCAATGTGTATAAATACCTGAAGGGAGGGTGCAAAGAGGACGGAGCCAGGCTCTTTTCAGTGGTGCCCAGTGACAGGACCAGAGGCAATGGGCACAAACTGAAACACAGGAGGTTCCCTCTGAACATCAGGAAACACTTTTTCACTGTGAGGGTGACCGAGCACTGGCACAGGTTGCCCAGAGAGGTTGTGGAGTCTCCATCCTTGGAGATATTCAAAAGCCGTCTGGACACGGTCCTGGGCAACCGGCTCTAGGTGGCCCTGCTTAGGGGGGTTGGACCAGATGACCTCCAGAGGTCCCTTCCAACCTCAGCCATNNNNNNNNNNNNNNNNNNNNNNNNNNNNNNNNNNNNNNNNNNNNNNNNNNNNNNNNNNNNNNNNNNNNNNNNNNNNNNNNNNNNNNNNNNNNNNNNNNNNNNNNNNNNNNNNNNNNNNNNNNNNNNNNNNNNNNNNNNNNNN
CR1_Y2_Aves_CR1_Aves                         AAGCGCCTGTACACTAACGCACGCAGCATGGGGAACAAACAGGAGGAATTAGAGATCTGTGTGCAGTTGCANGGCTATGATCTCATTGGGATCACGGAGACGCGGTGGGACGGCTCNCATGACTGGAGTGCTGCCGTGGATGGATACAGGCTCTTTAGGAAGGACAGGCCGGGAAGGCGAGGAGGGGGAGTTGCCCTTCATGCGAGAGAGCAGCTGGAATGCATGGAGCTCTGCCTGGGGATGGACGATGAGCCAGCTGAGAGCTTATGGGTAGGATTAAAGGGCAGACCNAGCGCGGGTGACATCGTNGTGGGTGTCTGCTACAGGCCGCCTGATCAGGAAGAAAAGCNGGATGAGGCCTTCTCAGACNNAGCCGGAAGAGCCTCACGTTCGCAGGCCCTGGTCCTCATGGGGGACTTCAACCACCCCGATATCTGCTGGAGGGACAGCACAGCAGGGCATAAGCAGTCCAGGAGGTTTCTGGAGTGCATTGATGACAACTTCCTGACGCAAGTGACGGAGGAGCCGACGAGGGGAGGTGCTCTGCTGGACCTCGTACTCACAAACAAGGAAGGGCTGGTTGGGGATGTGAAGGTCGGAGGCAGCCTTGGCTGCAGTGACCATGAGATGGTGGAGTTCAGGATCCTGAGAGGAGGGAGCAGGGCAAAAAGCAGGATCACAACCCTGGACTTCAGGAGAGCAGACTTCGGCCTCTTCAGGGATCTGCTTGGAAGAGTCCCGTGGGATAAGGCCCTGGAGAGAAGAGGGGTCCAGGAGAGCTGGTATATATTCAAGGATCACCTCCTCCAAGCTCAAGAGCAGTCCATCCCGACGAGCAAGAAGTCAGGCAAAAATGCCAGGAGGCCTGCGTGGATGAGCAAGGAGCTCCTGACNAAACTCAAACGCAAAAAGGAAGCATACAGGAGGTGGAAGCAGGGACAGGTNACCCGGGAGGAATACAGAGACACTGTCCGAGCATGCAGGGATGGNGTTAGGAAAGCCAAAGCCCANCTGGAATTGAATCTGGCGAGGGATGTCAAGGGCAACAAGAAGGGCTTCTACAAGTACATNAGCGGCAAAAGGAAGGCTAGGGAAAACGTGGGCCCGCTGCTGAACGGGGCAGGGGACCTGGTGACAAAGGACATGGAAAAGGCCGAGGTACTNAATGCCTTCTTCGCCTCAGTCTTTACTGGTAAGACCGGCCTTCAGGAATCCCAGGTCCCTGAGACCAGGGGAAAGTCTGGAGCAAGGAAGACTTACCCTCGGTGGAAGAGGAGGTTAGGGAACANCTTANNNCTGGACGCACATAAGTCCNNNGGCCCTGATGGGATGCACCCACGAGTGCTGAGGGAGCTNGCCGATGTCATTGCGAGGCCACTCTTAATNATCTTTGAAAGGTCCNGGCGATCNGGGGGAGTTCCCGAGGACTGGAAGAAAGCAAACGTCACTCCTATCTTCAAGAAGGGCAAGAAGGAGGATCCGGGGAACTACAGGCCGGTCAGCCTCACCTCGATCCCTGGGAAGGTGATGGAGCAAATAATCCTGGAAACCATTTCCAAACACGTGAAGGACAAGAAAGTGATCGGGAGCAGTCAGCATGGATTTACGAAAGGGAAATCGTGCCTGACCAACCTGATAGCCTTCTACGATGAGATGACTGGCTCGGTGGATGAGGGGAGAGCAGTGGATGTTGTTTATCTTGACTTCAGCAAGGCTTTCGACACTGTCTCCCATAACATCCTCATAGACAAACTGATGAAGTACGGGCTAGATAAGCGGACAGTGAGGTGGACTGAAAACTGGCTGAACTGCCGGGCTCAAAGGGTTGTGATCAGCGGCACGAAGTCCAGCTGGAGGCCAGTCACTAGCGGTGTACCCCAGGGGTCGATACTGGGGCCAGTACTGTTTAACGTCTTCATTAATGACCTGGATGATGGGACAGAGTGCACCCTCAGCAAGTTTGCAGATGATACAAAACTGGGAGGAGTGGCTGATACACCAGAGGTCNGTGCTGCCATTCAGAGGGACCTCGACAGGCTGGAGAAATGGGCCGACAGGAACCTCATGAAGTTCAACAAAGGGAAGTGCAAAGTCCTGCACCTGGGGAGGAATAACCCCACGCACCAGTACAGGCTGGGGGCCGACCGGCTGGAAAGCAGCTTTGCAGAAAAGGACCTGGGGGTCCTGGTGGACANCAAGCTGNACATGAGCCAGCAATGCGCCCTTGCGGCAAAGAAGGCCAACAGCATCCTGGGCTGCATTAGGAAGAGCGTTGCCAGCAGGTCGAGGGAGGTGATCCTTCCCCTCTGCTCAGCACTGGTGAGANCACATCTGGAGTGCTGTGTCCAGTTCTGGGCTCCCCAGTACAAGAGAGACACGGACATACTGGAGCGAGTCCAGCGAAGGGCCACGAAGATGATTAAGGGACTGGAGCATCTGNCATACGAGGAGAGGCTGAGAGAGCTGGGACTGTTCAGCCTGGAGAAGAGAAGGCTCAGGGGAGATCTTATCAATGTGTATAAATACCTGATGGGAGGGAGTAAAGAAGACGGAGCCAGACTCTTCTCAGTGGTGCCCAGTGANAGGACAAGAGGCAATGGGCACAAACTGAAATACAGGAAATTCCATTTAAACATAAGGAAAANNTTTTTTACTGTGAGGGTGGTCAAACACTGGAACAGGTTGCCCAGAGAGGTTGTGGAGTCTCCATCCTTGGAGATATTCAAAACCCGACTGGACACGGCCCTGAGCAACCTGCTCTAGCTGACCCTGCTTAGGGGGGTTGGACTAGACGATCTCCAGAGGTCCCTTCCAACCTCAACATNNNNNNNNNNNNNNNNNNNNNNNNNNNNNNNNNNNNNNNNNNNNNNNNNNNNNNNNNNNNNNNNNNNNNNNNNNNNNNNNNNNNNNNNNNNNNNNNNNNNNNNNNNNNNNNNNNNNNNNNNNNNNNNNNNNNNNNNNNNNNNN
CR1_YB1_Tgu_CR1_Passeriformes                AAGTGCCTGTACACCAACGCACGCAGTATGGGGAACAAACAGGAGGAACTAGAGATCTGTGTGCAGTCACANGGCTTTGATCTCATTGCGATTACGGAGACGTGGTGGGATAGCTCNCGTGACTGGAATGTTGTCATGAAGGGCTACACGCTGTTTAGGAGAGACAGACCAGGAAGGCGCGGTGGTGGAGTTGCCCTCTACGTGAGGCAACACTTGGAATGTATCGAGCTCTGTCTTGGGGTGGATGATGAGCGAGTCGAGAGCTTATGGGTTAGGATAAAAGGGCAGACTAGTAAGGGTGACACTGTTGTGGGTGTTTGCTACAGGCCGCCTGATCAGGAGGAGGAAGTGGATGAGGCCTTCTACAGGCAGCTCGAAGCAGCCTCAAAGTCACAGGCCCTGGTTCTTGTGGGGGACTTTAACTACCCTGACATCTGCTGGAGAAGCAACACAGCGAAGCACAAACAGTCCAGGAGGTTCCTGGAAAGCACTGATGACAACTTCCTGNCACAGGTAGTGGAGGATCCCACAAGGAATGGTGTGCTGCTCGACCTCATACTAACAAACAGGGAAGGCCTTGTTGGAGATGTGAAGGTTGGGGGCAGCCTTGGCTGTAGTGACCATGAGATTGTGGAGTTCAGTATCGGGCGAGGAGGAAGCAGGGCAGCAAGTAAGATTGCAACCATGGACTTCAGGAGAGCTAACTTTAGCCTCTTCAGGGATCTTCTTGGAAGAATCCCATGGGAACAGGCCCTGCAGGGAAGAGGGGTCCAAGAGAGCTGGTTGATATTCAAGGATCACTTCCTCCAGGCTCAAGAACGATGCATCCCGATGAGCAAGAAATCGGGCAAAGGGGGCAAGAGACCTGCGTGGATGAATAAAGAACTCCTGTCATTACTCAAGCGTAAGCAGGAAATACACAGGAGATGGAAGCAGGGTCAGGCCACTTGGAATGAATATAGAGAGGTTGTCAGAGTAAGTAGAAATGAGACAAGGAAGGCCAAGGCCCATCTGGAATTAAATCTGGCCAAGGATGTCAAGGACAACAAGAAGGGCTTCTTCAAATACATCAATAACAAAAGGAAAANCAAGGATAATGTGGGCCCGTTACTAAATGGAGGGGGGACCCTGGTAACAGAGGACGCAGAGAAGGCAGAGTTACTGAACGCCTTCTTTGCATCGGTCTTCACTGACAAGACCAGCCCTCAGGAATCTCTGACCCAGGAGACCAGGGTAAAGGAATGTTGGAAGGAAGACTCCGGTCAAGGAGGATTGTgGAGAACACCTANNNNNNNNCTTGACATCCACAAGTCCNNNGGCCCTGACGGGATGCATCCACGAGTGCTGAGAGAGCTGGCGGACACCATAGCGAGGCCGCTCACGATCATCTTTGAAAGGTCGTGGCGATCAGGAGAGGTGCCTGAGGACTGGAAGAAAGCAAATGTCACCCCGGTCTTCAAAAAGGGCAAGAAGGAGGACCCAGGGAACTACCGGCCAGTCAGCCTCACCTCAATCCCTGGAAAGGTGATGGAGCGCCTCATTCTGGAGGCCATCTCTATCCACATGGATGACAAGAAGGTGATCAGGAGTAGTCAGCATGGATTCACTAAAGGTAAATCATGCTTGACCAACCTGATTGCCTTCTACGATGAAACAACTACCTGGATGGATGAGGGGAGAGCAGTGGATATTGTCTACCTTGACTTCAGCAAGGCTTTCGACACTGTCTCTCACAACATCCTCATAGGCAAACTCAGGAAGTGTGGACTGGATGAGTGGACAATGAGCTGGACTGAGAACTGGCTGAACGACAGATCCCAGAGGGTCGTGATTAGTGGCACAGGGTCTAGCTGGAGGCCTGTCACTAGTGGTGTCCCCCAGGGTTCAATACTGGGCCCAGTATTGTTTAACTTGCTCATCAATGACTTGGATGAAGGGGTCGANCGTCCCCTCAGCAAGTTCACNGATGACACAAAGCTGGGAGGAGCGGCCGACACCCCAGAGGGCCGTGCAGCCCTTCAGAGGGACCTCGGCAGGTTGGAGAGATGGGCAGAGAGGAGCCTTCTGAAATTCAACAAGGGCAAATGCAGGGTCCTGCACCTGGGGAGGAACAACCCCAGGCACCAGCACAGGCTGGGGGCTGACCTGCTGGAAAGCAGCTCTGCGGGGAAGGACCTGGGGGTCCTGGTGGACAACGAGCTGTCCATGAGCCAGCAGTGTGCCCTGGGGGCCAAGAAGGCCAATGGGATCCTGGGGTGCACCGGGAAGAGCATTGCCAGCAGGTCNAGGGAGGTGATCCTGCCCCTCTGCTCAGCCCTNGTGAGGNCACATCTGGAGTGCTGTGTCCAGCTCTGGGCTCCTCAGGACAGGAGGGACACGGAGCTCCTGGAGCGGGGCCAGCGGAGNGCTGCGGAGATGATGAAGGGCCTGGAGCATCTNCCCTGCGAGGAAAGGCTGAGGGAGCTGGGGCTGCTCAGCCTCGAGAGGAGCCAGCTGAGAGGGGCCCTCAGCCCTGGGTGTCCCTGTCTGCAGGGAGGGCTCAGANNNGCAGGGCCCAGGCTCTGCTCCGGGGNGCCCAGCAATGGCACCNNAGGGAACGGGCAGGGACTGAGCCCAGGAAGNTTCCACCTGGACATGAGGCAGAACTTCTTTCCTGTGCNAGTGACCGAGCACTGAGACAGATTGTCCAGAGAGGGTGTGGAGTCTCCCTCACTGGGGATATTCCAGAACCGTCTGGACACAATCCTGTGCCCTGTGCTCTGGGATGGCCCTGCTAGGGAGGTGGGACCAGATGACCCACTGTGGTCCCTTCCAGCCTGACCCATNNNNNNNNNNNNNNNNNNNNNNNNNNNNNNNNNNNNNNNNNNNNNNNNNNNNNNNNNNNNNNNNNNNNNNNNNNNNNNNNNNNNNNNNNNNNNNNNNNNNNNNNNNNNNNNNNNNNNNNNNNNNNNNNNNNNNNNNNNNNNN
CR1_YB2_Pass_CR1_Passeriformes               AAGTGCCTGTACACCAACGCACGCAGTATGGGGAACAAACAGGAGGAACTAGAGATCTGTGTGCAGTCACANGGCTTTGATCTCATTGCGATTACGGAGACGTGGTGGGATAGCTCNCGTGACTGGAATGTTGTCATGAAGGGCTACACGCTGTTTAGGAGAGACAGACCAGGAAGGCGCGGTGGTGGAGTTGCCCTCTACGTGAGGCAACACTTGGAATGTATCGAGCTCTGTCTTGGGGTGGATGATGAGCGAGTCGAGAGCTTATGGGTTAGGATAAAAGGGCAGACTAGTAAGGGTGACACTGTTGTGGGTGTTTGCTACAGGCCGCCTGATCAGGAGGAGGAAGTGGATGAGGCCTTCTACAGGCAGCTCGAAGCAGCCTCAAAGTCACAGGCCCTGGTTCTTGTGGGGGACTTTAACTACCCTGACATCTGCTGGAGAAGCAACACAGCGAAGCACAAACAGTCCAGGAGGTTCCTGGAAAGCACTGATGACAACTTCCTGNCACAGGTAGTGGAGGATCCCACAAGGAATGGTGTGCTGCTCGACCTCATACTAACAAACAGGGAAGGCCTTGTTGGAGATGTGAAGGTTGGGGGCAGCCTTGGCTGTAGTGACCATGAGATTGTGGAGTTCAGTATCGGGCGAGGAGGAAGCAGGGCAGCAAGTAAGATTGCAACCATGGACTTCAGGAGAGCTAACTTTAGCCTCTTCAGGGATCTTCTTGGAAGAATCCCATGGGAACAGGCCCTGCAGGGAAGAGGGGTCCAAGAGAGCTGGTTGATATTCAAGGATCACTTCCTCCAGGCTCAAGAACGATGCATCCCGATGAGCAAGAAATCGGGCAAAGGGGGCAAGAGACCTGCGTGGATGAATAAAGAACTCCTGTCATTACTCAAGCGTAAGCAGGAAATACACAGGAGATGGAAGCAGGGTCAGGCCACTTGGAATGAATATAGAGAGGTTGTCAGAGTAAGTAGAAATGAGACAAGGAAGGCCAAGGCCCATCTGGAATTAAATCTGGCCAAGGATGTCAAGGACAACAAGAAGGGCTTCTTCAAATACATCAATAACAAAAGGAAAANCAAGGATAATGTGGGCCCGTTACTAAATGGAGGGGGGACCCTGGTAACAGAGGACGCAGAGAAGGCAGAGTTACTGAACGCCTTCTTTGCATCGGTCTTCACTGACAAGACCAGCCCTCAGGAATCTCTGACCCAGGAGACCAGGGTAAAGGAATGTTGGAAGGAAGACTTTCCCTTGGTCAAGGAGTGGGTTAGAGAACACCTANNNCTTGACATCCACAAGTCCNNNGGCCCTGACGGGATGCATCCACGAGTGCTGAGAGAGCTGGCGGACACCATAGCGAGGCCGCTCACGATCATCTTTGAAAGGTCGTGGCGATCAGGAGAGGTGCCTGAGGACTGGAAGAAAGCAAATGTCACCCCGGTCTTCAAAAAGGGCAAGAAGGAGGACCCAGGGAACTACCGGCCAGTCAGCCTCACCTCAATCCCTGGAAAGGTGATGGAGCGCCTCATTCTGGAGGCCATCTCTATCCACATGGATGACAAGAAGGTGATCAGGAGTAGTCAGCATGGATTCACTAAAGGTAAATCATGCTTGACCAACCTGATTGCCTTCTACGATGAAACAACTACCTGGATGGATGAGGGGAGAGCAGTGGATATTGTCTACCTTGACTTCAGCAAGGCTTTCGACACTGTCTCTCACAACATCCTCATAGGCAAACTCAGGAAGTGTGGACTGGATGAGTGGACAGTGAGGTGGATTGAGAACTGGCTGAACGGCAGATCCCAGAGGGTCGTAATCAGTGGCACAGGGTCTAGTTGGAGGCCTGTCACTAGTGGTGTCCCCCAAGGTTCAATACTGGGCCCAGTATTGTTTAACTTATTCATCAATGACTTGGATGAAGGGGCAGANTGCCTCCTCAGCAAGTTCGCTGACGACACAAAGCTGGGAGGAGTGGCCGATACCCCAGAGGGCTGTGCAGCCCTTCAGAAGGACCTCGACAGGCTGGAGAGATGGGCAGAGAAGAACCGTCTGAAATTCAACAAAGGCAAATGCAGGGTCCTGCACCTGGGGAGGAATAACCCCANGCACCAGCACAGGCTGGGGGCTGACCTGCTGGAAAGCAGCTCTGCGGAGAAGGACCTGGGGGTCCTGGTGGACAACAAGCTGTCCATGAGCCAGCAGTGTGCCCTTGTGGCCAAGAAGGCCAATGGTATCCTGGGGTGCATTAGGAAGAGCATTGCCAGCAGGTCGAGGGAGGTGATCCTGCCCCTCTACTCAGCCCTGGTGAGGCCACATCTGGAGTGCTGTGTCCAGTTCTGGGCTCCTCAGNACAAGAGAGACATGGAGCTCCTGGAGCGGGTCCAGCGGAGGGCNACAAAGATGATTAAGGGACTGGAGCATCTCTCTTACGAGGAAAGGCTGAGGGAGCTGGGCCTGTTCAGCCTCGAGAAGAGACGACTGAGAGGGGACCTCATCAATGTCTGTNAGTATCTGAAGGGAGGGTGTCAAGAGGATGGAGCCAGGCTCTTCTCGGTGGTGCCGAGCAATAGGACNAAGAGCAACGGGCAGAAACTGATGCACAGGAAGTTCCACCTGAACATGAGGAAGAACTTCTTTACTGTGCGGGTGACCGAGCACTGGAACAGATTGCCCAGAGAGGTTGTGGAGTCTCCCTCACTGGAGATATTCAAGAACCGTCTGGACGCAATCCTGTGCCATGTGCTCTAGGATGACCCTGCTAGGGAGGTTGGACCAGATGACCCACTGTGGTCCCTTCCAACCTGACCCATNNNNNNNNNNNNNNNNNNNNNNNNNNNNNNNNNNNNNNNNNNNNNNNNNNNNNNNNNNNNNNNNNNNNNNNNNNNNNNNNNNNNNNNNNNNNNNNNNNNNNNNNNNNNNNNNNNNNNNNNNNNNNNNNNNNNNNNNNNNNNN
CR1_Y_Pass_CR1_Passeriformes                 AAGTGCCTGTACACAAACGCACACAGCACGGGGAATAAACAGGAAGAACTAGAAATCTGTGTGCGGTCGCANGGCCACGATCTCACTGCAATTACAGAGACATGGTGGGATAGCTCACATGACTGGAATGTTGTCATGGATGGCTATGTACTTTTTAGAAAGGACAGGTCAGCGAGGCGAGGTGGTGGAGTTGCTCTTTATGTGAGAGAGCAACTGGAATGTATCGAGCTCTACCCAGGGACANNNGACGAACGAGTTGAGAGCTTACGGGTAAGAATTAAGGGACAGGCTAANATGGGTGACACTGTTGTGGGTGTTTACTACAGGCCACCTGATCAGGAGGAGGAAGTTGATGAGGCTTTCTACGGGCAGCTGGAAGTAGCCTCACGGTCACAGGCCCTGGTTCTCCTGGGGGACTTCAACCACCCTGATATTTGTTGGAGGGACAACACGGCTCGGCACACACGGTCCAGGAAGTTCCTGCAGATCACTGAAGATAACTTTTTGACGCAAGTGGTGGAGGAGCCAACGAGGAAAGGTGTGTTGCTGGACCTTGTACTAACAAACCAGGAGGGACTGGTTGAAGACGTGAAGGCTGGGGGCAGCCTTGGCTGCAGTGACCATGAGATGGTGGAACTCAGGATCCTGCGTGGAGGAAGCAAAGCAGTAAGCAGGACTAGAACCCTGAACTTCCAGAGAGCTAACTTCGGCCTCTTCAAAGACCTACTTAGAGGAATCCCATGGGNTAGGGCTCTAGAAGAGAAGGGGGTCCAAGAGAGCTGGTCAATATTCAAGCATCACTTCCTCCAAGCTCAAGACCAGTGTATCCCCATGATCAAGAAATCAGGCAAAGGGGGCAGGAGACCTGCATGGATGAGCAGGGAGCTTCTAGTAAATCTCAAACGGAAGAAAGAAATTTATGGGATGTGGAAAAAGGGACAGGCCACGTGGGAGGACTATAGGAACATCGTCGGAGTATGCAGGGATGCGACGAGGAAGGCCAAGGCCCACTTGGAATTGAGTCTGGCAAGGGATATCAAGGACAACAAGAAGGGCTTCTGCAAGTACATCAGCAGCAAAAGGAAGATTAGGGAAAATGTGGGGCCGCTGCTGAATCAGATGGGTGTCCTGGTGACGGAAGACACAGAGAAGGCAGAATTACTGAATGCCTTCTTTGCCTCAGTCTTTACTGCTGAGGCCGGCCCTCAGGAATCCCAGACCTCGGAGGCAAGAGAGGAAGGCTGGAGAAAGGAAGACTTCCCCCTGGTCGTAGAGTGGGTTAGAGATCGGCTANNNCTTAACACCCATAAATCCNNNGGCCCTGATGGGATGCACCCACGGGTGCTGAGGGAGCTGGCAGATNNNGTTGCTAAGCCGCTCTCCATCATCTTTGAAAAATCATGGAGAACGGGAGAGGTGCCCGATGACTGGAGGAAGGCCAATGTTACTCCCATCTTCAAAAAGGGCAAGAAGGAGGACCCGGGAAACTACAGGCCAGTCAGCCTCACCTCCATCCCTGGAAAGGTGATGGAACAGATCATTCTGGAGGTCATCACCAAGCATGTAGAAGAAAAGAAGGTCATCAGGAGTAGTCAGCATGGATTCACCAAGGGGAAATCATGCTTGACCAATCTGATAGCCTTCTGTGATGGCATGGCAGGATGGGTCGATGAGGGGAGAGCAGTGGATGTTGTCTACCTCGACTTCAGCAAGGCTTTTGACACTGTCTCCCATAACATCCTCGTAGGTAAGCTCAGGAAATGTGGGTTAGATGAATGGACAGTGAGGTGGATCAAGAACTGGCTGAATGGCAGAGCTCAGAGGGTCGTGATCAGCGGAGCAGAATCCAGCTGGAGGCCTGTAGTCAGTGGCGTTCCCCAGGGATCAATACTGGGTCCAGTCTTATTCAACTTGTTTATCAATGACCTGGACGAAGGGATAGAATGCACCCTCAGCAAGTTTGCTGATGATACGAAACTGGGGGGAGTGGCTGATACACCTGAAGGCTGTGCTGCCATTCAGCGGGACCTTGATAGGCTGGAGAGTTGGGCGGAGAGAAACCTAATGAGGTTCAACAAGGGCAAGTGCAGGGTCCTGCACCTGGGGAGGAATAACCCCAAGTACCAGCACAGGCTGGGGGCTGACCTGCTGGAGAGCAGCTCTGCGGAGAAGGACCTGGGAGTCTTGGTGGATGACAAGCTGACCATGAGCCGGCAGTGTGCCCTTGCGGCCAGGAGGGCCAGTGGTATCCTGGGGTGCATCGGGAAGAGTGTGGCCAGCAGGTCGAGGGAGGTGATCCTGCCCCTCTACTCGGCCCTGGTGAGGCCACATCTGGAGTGCTGTGTCCAGTTCTGGGCTCCTCAGTACAAGAAAGACAAGGAGCTACTGGAGAGGGTCCAGCGGAGGGCCACAAAGATGATNAGGGGTCTGGAGCATCTCTCTTATGAGGAGAGACTGCGGGAGCTGGGCCTGTTTAGTCTGGAGAAGAGAAGACTGAGAGGGGATCTCATCAATGCATATAAATATCTCAAAGGCGGGTGCCAAGAGGATGGTGCCAGACTCTTTTCAGTGGTGCCCAGCGACAGGACGAGGAGCAATGGCCATAAACTAAAACACAAGAAGTTCCACCTCAACATGAGGAAGAACTTCTTTACATTGAGGGTGGCAGAGCACTGGAACAGGCTGCCCAGGGAGGTCGTGGAGTCTCCCTCTCTGGAGACATTCAAAACCCACCTGGACGCGTTCCTGTGTNACCTGCTCTAGGTGACCCTGCCTAGGGGGGTTGGACTAGATGATCTCCAGAGGTCCCTTCCAACCCTAACGATNNNNNNNNNNNNNNNNNNNNNNNNNNNNNNNNNNNNNNNNNNNNNNNNNNNNNNNNNNNNNNNNNNNNNNNNNNNNNNNNNNNNNNNNNNNNNNNNNNNNNNNNNNNNNNNNNNNNNNNNNNNNNNNNNNNNNNNNNNNNNN
CR1_Y3_CR1_Gallus                            NNNNNNNNNNNNNNNNNNNNNNNNNNNNNNNNNNNNNNNNNNNNNNNNNNNNNNNNNNNNNNNNNNNNNNNNNNNNNNNNNNNNNNNNNNNNNNNNNNNNNNNNNNNNNNNNNNNNNNNNNNNNNNNNNNNNNNNNNNNNNNNNNNNNNNNNNNNNNNNNNNNNNNNNNNNNNNNNNNNNNNNNNNNNNNNNNNNNNNNNNNNNNNNNNNNNNNNNNNNNNNNNNNNNNNNNNNNNNNNNNNNNNNNNNNNNNNNNNNNNNNNNNNNNNNNNNNNNNNNNNNNNNNNNNNNNNNNNNNNNNNNNNNNNNNNNNNNNNNNNNNNNNNNNNNNNNNNNNNNNNNNNNNNNNNNNNNNNNNNNNNNNNNNNNNNNNNNNNNNNNNNNNNNNNNNNNNNNNNNNNNNNNNNNNNNNNNNNNNNNNNNNNNNNNNNNNNNNNNNNNNNNNNNNNNNNNNNNNNNNNNNNNNNNNNNNNNNNNNNNNNNNNNNNNNNNNNNNNNNNNNNNNNNNNNNNNNNNNNNNNNNNNNNNNNNNNNNNNNNNNNNNNNNNNNNNNNNNNNNNNNNNNNNNNNNNNNNNNNNNNNNNNNNNNNNNNNNNNNNNNNNNNNNNNNNNNNNNNNNNNNNNNNNNNNNNNNNNNNNNNNNNNNNNNNNNNNNNNNNNNNNNNNNNNNNNNNNNNNNNNNNNNNNNNNNNNNNNNNNNNNNNNNNNNNNNNNNNNNNNNNNNNNNNNNNNNNNNNNNNNNNNNNNNNNNNNNNNNNNNNNNNNNNNNNNNNNNNNNNNNNNNNNNNNNNNNNNNNNNNNNNNNNNNNNNNNNNNNNNNNNNNNNNNNNNNNNNNNNNNNNNNNNNNNNNNNNNNNNNNNNNNNNNNNNNNNNNNNNNNNNNNNNNNNNNNNNNNNNNNNNNNNNNNNNNNNNNNNNNNNNNNNNNNNNNNNNNNNNNNNNNNNNNNNNNNNNNNNNNNNNNNNNNNNNNNNNNNNNNNNNNNNNNNNNNNNNNNNNNNNNNNNNNNNNNNNNNNNNNNNNNNNNNNNNNNNNNNNNNNNNNNNNNNNNNNNNNNNNNNNNNNNNNNNNNNNNNNNNNNNNNNNNNNNNNNNNNNNNNNNNNNNNNNNNNNNNNNNNNNNNNNNNNNNNNNNNNNNNNNNNNNNNNNNNNNNNNNNNNNNNNNNNNNNNNNNNNNNNNNNNNNNNNNNNNNNNNNNNNNNNNNNNNNNNNNNNNNNNNNNNNNNNNNNNNNNNNNNNNNNNNNNNNNNNNNNNNNNNNNNNNNNNNNNNNNNNNNNNNNNNNNNNNNNNNNNNNNNNNNNNNNNNNNNNNNNNNNNNNNNNNNNNNNNNNNNNNNNNNNNNNNNNNNNNNNNNNNNNNNNNNNNNNNNNNNNNNNNNNNNNNNNNNNNNNNNNNNNNNNNNNNNNNNNNNNNNNNNNNNNNNNNNNNNNNNNNNNNNNNNNNNNNNNNNNNNNNNNNNNNNNNNNNNNNNNNNNNNNNNNNNNNNNNNNNNNNNNNNNNNNNNNNNNNNNNNNNNNNNNNNNNNNNNNNNNNNNNNNNNNNNNNNNNNNNNNNNNNNNNNNNNNNNNNNNNNNNNNNNNNNNNNNNNNNNNNNNNNNNNNNNNNNNNNNNNNNNNNNNNNNNNNNNNNNNNNNNNNAGCCTTCTATGATGTCATCACTGGCTGGGTAGATGGGGGGAGAGCAGTGGATGTTGTGTACCTTGACTTCAGCAAGGCGTTTGACACCGTCTCCCACAACATCCTTGTTATGAAACTTAGAAAGTGTGGGATAGATGAGTGGACGGTGAGGTGGATTGAGAACTGGCTGACTGGCAGAGCTCAGAGGGTTGTCATCAGCGGCGCAGAGTCTGGTTGGAGGCCTGTAACTAGCGGTGTTCCCCAGGGGTCGGTGCTGGGTCCGGTCTTGTTCAACATCTTCATCAGCGACCTGGATGAAGGGATAGAGTCCACCCTCAGCAAGTTTGCTGATGATACAAAGCTGGGAGGAGTGGCTGACACACCGGAAGGCTGTGCTACCATTCAACAAGACCTGGACAGACTGGAGAGTTGGGCAGGGAGGAACCTGATGAGGTTTAACAAGAGCAAGTGTAGAGTCTTGCACCTGGGGAGGAATAACCGCATGCATCAGTACAGGTTAGGGGATGACCTGCTGGAGAGGAGCTCTGCGGAGAAGGACCTGGGGGTCCTGGTGGACAACAGGTTGGCCATGAGCCAGCAGTGTGCCCTTGTGGCCAAGAAGGCCAATGGTATCCTGGGGTGCATTAAAAAGAGCGTGGCCAGCAGGTCGAGGGAGGTGATCCTCCCCCTCTACTCTGCCCTGGTGAGGCCACATTTAGANTACTGTGTCCAGTTCTGGGCTCCCCAGTTCAAAAAAGACAGGGATCTCCTAGAAGGAGTCCAGCGGAGGGCCACAAAGATGATAAAGGGCCTGGAGCATCTCCCGTATGAGGAAAGGCTGAGTAACCTGGGTCTGTTCAGCCTGGGGAAAAGAAGACTGAGAGGGGATCTGATAAATGTTTATAAATATCTAAAGGGTGGGAGGCAAATGGATGAGGCCAGGCTCTTCTCGGTGGTGTGTAGCGATAGGACAAGGAGTAATGGCCTAAAACTTGAACATAGGAAGTTCCGTACTAACATGCGGAAGAACTTCTTTACGGTAAGGGTGACGGAGCACTGGAACAGGTTGCCCAGAGAGGTTGTGGAGTCTCCTTCTATGGAGATATTCAAGACCCGTCTGGACGCCTACCTGTGCGACCTATTGTAGGGTACCTGCTTTAGGGGGGTTGGACTCGATGATCTCTTGAGGTCCCTTCCAACCCCTGCGATNNNNNNNNNNNNNNNNNNNNNNNNNNNNNNNNNNNNNNNNNNNNNNNNNNNNNNNNNNNNNNNNNNNNNNNNNNNNNNNNNNNNNNNNNNNNNNNNNNNNNNNNNNNNNNNNNNNNNNNNNNNNNNNNNNNNNNNNNNNNNN
[truncated: 78,548 more chars]
